# Supplementary material for: The role of PKAc1 in gene regulation and trichodimerol production in Trichoderma reesei
Source: Fungal Biol Biotechnol. 2019 Sep 10;6:12. doi: 10.1186/s40694-019-0075-8 (PMC6734591; doi:10.1186/s40694-019-0075-8)
Supplement: Supplementary file 1 — Additional file 1. Target genes of PKAc1 during growth on cellulose in light and darkness. [file 40694_2019_75_MOESM1_ESM.xls]

## Sheet: Targets PKAc LL up
PKAc vs. QM9414, constant light (LL), 2fold up-regulation, p-Value 0.01
Protein ID	p-value(delta pkac1 * LL vs. QM9414 * LL)	Ratio(delta pkac1 * LL vs. QM9414 * LL)	Fold-Change(delta pkac1 * LL vs. QM9414 * LL)	Fold-Change(delta pkac1 * LL vs. QM9414 * LL) (Description)
58521	2.96031e-06	5.10001	5.10001	delta pkac1 * LL up vs QM9414 * LL
110173	0.000580312	2.06717	2.06717	delta pkac1 * LL up vs QM9414 * LL
123955	6.07573e-05	4.44356	4.44356	delta pkac1 * LL up vs QM9414 * LL
105221	1.49229e-06	2.29736	2.29736	delta pkac1 * LL up vs QM9414 * LL
106120	0.000496417	2.18267	2.18267	delta pkac1 * LL up vs QM9414 * LL
123204	7.13978e-05	2.65971	2.65971	delta pkac1 * LL up vs QM9414 * LL
123614	5.20109e-05	2.52062	2.52062	delta pkac1 * LL up vs QM9414 * LL
63837	1.33149e-06	2.31104	2.31104	delta pkac1 * LL up vs QM9414 * LL
3449	0.00980449	2.20058	2.20058	delta pkac1 * LL up vs QM9414 * LL
69753	0.000186912	2.71356	2.71356	delta pkac1 * LL up vs QM9414 * LL
82049	0.000219401	3.99966	3.99966	delta pkac1 * LL up vs QM9414 * LL
3532	0.000147503	4.09724	4.09724	delta pkac1 * LL up vs QM9414 * LL
105222	0.000165341	2.66921	2.66921	delta pkac1 * LL up vs QM9414 * LL
4124	0.00439819	2.49371	2.49371	delta pkac1 * LL up vs QM9414 * LL
122630	0.00229507	2.63171	2.63171	delta pkac1 * LL up vs QM9414 * LL
75290	0.000431962	2.567	2.567	delta pkac1 * LL up vs QM9414 * LL
62488	0.00175816	2.37852	2.37852	delta pkac1 * LL up vs QM9414 * LL
3333	0.000824656	2.84906	2.84906	delta pkac1 * LL up vs QM9414 * LL
2185	0.000504928	2.07738	2.07738	delta pkac1 * LL up vs QM9414 * LL
80268	0.000233294	2.1484	2.1484	delta pkac1 * LL up vs QM9414 * LL
3267	0.000255303	6.86875	6.86875	delta pkac1 * LL up vs QM9414 * LL
57737	0.00197249	2.01391	2.01391	delta pkac1 * LL up vs QM9414 * LL
123261	0.000599631	2.10053	2.10053	delta pkac1 * LL up vs QM9414 * LL
68813	0.00645454	2.1577	2.1577	delta pkac1 * LL up vs QM9414 * LL
104556	0.00627639	2.91166	2.91166	delta pkac1 * LL up vs QM9414 * LL
124040	0.00400097	2.10163	2.10163	delta pkac1 * LL up vs QM9414 * LL
122941	0.00360175	2.03182	2.03182	delta pkac1 * LL up vs QM9414 * LL
46816	0.00217128	2.85381	2.85381	delta pkac1 * LL up vs QM9414 * LL
69276	0.00191235	4.05135	4.05135	delta pkac1 * LL up vs QM9414 * LL
5836	0.00048732	3.06696	3.06696	delta pkac1 * LL up vs QM9414 * LL
49976	0.00585758	2.5359	2.5359	delta pkac1 * LL up vs QM9414 * LL
110666	0.00126576	2.6153	2.6153	delta pkac1 * LL up vs QM9414 * LL
76880	0.00015196	2.15217	2.15217	delta pkac1 * LL up vs QM9414 * LL
21960	4.64151e-05	2.09976	2.09976	delta pkac1 * LL up vs QM9414 * LL
110316	3.6761e-05	2.8141	2.8141	delta pkac1 * LL up vs QM9414 * LL
68831	0.00476233	2.08378	2.08378	delta pkac1 * LL up vs QM9414 * LL
104081	3.6363e-05	7.09526	7.09526	delta pkac1 * LL up vs QM9414 * LL
59876	0.000349977	4.42017	4.42017	delta pkac1 * LL up vs QM9414 * LL
60144	4.70059e-05	7.58496	7.58496	delta pkac1 * LL up vs QM9414 * LL
78264	0.00974318	2.18992	2.18992	delta pkac1 * LL up vs QM9414 * LL
123979	0.000707435	3.48396	3.48396	delta pkac1 * LL up vs QM9414 * LL
112567	8.32632e-05	6.255	6.255	delta pkac1 * LL up vs QM9414 * LL
69529	3.80237e-05	8.26221	8.26221	delta pkac1 * LL up vs QM9414 * LL
103012	1.88615e-05	10.4856	10.4856	delta pkac1 * LL up vs QM9414 * LL
30776	0.00342782	2.90451	2.90451	delta pkac1 * LL up vs QM9414 * LL
54675	0.00366476	2.60656	2.60656	delta pkac1 * LL up vs QM9414 * LL
60945	7.04166e-05	3.30666	3.30666	delta pkac1 * LL up vs QM9414 * LL
124002	0.00287389	3.72551	3.72551	delta pkac1 * LL up vs QM9414 * LL
46819	0.00253773	2.08939	2.08939	delta pkac1 * LL up vs QM9414 * LL
80879	0.00598564	2.65184	2.65184	delta pkac1 * LL up vs QM9414 * LL
73250	7.97518e-05	4.57458	4.57458	delta pkac1 * LL up vs QM9414 * LL
56911	9.8257e-05	6.14725	6.14725	delta pkac1 * LL up vs QM9414 * LL
58580	0.000846214	3.48276	3.48276	delta pkac1 * LL up vs QM9414 * LL
78732	8.51511e-05	2.15233	2.15233	delta pkac1 * LL up vs QM9414 * LL
103041	0.00219419	2.10299	2.10299	delta pkac1 * LL up vs QM9414 * LL
53372	0.00477774	2.00482	2.00482	delta pkac1 * LL up vs QM9414 * LL
124296	0.00232901	3.00287	3.00287	delta pkac1 * LL up vs QM9414 * LL
109378	1.24016e-07	12.7252	12.7252	delta pkac1 * LL up vs QM9414 * LL
43671	0.000492214	2.05822	2.05822	delta pkac1 * LL up vs QM9414 * LL
70803	0.00103841	2.06943	2.06943	delta pkac1 * LL up vs QM9414 * LL
111912	0.00224032	2.33775	2.33775	delta pkac1 * LL up vs QM9414 * LL
123940	0.000909319	3.97845	3.97845	delta pkac1 * LL up vs QM9414 * LL
68924	0.0031644	4.42783	4.42783	delta pkac1 * LL up vs QM9414 * LL
68279	3.4989e-05	2.54152	2.54152	delta pkac1 * LL up vs QM9414 * LL
59368	0.000572936	2.29547	2.29547	delta pkac1 * LL up vs QM9414 * LL
22110	0.000282572	4.03415	4.03415	delta pkac1 * LL up vs QM9414 * LL
122448	0.000295108	3.2086	3.2086	delta pkac1 * LL up vs QM9414 * LL
110853	4.57765e-06	2.58361	2.58361	delta pkac1 * LL up vs QM9414 * LL
82204	0.00208929	2.31389	2.31389	delta pkac1 * LL up vs QM9414 * LL
22284	5.34712e-06	2.61727	2.61727	delta pkac1 * LL up vs QM9414 * LL
54352	0.000608988	3.80541	3.80541	delta pkac1 * LL up vs QM9414 * LL
66788	0.00779868	2.31823	2.31823	delta pkac1 * LL up vs QM9414 * LL
60337	0.000108096	3.94021	3.94021	delta pkac1 * LL up vs QM9414 * LL
59173	0.000983663	2.69895	2.69895	delta pkac1 * LL up vs QM9414 * LL
54461	5.03627e-05	6.61777	6.61777	delta pkac1 * LL up vs QM9414 * LL
6005	0.00241747	3.07947	3.07947	delta pkac1 * LL up vs QM9414 * LL
59333	2.3877e-05	6.67343	6.67343	delta pkac1 * LL up vs QM9414 * LL
69563	0.000728407	7.86471	7.86471	delta pkac1 * LL up vs QM9414 * LL
69904	0.00354112	2.11279	2.11279	delta pkac1 * LL up vs QM9414 * LL
69692	0.000977092	2.75347	2.75347	delta pkac1 * LL up vs QM9414 * LL
123079	0.00556923	2.22099	2.22099	delta pkac1 * LL up vs QM9414 * LL
80019	0.000202478	2.12759	2.12759	delta pkac1 * LL up vs QM9414 * LL
64049	0.00126048	2.90762	2.90762	delta pkac1 * LL up vs QM9414 * LL
103039	7.48833e-06	4.87384	4.87384	delta pkac1 * LL up vs QM9414 * LL
79726	0.00242269	2.3945	2.3945	delta pkac1 * LL up vs QM9414 * LL
103455	0.000279363	2.43265	2.43265	delta pkac1 * LL up vs QM9414 * LL
109239	0.000252225	3.02577	3.02577	delta pkac1 * LL up vs QM9414 * LL
55887	5.27628e-05	5.40739	5.40739	delta pkac1 * LL up vs QM9414 * LL
108655	0.00488785	2.98099	2.98099	delta pkac1 * LL up vs QM9414 * LL
23240	0.000150212	2.19729	2.19729	delta pkac1 * LL up vs QM9414 * LL
122629	0.000158333	5.04924	5.04924	delta pkac1 * LL up vs QM9414 * LL
81122	0.0081768	2.70708	2.70708	delta pkac1 * LL up vs QM9414 * LL
111915	0.000347177	3.644	3.644	delta pkac1 * LL up vs QM9414 * LL
108663	1.69835e-05	5.68158	5.68158	delta pkac1 * LL up vs QM9414 * LL
122579	0.0031265	2.03344	2.03344	delta pkac1 * LL up vs QM9414 * LL
63526	0.00123414	3.78228	3.78228	delta pkac1 * LL up vs QM9414 * LL
102851	0.00240465	2.5062	2.5062	delta pkac1 * LL up vs QM9414 * LL
108784	0.000184464	2.11814	2.11814	delta pkac1 * LL up vs QM9414 * LL
79738	0.000758995	3.53826	3.53826	delta pkac1 * LL up vs QM9414 * LL

## Sheet: Targets PKAc LL down
PKAc vs. QM9414, constant light (LL), 2fold down-regulation, p-Value 0.01
Protein ID	p-value(delta pkac1 * LL vs. QM9414 * LL)	Ratio(delta pkac1 * LL vs. QM9414 * LL)	Fold-Change(delta pkac1 * LL vs. QM9414 * LL)	Fold-Change(delta pkac1 * LL vs. QM9414 * LL) (Description)
61212	9.57167e-06	0.369075	-2.70947	delta pkac1 * LL down vs QM9414 * LL
73516	6.8008e-06	0.3031	-3.29924	delta pkac1 * LL down vs QM9414 * LL
123827	0.00015572	0.487525	-2.05118	delta pkac1 * LL down vs QM9414 * LL
109828	3.44553e-05	0.232583	-4.29954	delta pkac1 * LL down vs QM9414 * LL
123865	3.20923e-05	0.248062	-4.03125	delta pkac1 * LL down vs QM9414 * LL
46936	0.000114542	0.362394	-2.75942	delta pkac1 * LL down vs QM9414 * LL
48747	0.000637331	0.497179	-2.01135	delta pkac1 * LL down vs QM9414 * LL
122065	0.000471405	0.375862	-2.66055	delta pkac1 * LL down vs QM9414 * LL
121396	0.000153222	0.139871	-7.14946	delta pkac1 * LL down vs QM9414 * LL
70355	0.000142107	0.145732	-6.86191	delta pkac1 * LL down vs QM9414 * LL
74971	0.0031006	0.484838	-2.06255	delta pkac1 * LL down vs QM9414 * LL
120198	0.000393115	0.458875	-2.17924	delta pkac1 * LL down vs QM9414 * LL
122487	0.00154453	0.23273	-4.29683	delta pkac1 * LL down vs QM9414 * LL
51415	0.000460324	0.488521	-2.04699	delta pkac1 * LL down vs QM9414 * LL
103147	0.000821012	0.219968	-4.54611	delta pkac1 * LL down vs QM9414 * LL
47432	6.88869e-05	0.493147	-2.02779	delta pkac1 * LL down vs QM9414 * LL
54703	0.0061978	0.484004	-2.0661	delta pkac1 * LL down vs QM9414 * LL
21836	0.00139026	0.493747	-2.02533	delta pkac1 * LL down vs QM9414 * LL
76713	0.000447642	0.44315	-2.25657	delta pkac1 * LL down vs QM9414 * LL
68705	0.00692172	0.294338	-3.39745	delta pkac1 * LL down vs QM9414 * LL
46002	0.00144888	0.213592	-4.68183	delta pkac1 * LL down vs QM9414 * LL
56470	0.000365869	0.435098	-2.29833	delta pkac1 * LL down vs QM9414 * LL
111680	0.00144343	0.383484	-2.60767	delta pkac1 * LL down vs QM9414 * LL
72859	0.000753182	0.33518	-2.98348	delta pkac1 * LL down vs QM9414 * LL
112390	0.00177325	0.472529	-2.11627	delta pkac1 * LL down vs QM9414 * LL
120943	0.00513669	0.329287	-3.03687	delta pkac1 * LL down vs QM9414 * LL
59382	0.00177817	0.22128	-4.51916	delta pkac1 * LL down vs QM9414 * LL
82360	0.00388275	0.466784	-2.14232	delta pkac1 * LL down vs QM9414 * LL
2316	0.00322747	0.472811	-2.11501	delta pkac1 * LL down vs QM9414 * LL
38640	0.00559693	0.434898	-2.29939	delta pkac1 * LL down vs QM9414 * LL
22464	0.00291961	0.4678	-2.13767	delta pkac1 * LL down vs QM9414 * LL
80003	0.00164514	0.42687	-2.34263	delta pkac1 * LL down vs QM9414 * LL
109801	0.000213973	0.36883	-2.71128	delta pkac1 * LL down vs QM9414 * LL
55240	0.000642876	0.422277	-2.36811	delta pkac1 * LL down vs QM9414 * LL
123681	0.0018858	0.483665	-2.06755	delta pkac1 * LL down vs QM9414 * LL
65718	0.00030259	0.306936	-3.25801	delta pkac1 * LL down vs QM9414 * LL
80685	0.00536914	0.447608	-2.2341	delta pkac1 * LL down vs QM9414 * LL
35777	0.00184516	0.289872	-3.4498	delta pkac1 * LL down vs QM9414 * LL
67494	0.00956779	0.466773	-2.14237	delta pkac1 * LL down vs QM9414 * LL
52073	0.00799415	0.487873	-2.04971	delta pkac1 * LL down vs QM9414 * LL
36703	0.00348647	0.381922	-2.61834	delta pkac1 * LL down vs QM9414 * LL
55709	0.00890993	0.177097	-5.64661	delta pkac1 * LL down vs QM9414 * LL
112094	0.00764211	0.443604	-2.25426	delta pkac1 * LL down vs QM9414 * LL
120911	0.000243442	0.437229	-2.28713	delta pkac1 * LL down vs QM9414 * LL
79396	0.00604143	0.420479	-2.37824	delta pkac1 * LL down vs QM9414 * LL
32243	0.00393319	0.436646	-2.29018	delta pkac1 * LL down vs QM9414 * LL
57472	0.00768735	0.409377	-2.44274	delta pkac1 * LL down vs QM9414 * LL
68086	0.00648323	0.409268	-2.44339	delta pkac1 * LL down vs QM9414 * LL
122963	0.00174798	0.467434	-2.13934	delta pkac1 * LL down vs QM9414 * LL
106181	0.0064257	0.401341	-2.49165	delta pkac1 * LL down vs QM9414 * LL
119764	0.00350681	0.381462	-2.6215	delta pkac1 * LL down vs QM9414 * LL
122160	0.0064719	0.275537	-3.62928	delta pkac1 * LL down vs QM9414 * LL
79606	0.00959169	0.435878	-2.29422	delta pkac1 * LL down vs QM9414 * LL
109850	0.004077	0.394014	-2.53798	delta pkac1 * LL down vs QM9414 * LL
59770	0.00209077	0.492892	-2.02884	delta pkac1 * LL down vs QM9414 * LL
102411	0.00892301	0.482601	-2.07211	delta pkac1 * LL down vs QM9414 * LL
59665	0.00757519	0.440985	-2.26765	delta pkac1 * LL down vs QM9414 * LL
112328	0.009532	0.432775	-2.31067	delta pkac1 * LL down vs QM9414 * LL
81668	0.00369366	0.375785	-2.6611	delta pkac1 * LL down vs QM9414 * LL
119789	0.00290428	0.482794	-2.07128	delta pkac1 * LL down vs QM9414 * LL
57128	0.000309815	0.413567	-2.41799	delta pkac1 * LL down vs QM9414 * LL
75036	0.00133007	0.44792	-2.23254	delta pkac1 * LL down vs QM9414 * LL
65333	0.00149509	0.311374	-3.21157	delta pkac1 * LL down vs QM9414 * LL
80142	0.00432426	0.323267	-3.09342	delta pkac1 * LL down vs QM9414 * LL
62100	0.00230162	0.239142	-4.18162	delta pkac1 * LL down vs QM9414 * LL
123978	0.00675502	0.423233	-2.36276	delta pkac1 * LL down vs QM9414 * LL
53961	0.00264757	0.135615	-7.37382	delta pkac1 * LL down vs QM9414 * LL
4308	0.00469123	0.448301	-2.23064	delta pkac1 * LL down vs QM9414 * LL
47286	0.00515033	0.279005	-3.58417	delta pkac1 * LL down vs QM9414 * LL
60118	0.00262276	0.419812	-2.38202	delta pkac1 * LL down vs QM9414 * LL
105763	0.00223681	0.260606	-3.83721	delta pkac1 * LL down vs QM9414 * LL
124222	0.00149775	0.173725	-5.75624	delta pkac1 * LL down vs QM9414 * LL
123697	0.000297995	0.385376	-2.59487	delta pkac1 * LL down vs QM9414 * LL
34493	0.000335189	0.211969	-4.71766	delta pkac1 * LL down vs QM9414 * LL
124341	0.000420552	0.136568	-7.32235	delta pkac1 * LL down vs QM9414 * LL
109078	0.00239044	0.360142	-2.77668	delta pkac1 * LL down vs QM9414 * LL
62693	0.000859092	0.12084	-8.27539	delta pkac1 * LL down vs QM9414 * LL
31134	0.0058036	0.16244	-6.15611	delta pkac1 * LL down vs QM9414 * LL
57399	3.41124e-07	0.0795294	-12.574	delta pkac1 * LL down vs QM9414 * LL
75878	8.60217e-05	0.287537	-3.47781	delta pkac1 * LL down vs QM9414 * LL
72627	0.00157011	0.472788	-2.11511	delta pkac1 * LL down vs QM9414 * LL
102655	0.00849522	0.48037	-2.08173	delta pkac1 * LL down vs QM9414 * LL
21509	0.00417886	0.435197	-2.29781	delta pkac1 * LL down vs QM9414 * LL
103694	0.00637821	0.378978	-2.63867	delta pkac1 * LL down vs QM9414 * LL
81979	0.00582121	0.454425	-2.20058	delta pkac1 * LL down vs QM9414 * LL
122523	0.000295405	0.417411	-2.39572	delta pkac1 * LL down vs QM9414 * LL
105520	0.00268413	0.395098	-2.53102	delta pkac1 * LL down vs QM9414 * LL
105980	0.00333337	0.451083	-2.21689	delta pkac1 * LL down vs QM9414 * LL
71823	0.000306833	0.284579	-3.51397	delta pkac1 * LL down vs QM9414 * LL
72611	0.00750942	0.330949	-3.02161	delta pkac1 * LL down vs QM9414 * LL
65153	0.000531572	0.278473	-3.59102	delta pkac1 * LL down vs QM9414 * LL
44175	0.00133167	0.220141	-4.54254	delta pkac1 * LL down vs QM9414 * LL
50618	0.00144891	0.398973	-2.50644	delta pkac1 * LL down vs QM9414 * LL
44278	0.00144296	0.496529	-2.01398	delta pkac1 * LL down vs QM9414 * LL
121441	0.000444251	0.325998	-3.0675	delta pkac1 * LL down vs QM9414 * LL
124115	8.39701e-07	0.141893	-7.04755	delta pkac1 * LL down vs QM9414 * LL
74194	7.24859e-07	0.332146	-3.01072	delta pkac1 * LL down vs QM9414 * LL
121800	0.000363428	0.469538	-2.12975	delta pkac1 * LL down vs QM9414 * LL
74580	0.000131051	0.44746	-2.23483	delta pkac1 * LL down vs QM9414 * LL
107386	6.7025e-05	0.463754	-2.15631	delta pkac1 * LL down vs QM9414 * LL
102999	0.00114333	0.435277	-2.29739	delta pkac1 * LL down vs QM9414 * LL
64710	4.29889e-05	0.466044	-2.14572	delta pkac1 * LL down vs QM9414 * LL
48080	2.16763e-05	0.272435	-3.6706	delta pkac1 * LL down vs QM9414 * LL
21758	5.42202e-05	0.406205	-2.46181	delta pkac1 * LL down vs QM9414 * LL
120975	0.00065903	0.35453	-2.82063	delta pkac1 * LL down vs QM9414 * LL
82662	0.000186121	0.240184	-4.16348	delta pkac1 * LL down vs QM9414 * LL
42264	0.00141505	0.198064	-5.04888	delta pkac1 * LL down vs QM9414 * LL
61293	0.000141365	0.46143	-2.16718	delta pkac1 * LL down vs QM9414 * LL
123274	0.000800865	0.331145	-3.01982	delta pkac1 * LL down vs QM9414 * LL
66935	0.00284356	0.478885	-2.08819	delta pkac1 * LL down vs QM9414 * LL
49589	0.000928913	0.179185	-5.58081	delta pkac1 * LL down vs QM9414 * LL
107494	0.000285154	0.323726	-3.08903	delta pkac1 * LL down vs QM9414 * LL
48211	0.000188842	0.249359	-4.01028	delta pkac1 * LL down vs QM9414 * LL
122124	0.00378524	0.463859	-2.15583	delta pkac1 * LL down vs QM9414 * LL
123673	0.00719384	0.338569	-2.95361	delta pkac1 * LL down vs QM9414 * LL
110653	0.00838606	0.424009	-2.35844	delta pkac1 * LL down vs QM9414 * LL
64971	0.00312147	0.494305	-2.02304	delta pkac1 * LL down vs QM9414 * LL
119956	0.00219343	0.269742	-3.70725	delta pkac1 * LL down vs QM9414 * LL
81136	0.00419578	0.359161	-2.78427	delta pkac1 * LL down vs QM9414 * LL
123473	0.00511874	0.397666	-2.51468	delta pkac1 * LL down vs QM9414 * LL
22093	0.00985123	0.187212	-5.34153	delta pkac1 * LL down vs QM9414 * LL
107947	0.00352637	0.335184	-2.98344	delta pkac1 * LL down vs QM9414 * LL
105106	0.00054765	0.304901	-3.27975	delta pkac1 * LL down vs QM9414 * LL
23200	0.00095636	0.479425	-2.08583	delta pkac1 * LL down vs QM9414 * LL
121136	0.000510398	0.399047	-2.50597	delta pkac1 * LL down vs QM9414 * LL
74278	0.00060153	0.279563	-3.57702	delta pkac1 * LL down vs QM9414 * LL

## Sheet: Targets PKAc DD up
PKAc vs. QM9414, constant darkness (DD), 2fold up-regulation, p-Value 0.01
Protein ID	p-value(delta pkac1 * DD vs. QM9414 * DD)	Ratio(delta pkac1 * DD vs. QM9414 * DD)	Fold-Change(delta pkac1 * DD vs. QM9414 * DD)	Fold-Change(delta pkac1 * DD vs. QM9414 * DD) (Description)
104816	2.02552e-05	3.12039	3.12039	delta pkac1 * DD up vs QM9414 * DD
121177	1.23951e-05	2.29909	2.29909	delta pkac1 * DD up vs QM9414 * DD
124259	0.000132506	2.703	2.703	delta pkac1 * DD up vs QM9414 * DD
106879	0.00619936	2.41782	2.41782	delta pkac1 * DD up vs QM9414 * DD
66077	0.00130339	2.17614	2.17614	delta pkac1 * DD up vs QM9414 * DD
65744	0.00364907	2.5415	2.5415	delta pkac1 * DD up vs QM9414 * DD
22798	0.00316581	2.23188	2.23188	delta pkac1 * DD up vs QM9414 * DD
82014	0.00761595	2.04968	2.04968	delta pkac1 * DD up vs QM9414 * DD
105401	0.00122673	2.00873	2.00873	delta pkac1 * DD up vs QM9414 * DD
112325	0.00953116	2.13241	2.13241	delta pkac1 * DD up vs QM9414 * DD
109560	0.00461929	2.42836	2.42836	delta pkac1 * DD up vs QM9414 * DD
109972	0.00299081	2.53568	2.53568	delta pkac1 * DD up vs QM9414 * DD
104116	0.00393794	2.10276	2.10276	delta pkac1 * DD up vs QM9414 * DD
112386	0.00526057	2.10206	2.10206	delta pkac1 * DD up vs QM9414 * DD
106662	0.00678791	2.05804	2.05804	delta pkac1 * DD up vs QM9414 * DD
103113	0.00811402	2.10254	2.10254	delta pkac1 * DD up vs QM9414 * DD
61618	0.00501847	2.47798	2.47798	delta pkac1 * DD up vs QM9414 * DD
108383	0.00644668	2.44956	2.44956	delta pkac1 * DD up vs QM9414 * DD
3330	0.00687827	2.06384	2.06384	delta pkac1 * DD up vs QM9414 * DD
105408	0.00997151	2.31211	2.31211	delta pkac1 * DD up vs QM9414 * DD
55886	9.62318e-05	5.87907	5.87907	delta pkac1 * DD up vs QM9414 * DD
60392	0.00583699	2.73521	2.73521	delta pkac1 * DD up vs QM9414 * DD
102820	0.00111673	2.04933	2.04933	delta pkac1 * DD up vs QM9414 * DD
22210	0.00109089	2.03664	2.03664	delta pkac1 * DD up vs QM9414 * DD
82208	0.00985789	2.02164	2.02164	delta pkac1 * DD up vs QM9414 * DD
64125	4.57683e-05	2.85385	2.85385	delta pkac1 * DD up vs QM9414 * DD
59726	0.000427737	2.01201	2.01201	delta pkac1 * DD up vs QM9414 * DD
120722	0.00859939	2.16731	2.16731	delta pkac1 * DD up vs QM9414 * DD
112524	0.00325378	2.01256	2.01256	delta pkac1 * DD up vs QM9414 * DD
80091	0.00297424	2.03021	2.03021	delta pkac1 * DD up vs QM9414 * DD
109378	9.33594e-06	4.25167	4.25167	delta pkac1 * DD up vs QM9414 * DD
124079	0.00018882	2.91403	2.91403	delta pkac1 * DD up vs QM9414 * DD
105752	0.00297038	2.00328	2.00328	delta pkac1 * DD up vs QM9414 * DD
124277	0.00230804	3.01118	3.01118	delta pkac1 * DD up vs QM9414 * DD
109779	0.000171322	2.8513	2.8513	delta pkac1 * DD up vs QM9414 * DD
57204	0.000249749	2.9504	2.9504	delta pkac1 * DD up vs QM9414 * DD
50323	0.00176983	3.88115	3.88115	delta pkac1 * DD up vs QM9414 * DD
72379	0.00163565	3.40878	3.40878	delta pkac1 * DD up vs QM9414 * DD
107329	0.00359022	2.2571	2.2571	delta pkac1 * DD up vs QM9414 * DD
112258	0.00513381	4.16417	4.16417	delta pkac1 * DD up vs QM9414 * DD
123236	0.00528751	4.881	4.881	delta pkac1 * DD up vs QM9414 * DD
66311	0.00660634	2.2481	2.2481	delta pkac1 * DD up vs QM9414 * DD
108642	0.00341037	3.49815	3.49815	delta pkac1 * DD up vs QM9414 * DD

## Sheet: Targets PKAc DD down
PKAc vs. QM9414, constant darkness (DD), 2fold down-regulation, p-Value 0.01
Protein ID	p-value(delta pkac1 * DD vs. QM9414 * DD)	Ratio(delta pkac1 * DD vs. QM9414 * DD)	Fold-Change(delta pkac1 * DD vs. QM9414 * DD)	Fold-Change(delta pkac1 * DD vs. QM9414 * DD) (Description)
57399	1.79782e-07	0.0639969	-15.6258	delta pkac1 * DD down vs QM9414 * DD
46002	0.00298652	0.255049	-3.92082	delta pkac1 * DD down vs QM9414 * DD
123865	0.000488721	0.390109	-2.56339	delta pkac1 * DD down vs QM9414 * DD
75878	0.00035871	0.363403	-2.75176	delta pkac1 * DD down vs QM9414 * DD
72859	0.00988067	0.497909	-2.0084	delta pkac1 * DD down vs QM9414 * DD
105520	0.00143667	0.356515	-2.80493	delta pkac1 * DD down vs QM9414 * DD
122523	0.0010284	0.486264	-2.0565	delta pkac1 * DD down vs QM9414 * DD
102999	0.00101947	0.428609	-2.33313	delta pkac1 * DD down vs QM9414 * DD
120198	0.000448126	0.465953	-2.14614	delta pkac1 * DD down vs QM9414 * DD
82360	0.0036838	0.463445	-2.15775	delta pkac1 * DD down vs QM9414 * DD
22785	0.00116378	0.291851	-3.4264	delta pkac1 * DD down vs QM9414 * DD
121800	0.000301021	0.459491	-2.17632	delta pkac1 * DD down vs QM9414 * DD
123881	0.00318657	0.284332	-3.51702	delta pkac1 * DD down vs QM9414 * DD
123827	0.000175559	0.493609	-2.0259	delta pkac1 * DD down vs QM9414 * DD
80509	0.00875723	0.411648	-2.42926	delta pkac1 * DD down vs QM9414 * DD
76722	0.00149203	0.365482	-2.73611	delta pkac1 * DD down vs QM9414 * DD
120311	0.0016678	0.274846	-3.6384	delta pkac1 * DD down vs QM9414 * DD
4663	0.000756311	0.185456	-5.39211	delta pkac1 * DD down vs QM9414 * DD
69611	0.00626039	0.127093	-7.86824	delta pkac1 * DD down vs QM9414 * DD
75146	0.00177627	0.49002	-2.04073	delta pkac1 * DD down vs QM9414 * DD
121843	0.00646109	0.44424	-2.25104	delta pkac1 * DD down vs QM9414 * DD
4480	0.00153742	0.430898	-2.32073	delta pkac1 * DD down vs QM9414 * DD
123456	0.00328413	0.247159	-4.04598	delta pkac1 * DD down vs QM9414 * DD
43664	0.0014461	0.195081	-5.12608	delta pkac1 * DD down vs QM9414 * DD
104968	0.00465533	0.406995	-2.45703	delta pkac1 * DD down vs QM9414 * DD
4851	0.000429282	0.380047	-2.63125	delta pkac1 * DD down vs QM9414 * DD
123029	0.000960791	0.427792	-2.33759	delta pkac1 * DD down vs QM9414 * DD
63868	0.00151453	0.482612	-2.07206	delta pkac1 * DD down vs QM9414 * DD
123071	0.0081868	0.285098	-3.50757	delta pkac1 * DD down vs QM9414 * DD
74282	0.00679664	0.196837	-5.08036	delta pkac1 * DD down vs QM9414 * DD
27689	0.00985806	0.363163	-2.75359	delta pkac1 * DD down vs QM9414 * DD
121620	0.00100047	0.287347	-3.48011	delta pkac1 * DD down vs QM9414 * DD
72259	0.00424342	0.376592	-2.65539	delta pkac1 * DD down vs QM9414 * DD
59014	0.000534606	0.223013	-4.48405	delta pkac1 * DD down vs QM9414 * DD
60089	0.00540721	0.48552	-2.05965	delta pkac1 * DD down vs QM9414 * DD
105251	0.00672461	0.418481	-2.38959	delta pkac1 * DD down vs QM9414 * DD
80206	0.00820579	0.465227	-2.14949	delta pkac1 * DD down vs QM9414 * DD
68036	0.00101669	0.470145	-2.127	delta pkac1 * DD down vs QM9414 * DD
121660	0.00861645	0.497567	-2.00978	delta pkac1 * DD down vs QM9414 * DD
80784	0.00412639	0.456931	-2.18852	delta pkac1 * DD down vs QM9414 * DD
77014	0.00615545	0.301851	-3.31289	delta pkac1 * DD down vs QM9414 * DD
64794	0.0091283	0.454742	-2.19905	delta pkac1 * DD down vs QM9414 * DD
82235	5.7135e-05	0.284182	-3.51887	delta pkac1 * DD down vs QM9414 * DD
120877	0.00226518	0.471405	-2.12132	delta pkac1 * DD down vs QM9414 * DD
3362	0.00261219	0.464613	-2.15233	delta pkac1 * DD down vs QM9414 * DD
79599	0.00209641	0.429353	-2.32909	delta pkac1 * DD down vs QM9414 * DD
79568	0.00304498	0.475593	-2.10264	delta pkac1 * DD down vs QM9414 * DD
27492	0.00660399	0.485176	-2.06111	delta pkac1 * DD down vs QM9414 * DD
121814	0.00505869	0.41963	-2.38305	delta pkac1 * DD down vs QM9414 * DD
123009	0.0068365	0.495892	-2.01657	delta pkac1 * DD down vs QM9414 * DD
107507	0.000104837	0.420814	-2.37635	delta pkac1 * DD down vs QM9414 * DD
79972	0.00904908	0.424475	-2.35585	delta pkac1 * DD down vs QM9414 * DD
74118	0.00802791	0.249727	-4.00437	delta pkac1 * DD down vs QM9414 * DD
80288	0.00321564	0.286144	-3.49475	delta pkac1 * DD down vs QM9414 * DD
65965	3.08378e-05	0.490301	-2.03956	delta pkac1 * DD down vs QM9414 * DD
123191	0.00376095	0.156332	-6.39663	delta pkac1 * DD down vs QM9414 * DD
21294	0.00191907	0.446059	-2.24186	delta pkac1 * DD down vs QM9414 * DD
4136	0.00909485	0.459547	-2.17606	delta pkac1 * DD down vs QM9414 * DD
52375	0.00941481	0.4394	-2.27583	delta pkac1 * DD down vs QM9414 * DD
77570	0.00324698	0.49908	-2.00369	delta pkac1 * DD down vs QM9414 * DD
54071	0.00856528	0.389154	-2.56968	delta pkac1 * DD down vs QM9414 * DD
73818	5.58223e-05	0.45255	-2.2097	delta pkac1 * DD down vs QM9414 * DD
54589	0.00625061	0.434037	-2.30395	delta pkac1 * DD down vs QM9414 * DD
22712	0.00174935	0.480673	-2.08042	delta pkac1 * DD down vs QM9414 * DD
53318	0.00213588	0.45501	-2.19775	delta pkac1 * DD down vs QM9414 * DD
46597	0.000798985	0.460811	-2.17009	delta pkac1 * DD down vs QM9414 * DD
103179	0.00367475	0.39289	-2.54524	delta pkac1 * DD down vs QM9414 * DD
78866	0.00274835	0.498079	-2.00771	delta pkac1 * DD down vs QM9414 * DD
21481	0.00803472	0.458019	-2.18331	delta pkac1 * DD down vs QM9414 * DD
50212	0.00315582	0.325153	-3.07548	delta pkac1 * DD down vs QM9414 * DD
105081	0.00250679	0.498379	-2.0065	delta pkac1 * DD down vs QM9414 * DD
106314	0.000479181	0.465837	-2.14667	delta pkac1 * DD down vs QM9414 * DD
120868	0.000651365	0.482093	-2.07429	delta pkac1 * DD down vs QM9414 * DD
80437	0.00951471	0.497507	-2.01002	delta pkac1 * DD down vs QM9414 * DD
74498	0.00735358	0.475658	-2.10235	delta pkac1 * DD down vs QM9414 * DD
64784	0.00613038	0.467862	-2.13738	delta pkac1 * DD down vs QM9414 * DD
4744	0.00144722	0.298401	-3.35119	delta pkac1 * DD down vs QM9414 * DD
56117	0.00318515	0.331048	-3.02071	delta pkac1 * DD down vs QM9414 * DD
123084	0.00127118	0.461126	-2.1686	delta pkac1 * DD down vs QM9414 * DD
67366	0.00661956	0.481335	-2.07756	delta pkac1 * DD down vs QM9414 * DD
4479	0.00480982	0.319323	-3.13163	delta pkac1 * DD down vs QM9414 * DD
73678	0.00709919	0.460621	-2.17098	delta pkac1 * DD down vs QM9414 * DD
58389	0.00501316	0.35871	-2.78776	delta pkac1 * DD down vs QM9414 * DD
108145	7.68133e-05	0.332172	-3.01049	delta pkac1 * DD down vs QM9414 * DD
48541	0.00199849	0.49579	-2.01698	delta pkac1 * DD down vs QM9414 * DD
73618	1.79723e-07	0.181511	-5.5093	delta pkac1 * DD down vs QM9414 * DD
65659	0.00260612	0.491842	-2.03317	delta pkac1 * DD down vs QM9414 * DD
57263	0.000747697	0.484797	-2.06272	delta pkac1 * DD down vs QM9414 * DD
108143	1.32702e-05	0.165694	-6.0352	delta pkac1 * DD down vs QM9414 * DD
58790	0.00115637	0.414702	-2.41137	delta pkac1 * DD down vs QM9414 * DD
22532	0.00533437	0.373873	-2.6747	delta pkac1 * DD down vs QM9414 * DD
102497	0.00114297	0.366992	-2.72486	delta pkac1 * DD down vs QM9414 * DD
81541	0.00256251	0.400653	-2.49593	delta pkac1 * DD down vs QM9414 * DD
64874	0.00120007	0.391289	-2.55565	delta pkac1 * DD down vs QM9414 * DD
64112	0.0045827	0.470921	-2.1235	delta pkac1 * DD down vs QM9414 * DD
123900	0.00139406	0.496827	-2.01277	delta pkac1 * DD down vs QM9414 * DD
21256	0.00398632	0.416751	-2.39951	delta pkac1 * DD down vs QM9414 * DD
108232	0.000270481	0.0502695	-19.8928	delta pkac1 * DD down vs QM9414 * DD
53601	0.00733263	0.49653	-2.01398	delta pkac1 * DD down vs QM9414 * DD
58366	0.00287833	0.244724	-4.08623	delta pkac1 * DD down vs QM9414 * DD
123850	0.00118081	0.363851	-2.74838	delta pkac1 * DD down vs QM9414 * DD
44230	0.00188886	0.32752	-3.05325	delta pkac1 * DD down vs QM9414 * DD
121834	0.00995826	0.469088	-2.1318	delta pkac1 * DD down vs QM9414 * DD
73623	0.000823952	0.333803	-2.99578	delta pkac1 * DD down vs QM9414 * DD
29957	0.000303724	0.438166	-2.28224	delta pkac1 * DD down vs QM9414 * DD
123946	0.00509079	0.417721	-2.39394	delta pkac1 * DD down vs QM9414 * DD
103625	0.000310045	0.49557	-2.01788	delta pkac1 * DD down vs QM9414 * DD
106769	0.00680406	0.415655	-2.40584	delta pkac1 * DD down vs QM9414 * DD
2835	0.00292048	0.441638	-2.2643	delta pkac1 * DD down vs QM9414 * DD
112018	7.65829e-05	0.449504	-2.22468	delta pkac1 * DD down vs QM9414 * DD
108144	0.00256076	0.256037	-3.90568	delta pkac1 * DD down vs QM9414 * DD
44362	6.72067e-05	0.401657	-2.48969	delta pkac1 * DD down vs QM9414 * DD
68412	0.00302564	0.46281	-2.16071	delta pkac1 * DD down vs QM9414 * DD
61551	0.000606443	0.369303	-2.70781	delta pkac1 * DD down vs QM9414 * DD
123213	0.00438975	0.477981	-2.09214	delta pkac1 * DD down vs QM9414 * DD
122929	0.00973811	0.333139	-3.00175	delta pkac1 * DD down vs QM9414 * DD
73621	0.00139507	0.282938	-3.53434	delta pkac1 * DD down vs QM9414 * DD
54227	0.00227624	0.443202	-2.25631	delta pkac1 * DD down vs QM9414 * DD
106797	0.00122885	0.418258	-2.39087	delta pkac1 * DD down vs QM9414 * DD
29642	0.00647362	0.453133	-2.20686	delta pkac1 * DD down vs QM9414 * DD
54850	0.00658949	0.351763	-2.84282	delta pkac1 * DD down vs QM9414 * DD
121226	0.000712571	0.453828	-2.20348	delta pkac1 * DD down vs QM9414 * DD
43701	0.000302189	0.21205	-4.71588	delta pkac1 * DD down vs QM9414 * DD
80026	0.000141303	0.498625	-2.00552	delta pkac1 * DD down vs QM9414 * DD
108914	0.00474714	0.49849	-2.00606	delta pkac1 * DD down vs QM9414 * DD
108586	0.000541227	0.3355	-2.98063	delta pkac1 * DD down vs QM9414 * DD
82246	0.00564	0.372072	-2.68765	delta pkac1 * DD down vs QM9414 * DD
81122	0.00452234	0.328478	-3.04434	delta pkac1 * DD down vs QM9414 * DD

## Sheet: annotation LL
Annotation - genes regulated by PKAc1 in light (LL)
								Schmoll et al., 2016 MMBR annotation Trichoderma									JGI TRE annotation (user curation)			Druzhinina et al., 2016	Annotation Neurospora crassa (BROAD)			Annotation Aspergillus nidulans (Broad)
Protein ID (JGI)	scaffold JGI	start	end	chromosome (Marie-Nelly et al., 2014)	position in chromosome	regulation	fold regulation	TOPIC	gene name	group	subgroup	description	T atro	T virens	N crassa	S cerevisiae	name	defline	description	annotation	LOCUS NCR	SYMBOL	SYNOYM	LOCUS ANID	LENGTH	START	STOP	STRAND	NAME	CHROMOSOME	OPERON
46816	6	13220	13625	1	5	PKAC LL up	2.85381	CAZymes	cel3d	Glycoside hydrolase	Glycoside hydrolase family3	b-glucosidase (GenBank acc. No. AAP57759)	35140	201309	NCU07487	0	\N	Glycoside Hydrolase Family 3	candidate b-glucosidase	GH3 ?-glucosidase CEL3d	-	-	-	ANID_03903	2228	19612	21839	-	beta-glucosidase	II	PF00933.14,PF01915.14,PF00933.13,PF07691.4,PF01915.15,PF07691.5
46819	6	16836	17049	1	6	PKAC LL up	2.08939	Transport	0	Sugar transporter	transporter containing IPR003663 domain	0	34851	27972	NCU05853	YDL245C	-	-	-	MFS hexose transporter CLP1, transports cellodextrins in N. crassa	NCU05853	0	0	ANID_00233	1905	256558	258462	+	MFS sugar transporter	VIII	PF07690.9,TIGR00879,PF07690.8,PF00083.17,PF00083.16
3267	6	113793	114080	1	32	PKAC LL up	6.86875	-	-	-	-	-	-	-	-	-	-	-	-	MRSP1/expansin-like	-	-	-	ANID_09205	882	106123	107004	-	integral membrane protein	IV	0
59333	6	126290	126553	1	36	PKAC LL up	6.67343	-	-	-	-	-	-	-	-	-	-	-	-	MFS permease	NCU09039	0	0	ANID_04106	2124	55910	58033	-	conserved hypothetical protein	II	PF07690.9,PF07690.8
121136	6	167849	168077	1	50	PKAC LL down	-2.50597	CAZymes	0	Glycoside hydrolase	Glycoside hydrolase family99	0	35373	28185	0	0	-	-	-	orphan protein	-	-	-	-	-	-	-	-	-	-	-
59770	6	202754	203610	1	61	PKAC LL down	-2.02884	-	-	-	-	-	-	-	-	-	\N	aldo-keto reductase	COG0667, Tas, Predicted oxidoreductases (related to aryl-alcohol dehydrogenases)	aryl-alcohol dehydrogenases	-	-	-	-	-	-	-	-	-	-	-
59665	6	236239	238500	1	71	PKAC LL down	-2.26765	-	-	-	-	-	-	-	-	-	-	-	-	unknown protein	-	-	-	ANID_06473	3498	308153	311650	-	conserved hypothetical protein	I	0
76713	6	427878	427957	1	121	PKAC LL down	-2.25657	-	-	-	-	-	-	-	-	-	-	-	-	unknown protein	-	-	-	-	-	-	-	-	-	-	-
59368	6	486801	487094	1	132	PKAC LL up	2.29547	-	-	-	-	-	-	-	-	-	\N	hypothetical protein	\N	unknown protein, Duf341	NCU06012	0	0	-	-	-	-	-	-	-	-
59382	6	556640	557069	1	154	PKAC LL down	-4.51916	-	-	-	-	-	-	-	-	-	-	-	-	unknown protein	NCU01193	0	0	-	-	-	-	-	-	-	-
105980	6	654378	654630	1	182	PKAC LL down	-2.21689	Transcription factors	0	Zn2Cys6	0	conserved hypothetical protein	173460	124113	NCU06799	YLR014C	\N	fungal specific transcription factor domain-containing protein	These fungal specific transcription factors belong to the Zn(2)- Cys(6) family.	Zn2Cys6 transcriptional regulator	-	-	-	ANID_05040	2763	575430	578192	-	conserved hypothetical protein	III	0
3333	6	663761	664695	1	187	PKAC LL up	2.84906	-	-	-	-	-	-	-	-	-	-	-	-	Alcohol dehydrogenase zinc-binding domain protein	-	-	-	-	-	-	-	-	-	-	-
46936	6	710608	711054	1	200	PKAC LL down	-2.75942	-	-	-	-	-	-	-	-	-	-	-	-	2-deoxy-D-gluconate 3-dehydrogenase	NCU01904	0	0	ANID_03889	867	176793	177659	-	2-deoxy-D-gluconate 3-dehydrogenase	II	PF00106.17,PF00106.18,TIGR01832,PF01370.14,PF08659.3
76880	6	1152076	1152248	1	294	PKAC LL up	2.15217	RAS-GTPases	RSR1	Small guanosine triphosphatases (GTPases)	RAS family	RSR1/Bud1p family GTPase	300901	54051	NCU02167	YGR152C	RSR1	RAS-GTPase RSR1, Rap subfamily	RAS-GTPase, Rap subfamily, related to N. crassa krev-1 and A. fumigatus Rsr1	GTPase Rsr1 (A. fumigatus)	NCU02167	krev-1	0	ANID_04685	1451	59380	60830	+	RAS small monomeric GTPase	III	PF00071.14,PF00071.15,TIGR00231,PF00025.14,PF08477.5,PF08477.6
106120	6	1193766	1193826	1	303	PKAC LL up	2.18267	CAZymes	0	Carbohydrate esterase	Carbohydrate esterase family10	0	320236	83938	NCU06152	YDR428C	-	-	-	CE10 esterase/lipase	NCU06152	0	0	ANID_00666	1307	58467	59773	-	alpha/beta hydrolase fold protein	VIII	PF07859.5,PF07859.6,PF10340.2
59173	6	1243633	1244015	1	314	PKAC LL up	2.69895	-	-	-	-	-	-	-	-	-	-	-	-	MFS permease (A. fumigatus: "light regulation of gametogenesis protein 6")	NCU08425	0	0	ANID_09393	1724	478157	479880	+	MFS transporter	VIII	PF07690.9,PF07690.8,PF00083.17
106181	6	1414344	1414456	1	360	PKAC LL down	-2.49165	-	-	-	-	-	-	-	-	-	-	-	-	orphan protein	-	-	-	-	-	-	-	-	-	-	-
124341	6	1417284	1417460	1	361	PKAC LL down	-7.32235	Chromatin and histone modification	0	HMG family proteins	HMGB subfamily	related to MAT a1	33998	221796	NCU03481	YPR065W	MATa1	mating type protein MATa1	mating type protein MATa1, contains HMG-box	mating protein MAT1-2-1	-	-	-	-	-	-	-	-	-	-	-
74580	2	179132	179311	1	399	PKAC LL down	-2.23483	-	-	-	-	-	-	-	-	-	-	-	-	unknown protein, 3 TM domains	NCU03153	0	0	-	-	-	-	-	-	-	-
2316	2	806880	807007	1	562	PKAC LL down	-2.11501	-	-	-	-	-	-	-	-	-	-	-	-	unknown protein with caleosin domain	NCU09043	0	0	ANID_08591	1331	43386	44716	-	caleosin domain-containing protein	III	PF05042.5,PF05042.6,PF00036.24
55887	2	834681	834910	1	571	PKAC LL up	5.40739	-	-	-	-	-	-	-	-	-	-	-	-	unknown protein, secreted	NCU07703	0	0	ANID_02112	1337	355464	356800	+	conserved hypothetical protein	VII	PF10282.1,PF10282.2
103694	2	909058	910249	1	588	PKAC LL down	-2.63867	Heterotrimeric G-protein pathway	0	GPCRs	7-TM receptor	PTH11-like	130873	54271	NCU05307	0	\N	GPCR protein, PTH11-type	hypothetical GPCR, related to M. grisea PTH11	PTH11 GPCR	NCU05307	0	0	ANID_00751	1686	78794	80479	-	conserved hypothetical protein	VIII	0
55709	2	932383	932672	1	592	PKAC LL down	-5.64661	-	-	-	-	-	-	-	-	-	-	-	-	unknown protein	-	-	-	-	-	-	-	-	-	-	-
55240	2	1317917	1318062	1	696	PKAC LL down	-2.36811	-	-	-	-	-	-	-	-	-	-	-	-	large-conductance mechanosensitive channel	NCU09933	0	0	ANID_02823	489	16097	16585	-	ion channel protein	VI	PF01741.11
120198	2	1372573	1372983	1	713	PKAC LL down	-2.17924	CAZymes	0	Glycosyl transferase	Glycosyl transferase family35	0	301237	78413	NCU07027	YPR160W	gph1	glycosyl transferase, family 35, glycogen phosphorylase 1	glycosyl transferase, family 35, glycogen phosphorylase 1	glycosyl transferase, family 35, glycogen phosphorylase 1	NCU07027	0	0	ANID_01015	3323	72660	75982	-	glycogen phosphorylase GlpV/Gph1	VIII	PF00343.12,TIGR02093,PF00343.13
21509	2	1414888	1415073	1	723	PKAC LL down	-2.29781	-	-	-	-	-	-	-	-	-	\N	blue light inducible protein	hypothetical blue light inducible protein with FMN-binding split barrel, related to N. crassa BLI-3	blue light inducible protein BLI-3	NCU07267	bli-3	0	-	-	-	-	-	-	-	-
74971	2	1625803	1625965	1	774	PKAC LL down	-2.06255	-	-	-	-	-	-	-	-	-	-	-	-	unknown protein	-	-	-	ANID_00033	1237	111162	112398	+	conserved hypothetical protein	VIII	PF11905.1
75036	2	1837499	1837597	1	827	PKAC LL down	-2.23254	CAZymes	0	Glycoside hydrolase	Glycoside hydrolase family63	candidate a-glucosidase	317291	87658	NCU01768	YMR196W	\N	Glycoside Hydrolase Family 63	distantly related to a-glycosidases	GH63 ?-glucosidase	NCU01768	0	0	ANID_06286	3761	151015	154775	+	conserved hypothetical protein	I	PF03200.9
22464	11	62270	62942	1	933	PKAC LL down	-2.13767	Secondary metabolism	0	Cytochrome P450	bifunctional_CYPOR (cd06206)	0	0	0	0	0	-	-	-	Bifunctional P-450:NADPH-P450 reductase	NCU05185	0	0	ANID_06835	3363	117576	120938	-	NADPH-cytochrome P450 reductase	I	PF00067.14,PF00667.12,PF00067.15,PF00175.14,PF00258.18,PF00258.17,PF00667.13,PF00175.13
48747	11	81288	82709	1	939	PKAC LL down	-2.01135	-	-	-	-	-	-	-	-	-	-	-	-	unknown protein	NCU06376	0	0	ANID_05453	1672	224223	225894	+	arrestin domain-containing protein	V	PF00339.22,PF04426.5
78732	11	613122	613979	1	1079	PKAC LL up	2.15233	-	-	-	-	-	-	-	-	-	-	-	-	6-phosphofructo-2-kinase	NCU01728	0	0	ANID_05144	2713	136402	139114	-	6-phosphofructo-2-kinase 1	V	PF01591.10,PF01591.11,PF00300.15,PF00300.14
4308	11	967290	967393	1	1162	PKAC LL down	-2.23064	-	-	-	-	-	-	-	-	-	\N	Aminopeptidase N	COG0308, PepN, Aminopeptidase N	Aminopeptidase N	NCU02319	0	0	ANID_04282	3309	19733	23041	-	aminopeptidase B	II	PF01433.13,PF01433.12
112094	32	196789	198309	1	1265	PKAC LL down	-2.25426	-	-	-	-	-	-	-	-	-	-	-	-	orphan protein	-	-	-	-	-	-	-	-	-	-	-
82204	32	225310	225618	1	1273	PKAC LL up	2.31389	-	-	-	-	-	-	-	-	-	-	-	-	ammonium transporter, high affinity	-	-	-	-	-	-	-	-	-	-	-
70355	35	67311	67418	1	1297	PKAC LL down	-6.86191	-	-	-	-	-	-	-	-	-	-	-	-	SAM-dependent methylransferase	NCU04907	0	0	-	-	-	-	-	-	-	-
112567	45	20767	21025	1	1325	PKAC LL up	6.255	Sulfur metabolism	0	sulfur assimilation	EC number 1.14.11.17	taurine dioxygenase	186979	39626	NCU09800	YLL057C	-	-	-	taurine catabolism dioxygenase	NCU09800	0	0	ANID_02198	1610	21093	22702	+	taurine catabolism dioxygenase TauD	VII	PF02668.8,PF02668.9
60144	7	1333050	1333317	2	28	PKAC LL up	7.58496	Sulfur metabolism	0	sulfur assimilation	EC number 2.A.3.8.4	methionine permease, related to S. cerevisiae Mup1p	31104	47944	NCU02195	YGR055W	\N	high affinity methionine permease	hypothetical high affinity methionine permease, related to Aspergillus fumigatur high affinity methionine permease	Methionine transporter	NCU02195	0	0	ANID_09490	1732	280	2011	+	high affinity methionine permease	Unmapped scaffolds	PF00324.14
60337	7	1151513	1151620	2	86	PKAC LL up	3.94021	-	-	-	-	-	-	-	-	-	-	-	-	unknown protein	-	-	-	-	-	-	-	-	-	-	-
47432	7	1144460	1144556	2	89	PKAC LL down	-2.02779	-	-	-	-	-	-	-	-	-	-	-	-	NAD(P) transhydrogenase beta subunit	NCU01140	0	0	ANID_12449	2037	4411	6447	+	NAD(P) transhydrogenase	Unmapped scaffolds	PF00107.18,TIGR00561,PF01262.13,PF01262.14,PF05222.7,PF05222.8
60118	7	961671	961889	2	148	PKAC LL down	-2.38202	Secondary metabolism	pks6g	Polyketide synthase	Reducing clade I	Polyketide synthase	229437	47828	NCU04865	YER061C	\N	polyketide synthase	candidate polyketide synthase	PKS	-	-	-	ANID_11191	7700	142828	150527	-	polyketide synthase	IV	PF00109.19,PF00106.17,PF00550.17,PF00107.18,PF00106.18,PF08659.2,PF00698.13,PF00698.14,PF02801.14,PF02801.15,PF00109.18,PF08659.3
121441	7	943843	944678	2	152	PKAC LL down	-3.0675	Transport	0	Sugar transporter	transporter containing IPR005828 domain	0	29031	89880	NCU01231	YKL217W	\N	lactate/pyruvate transporter	\N	carboxylic acid transporter	NCU01231	0	0	ANID_06095	1743	180701	182443	-	carboxylic acid transporter	I	PF07690.9,PF07690.8,PF00083.17,TIGR00891
22110	7	841177	841231	2	183	PKAC LL up	4.03415	-	-	-	-	-	-	-	-	-	-	-	-	Flavin-containing monooxygenase	NCU09456	0	0	ANID_03043	1568	677933	679500	+	dimethylaniline monooxygenase	VI	PF00743.12,PF07992.7
59876	7	838659	838871	2	184	PKAC LL up	4.42017	-	-	-	-	-	-	-	-	-	-	-	-	xenobiotic compound monoounknown proteingenase, DszA family	-	-	-	ANID_09004	1944	77422	79365	-	xenobiotic compound monooxygenase	VII	PF00296.13,TIGR03860
73250	7	835642	835662	2	185	PKAC LL up	4.57458	-	-	-	-	-	-	-	-	-	\N	Na+/proline symporter	COG0591, PutP, Na+/proline symporter	Urea transporter	-	-	-	ANID_02598	2580	265953	268532	-	sodium/proline symporter	VII	PF00474.10
3532	7	711116	711211	2	229	PKAC LL up	4.09724	-	-	-	-	-	-	-	-	-	-	-	-	MFS sugar permease	-	-	-	ANID_04173	1651	1794	3444	-	conserved hypothetical protein	II	PF07690.9,PF07690.8
30776	7	708719	709003	2	230	PKAC LL up	2.90451	Sulfur metabolism	0	sulfur assimilation	EC number 1.14.11.17	taurine dioxygenase	184293	17533	NCU07819	YLL057C	-	-	-	alpha-ketoglutarate-dependent sulfonate diounknown proteingenase	-	-	-	-	-	-	-	-	-	-	-
121396	7	653928	654254	2	243	PKAC LL down	-7.14946	-	-	-	-	-	-	-	-	-	-	-	-	orphan protein	-	-	-	-	-	-	-	-	-	-	-
47286	7	578132	578329	2	257	PKAC LL down	-3.58417	-	-	-	-	-	-	-	-	-	-	-	-	unknown protein	NCU11027	0	0	ANID_09434	3411	4869	8279	-	zinc metalloprotease	Unmapped scaffolds	PF00675.13,PF05193.13,PF05193.14
22093	7	541177	542048	2	267	PKAC LL down	-5.34153	-	-	-	-	-	-	-	-	-	\N	prenyltransferase/farnesyltransferase, alpha subunit	hypothetical protein prenyltransferase/farnesyltransferase, alpha subunit, related to E. nidulans CaaX farnesyltransferase alpha subunit ram2	Protein farnesyltransferase, alpha subunit	NCU03632	0	0	ANID_03867	1132	111451	112582	-	CaaX farnesyltransferase alpha subunit	II	PF01239.14,PF01239.15
3449	7	150191	151644	2	386	PKAC LL up	2.20058	Transcription factors	0	Zn2Cys6	0	conserved hypothetical protein	321925	229241	NCU09529	YLR256W	-	-	-	Zn2Cys6 transcriptional regulator	NCU09529	0	0	ANID_06858	2351	174794	177144	+	conserved hypothetical protein	I	PF11951.1,PF00172.11,PF00172.10
122487	12	961521	962024	2	448	PKAC LL down	-4.29683	-	-	-	-	-	-	-	-	-	\N	DNAse	distant similarity to a Nectria haemaotcocca putative DNAse, has one predicted transmembrane domain	DNAse	NCU01173	0	0	-	-	-	-	-	-	-	-
63526	12	829129	829626	2	480	PKAC LL up	3.78228	-	-	-	-	-	-	-	-	-	-	-	-	SSCRP	-	-	-	-	-	-	-	-	-	-	-
122448	12	645717	647258	2	536	PKAC LL up	3.2086	-	-	-	-	-	-	-	-	-	-	-	-	C2H2 transcription factor	NCU04630	0	0	-	-	-	-	-	-	-	-
63837	12	35141	35734	2	698	PKAC LL up	2.31104	Sexual development	mmi1	Regulation of meiosis	0	YTH family RNA binding protein,	163941	211736	NCU09365	YDR374C	-	-	-	YTH family RNA binding protein,	NCU09365	0	0	ANID_10537	2199	630	2828	+	splicing factor	II	PF00076.15,PF04146.8,PF00076.14,PF04146.7
67494	21	493271	493517	2	748	PKAC LL down	-2.14237	-	-	-	-	-	-	-	-	-	-	-	-	Golgi GDP-mannose transporter	NCU04318	0	0	-	-	-	-	-	-	-	-
110666	21	489914	490095	2	749	PKAC LL up	2.6153	-	-	-	-	-	-	-	-	-	-	-	-	ferric reductase	NCU03868	0	0	-	-	-	-	-	-	-	-
110653	21	432883	433000	2	763	PKAC LL down	-2.35844	-	-	-	-	-	-	-	-	-	-	-	-	unknown protein	-	-	-	-	-	-	-	-	-	-	-
80879	21	154699	154730	2	838	PKAC LL up	2.65184	-	-	-	-	-	-	-	-	-	-	-	-	MFS H+/oligopeptide transporter	-	-	-	ANID_03408	2105	457722	459826	-	MFS peptide transporter Ptr2	VI	PF00854.13,PF07690.8,PF00854.14
57737	4	452577	452634	2	997	PKAC LL up	2.01391	-	-	-	-	-	-	-	-	-	-	-	-	unknown protein	NCU02767	ham-6	0	ANID_05458	554	242720	243273	+	conserved hypothetical protein	V	0
72859	4	453880	453936	2	998	PKAC LL down	-2.98348	-	-	-	-	-	-	-	-	-	-	-	-	unknown protein UPF0023	NCU02765	0	0	ANID_05480	813	314770	315582	-	conserved hypothetical protein	V	PF01172.11,PF01172.10
21758	4	705678	705908	2	1057	PKAC LL down	-2.46181	-	-	-	-	-	-	-	-	-	acu3	isocitrate lyase	\N	isocitrate lyase	NCU04230	acu-3	0	ANID_05634	1994	88696	90689	-	isocitrate lyase	V	PF00463.14,PF00463.13,TIGR01346
57472	4	714881	714959	2	1059	PKAC LL down	-2.44274	-	-	-	-	-	-	-	-	-	-	-	-	unknown protein	NCU04588	0	0	ANID_10510	856	217660	218515	+	conserved hypothetical protein	II	0
46002	4	739119	739119	2	1065	PKAC LL down	-4.68183	-	-	-	-	-	-	-	-	-	-	-	-	unknown protein, only in fungi	NCU04314	0	0	-	-	-	-	-	-	-	-
75878	4	743198	743893	2	1067	PKAC LL down	-3.47781	cAMP pathway	pkar1	0	0	protein kinase A, regulatory subunit 1	29552	214426	NCU01166	YIL033C	PKAR1	Protein kinase A, regulatory subunit	cAMP dependent protein kinase, regulatory subunit (PKA)	cAMP dependent protein kinase, protein kinase A, regulatory subunit	NCU01166	mcb	hah-1,pkar	ANID_04987	1679	403914	405592	-	camp-dependent protein kinase regulatory chain	III	PF00027.22,PF00027.21
57399	4	1049234	1049380	2	1148	PKAC LL down	-12.574	protein kinases	pkac1	AGC kinase	0	AGC type kinase, cAMP dependent protein kinase A, catalytic subunit 1	164264	184045	NCU06240	YPL203W	PKAC1	cAMP dependent protein kinase, catalytic subunit	cAMP dependent protein kinase, catalytic subunit	cAMP dependent protein kinase, protein kinase A, catalytic subunit	NCU06240	pkac-1	0	ANID_06305	1580	198695	200274	+	cAMP-dependent protein kinase PKAC catalytic subunit	I	PF00069.17,PF07714.9,PF07714.10,PF00069.18
105106	4	1483641	1484234	2	1269	PKAC LL down	-3.27975	-	-	-	-	-	-	-	-	-	-	-	-	orphan protein	-	-	-	-	-	-	-	-	-	-	-
21836	4	1591853	1591905	2	1299	PKAC LL down	-2.02533	Sexual development	PGM2	Other genes involved in meiosis in yeasts	0	Phosphoglucomutase, Conversion from glucose-1-phosphate to glucose-6-phosphate	135603	87728	NCU10058	YMR105C	-	-	-	phosphoglucomutase/phosphomannomutase	NCU10058	0	0	ANID_02867	1887	138355	140241	-	phosphoglucomutase	VI	PF02878.9,PF00408.12,PF02879.8,PF02878.8,PF02880.9,PF02880.8,PF02879.9,PF00408.13
105520	5	954552	954813	2	1555	PKAC LL down	-2.53102	Transcription factors	0	Fungal-trans	0	conserved hypothetical protein	214873	180483	NCU09829	YIL130W	\N	fungal specific transcription factor domain-containing protein	This domain is found in a number of fungal transcription factors including transcriptional activator xlnR, yeast regulatory protein GAL4, and other transcription proteins regulating a variety of cellular and metabolic processes	Zn2Cys6 transcriptional regulator	NCU09829	0	0	-	-	-	-	-	-	-	-
120975	5	885685	885961	2	1579	PKAC LL down	-2.82063	Transcription factors	0	C2H2 zinc finger	0	conserved hypothetical protein	298089	213142	NCU05061	YNL027W	-	-	-	C2H2 transcriptional regulator	-	-	-	-	-	-	-	-	-	-	-
58580	5	802215	802376	2	1605	PKAC LL up	3.48276	-	-	-	-	-	-	-	-	-	-	-	-	?-ketoglutarate dependent (FeII) oxygenase	-	-	-	ANID_02390	1151	120265	121415	+	conserved hypothetical protein	VII	PF03171.12,PF03171.13
58521	5	797438	798079	2	1607	PKAC LL up	5.10001	-	-	-	-	-	-	-	-	-	-	-	-	SAM (and some other nucleotide) binding motif	-	-	-	ANID_03996	929	106073	107001	+	conserved hypothetical protein	II	PF08242.4,PF08241.5,PF08241.4,PF03141.9,PF08242.5,PF01209.11
120943	5	671103	674227	2	1636	PKAC LL down	-3.03687	-	-	-	-	-	-	-	-	-	\N	NAD-dependent glutamate dehydrogenase	\N	NAD-dependent glutamate dehydrogenase	NCU00461	gdh-1	0	ANID_07451	3637	85696	89332	-	NAD dependent glutamate dehydrogenase	IV	PF00208.13,PF00208.14,PF05088.5
120911	5	339585	339911	2	1729	PKAC LL down	-2.28713	-	-	-	-	-	-	-	-	-	-	-	-	short chain dehydrogenase/reductase	-	-	-	ANID_07193	1233	175474	176706	+	aldehyde reductase I	IV	PF00248.14,PF00248.13
105222	5	13504	13562	2	1818	PKAC LL up	2.66921	Effector proteins (competition and defense)	0	Tandem repeat proteins	0	Tandem repeats	0	0	0	YML027W	-	-	-	orphan protein	-	-	-	-	-	-	-	-	-	-	-
105221	5	10341	10759	2	1819	PKAC LL up	2.29736	-	-	-	-	-	-	-	-	-	-	-	-	unknown protein	NCU05761	0	0	-	-	-	-	-	-	-	-
124040	31	151079	151139	3	26	PKAC LL up	2.10163	-	-	-	-	-	-	-	-	-	-	-	-	unknown protein	NCU02772	0	0	-	-	-	-	-	-	-	-
69904	31	14528	14746	3	66	PKAC LL up	2.11279	Heterotrimeric G-protein pathway	0	GPCRs	7-TM receptor	PTH11-like	80140	187849	NCU08718	0	-	-	-	PTH11 GPCR	NCU08718	0	0	-	-	-	-	-	-	-	-
70803	41	68392	68713	3	69	PKAC LL up	2.06943	Antioxidant system	cat-9	0	0	catalase-peroxidase	88379	140278	NCU05770	YKR066C	\N	bifunctional catalase/peroxidase	\N	bifunctional catalase/peroxidase	-	-	-	-	-	-	-	-	-	-	-
123673	25	78441	80169	3	114	PKAC LL down	-2.95361	-	-	-	-	-	-	-	-	-	-	-	-	Ankyrin	-	-	-	-	-	-	-	-	-	-	-
123681	25	130580	130614	3	128	PKAC LL down	-2.06755	-	-	-	-	-	-	-	-	-	\N	conserved hypothetical protein	similar to oxidoreductase, short chain dehydrogenase/reductase family	short chain dehydrogenase/reductase	NCU07904	0	0	ANID_10875	1190	68762	69951	-	short chain dehydrogenase/reductase	IV	PF00106.17,PF00106.18
23200	25	155215	155304	3	137	PKAC LL down	-2.08583	-	-	-	-	-	-	-	-	-	\N	fructose bisphosphate aldolase	\N	fructose-bisphosphate aldolase	NCU07807	fba	0	ANID_02875	1459	175798	177256	+	fructose-bisphosphate aldolase	VI	TIGR01520,PF01116.12,TIGR00167,PF01116.13
123697	25	193267	193351	3	155	PKAC LL down	-2.59487	Sexual development	MSC1	meiotic recombination	others	Mutant is defective in directing meiotic recombination events to homologous chromatids,	151996	72979	NCU04415	YML128C	-	-	-	MSC1, involved in meiotic recombination	NCU04415	0	0	ANID_04940	1962	275618	277579	-	conserved hypothetical protein	III	PF10281.1,PF10281.2
122160	10	1151201	1152409	3	219	PKAC LL down	-3.62928	-	-	-	-	-	-	-	-	-	-	-	-	Heat shock proteinwith DnaJ domain	-	-	-	-	-	-	-	-	-	-	-
107947	10	950426	950755	3	289	PKAC LL down	-2.98344	Lipid Metabolism	0	Triglyceride utilization	Acyl-CoA synthetase	Acyl-CoA synthetase	41913	153303	NCU05851	YBR222C	-	-	-	Acyl-CoA synthetase	NCU05851	0	0	ANID_09081	1794	77905	79698	-	luciferase	IV	PF00501.21,PF00501.20
32243	10	947642	947750	3	290	PKAC LL down	-2.29018	CAZymes	0	Carbohydrate esterase	Carbohydrate esterase family1	0	302595	83633	NCU08995	YKL094W	-	-	-	CE1 Alpha/beta hydrolase	-	-	-	ANID_04531	2005	200756	202760	+	alpha/beta hydrolase	III	PF00561.13,PF00561.12,PF03096.7
122124	10	927050	929138	3	297	PKAC LL down	-2.15583	-	-	-	-	-	-	-	-	-	-	-	-	AAA ATPase	-	-	-	ANID_03615	3199	226610	229808	+	conserved hypothetical protein	II	PF00004.22,PF00004.21
62693	10	900880	902825	3	304	PKAC LL down	-8.27539	Transport	STE6	ABC transporter	transporter containing IPR003439 domain	TRE62693, candidate ABC-transporter, related to a-factor exporter Ste6p (26 % identity)	268603	182026	NCU09443	YKL209C	\N	ABC-transporter	candidate ABC-transporter, related to a-factor exporter Ste6p	ABC-transporter Ste6p	NCU09443	0	0	-	-	-	-	-	-	-	-
62488	10	880817	881065	3	309	PKAC LL up	2.37852	-	-	-	-	-	-	-	-	-	-	-	-	MFS permease	NCU06077	0	0	ANID_02675	1614	18962	20575	-	conserved hypothetical protein	VI	PF07690.9,PF07690.8,PF00083.17,TIGR00880
4124	10	782895	783443	3	342	PKAC LL up	2.49371	Chromatin and histone modification	0	chromatin-binding domain proteins	SANT domain proteins	related to SANT_1	168012	16009	NCU06140	YER088C	-	-	-	myb transcriptional regulator	NCU06140	0	0	-	-	-	-	-	-	-	-
122065	10	570874	571009	3	415	PKAC LL down	-2.66055	-	-	-	-	-	-	-	-	-	-	-	-	unknown protein	-	-	-	-	-	-	-	-	-	-	-
78264	10	292863	293148	3	490	PKAC LL up	2.18992	Sulfur metabolism	0	sulfur related enzymes	EC number 1.8.4.12	methionine sulfoxide reductase, related to Mxr1p	208224	50657	NCU10029	YER042W	-	-	-	Peptide methionine sulfoxide reductase	NCU10029	0	0	ANID_10562	655	134030	134684	+	peptide methionine sulfoxide reductase	III	PF01625.14,PF01625.13,TIGR00401
60945	8	431935	432358	3	711	PKAC LL up	3.30666	Transport	0	Sugar transporter	transporter containing IPR003663 domain	Predicted transporter (major facilitator superfamily)	79036	86782	NCU01494	YOL103W	-	-	-	MFS permease	-	-	-	ANID_02794	1864	169739	171602	+	plastidic glucose transporter 4	VI	PF07690.9,PF06609.6,TIGR00879,PF07690.8,PF00083.17,PF00083.16
35777	8	566778	566879	3	748	PKAC LL down	-3.4498	-	-	-	-	-	-	-	-	-	-	-	-	K(+)/H(+) antiporter 1	NCU07068	0	0	ANID_01290	2806	310275	313080	+	K+ homeostasis protein Kha1	VIII	PF00999.13,PF00999.14
61293	8	631170	632549	3	764	PKAC LL down	-2.16718	CAZymes	0	Carbohydrate esterase	Carbohydrate esterase family10	0	36069	56034	NCU00761	0	-	-	-	dipeptidyl peptidase 5	NCU00761	0	0	ANID_01433	1726	81902	83627	+	triacylglycerol lipase	VII	PF00326.14,PF07859.6,PF00135.21,PF00135.20
61212	8	881020	881088	3	833	PKAC LL down	-2.70947	Secondary metabolism	0	Cytochrome P450	p450 superfamily (cI12078)	0	0	0	0	0	-	-	-	cytochrome P450 monooxygenase	NCU06895	0	0	ANID_09007	1742	91444	93185	-	benzoate 4-monooxygenase cytochrome P450	VII	PF00067.14,PF00067.15
124115	34	119104	120447	3	990	PKAC LL down	-7.04755	-	-	-	-	-	-	-	-	-	\N	phosphoenolpyruvate carboxykinase	phosphoenolpyruvate carboxykinase (ATP), aligns to Emericella nidulans AcuF protein (gi15983749)	phosphoenolpyruvate carboxykinase AcuF	NCU09873	acu-6	con-3,pck-1	ANID_01918	2687	333663	336349	-	phosphoenolpyruvate carboxykinase AcuF	VII	PF01293.12,PF01293.13,TIGR00224
68705	26	55509	56213	3	1036	PKAC LL down	-3.39745	Secondary metabolism	0	Cytochrome P450	p450 superfamily (cI12078)	0	0	0	0	0	-	-	-	cytochrome P450 monooxygenase	-	-	-	-	-	-	-	-	-	-	-
68831	26	147074	148201	3	1059	PKAC LL up	2.08378	Sulfur metabolism	0	sulfur assimilation	EC number 2.A.3.8.4	methionine permease, related to S. cerevisiae Mup3p	293457	200088	NCU04942	YHL036W	\N	Amino acid transporter	COG0531, PotE, Amino acid transporters	methionine permease, related to S. cerevisiae Mup3p	-	-	-	ANID_02560	1724	150449	152172	+	methionine permease	VII	0
23240	26	149750	149764	3	1060	PKAC LL up	2.19729	-	-	-	-	-	-	-	-	-	-	-	-	unknown protein	-	-	-	ANID_02561	971	152746	153716	+	conserved hypothetical protein	VII	0
81668	26	346984	348594	3	1099	PKAC LL down	-2.6611	-	-	-	-	-	-	-	-	-	-	-	-	unknown protein	-	-	-	-	-	-	-	-	-	-	-
68813	26	366102	367442	3	1105	PKAC LL up	2.1577	-	-	-	-	-	-	-	-	-	-	-	-	MFS permease	-	-	-	ANID_11153	1783	46140	47922	-	conserved hypothetical protein	VII	PF07690.9,PF07690.8
79606	14	558341	558762	3	1207	PKAC LL down	-2.29422	CAZymes	0	Glycoside hydrolase	Glycoside hydrolase family115	0	87387	45439	NCU06143	0	-	-	-	GH115 xylan-?-1,2-glucuronidase or ?-(4-O-methyl)-glucuronidase	NCU06143	0	0	ANID_09329	3207	275372	278578	-	conserved hypothetical protein	VIII	0
109078	14	496153	496405	3	1224	PKAC LL down	-2.77668	-	-	-	-	-	-	-	-	-	\N	prenyltransferase, CaaX farnesyltransferase, beta subunit	hypothetical prenyltransferase, related to E. nidulans CaaX farnesyltransferase beta subunit ram1	prenyltransferase, related to E. nidulans CaaX farnesyltransferase beta subunit ram1	NCU05999	0	0	ANID_02002	1746	76576	78321	+	CaaX farnesyltransferase beta subunit	VII	PF00432.14,PF00432.13
64710	14	271774	271912	3	1278	PKAC LL down	-2.14572	-	-	-	-	-	-	-	-	-	-	-	-	AAA+-type ATPase	NCU03121	0	0	-	-	-	-	-	-	-	-
122630	14	21077	21153	3	1347	PKAC LL up	2.63171	-	-	-	-	-	-	-	-	-	-	-	-	unknown protein	NCU02590	0	0	ANID_07433	2108	33323	35430	-	conserved hypothetical protein	IV	0
122629	14	6677	7290	3	1351	PKAC LL up	5.04924	-	-	-	-	-	-	-	-	-	-	-	-	orphan protein	-	-	-	-	-	-	-	-	-	-	-
51415	23	140852	140948	3	1450	PKAC LL down	-2.04699	-	-	-	-	-	-	-	-	-	-	-	-	unknown protein	NCU04605	0	0	-	-	-	-	-	-	-	-
68086	23	115441	116439	3	1457	PKAC LL down	-2.44339	-	-	-	-	-	-	-	-	-	-	-	-	unknown protein	-	-	-	-	-	-	-	-	-	-	-
81136	23	30722	30771	3	1489	PKAC LL down	-2.78427	-	-	-	-	-	-	-	-	-	-	-	-	serine/threonine phosphatase 2 C, PTC2	NCU06660	0	0	ANID_11705	849	817172	818020	-	stress response RCI peptide	VI	PF01679.10,PF01679.9
82662	54	7178	7533	3	1503	PKAC LL down	-4.16348	Asexual development	ccg-14	Orthologues of Neurospora crassa ccg genes involved in asexual reproduction	0	Epl1 protein	302952	110852	NCU07787	0	\N	\N	hypothetical protein bearing a cerato-platanin domain, related to N. crassa SnodProt1 and T. atroviride epr1 which is constitutively expressed and involved in induction of systemic resistence in plants	unknown protein related to CCG14	NCU07787	ccg-14	0	ANID_06273	620	112351	112970	+	conserved hypothetical protein	I	PF07249.4,PF07249.5
82360	36	62685	63647	3	1535	PKAC LL down	-2.14232	-	-	-	-	-	-	-	-	-	-	-	-	lipase/serine esterase, putative	NCU06655	0	0	ANID_03084	1469	806956	808424	+	lipase/serine esterase	VI	PF05057.7,PF07819.6,PF05057.6
123865	27	407026	407490	3	1564	PKAC LL down	-4.03125	-	-	-	-	-	-	-	-	-	-	-	-	Peptidase S8 and S53, subtilisin, kexin, sedolisin	-	-	-	-	-	-	-	-	-	-	-
123827	27	164303	164629	3	1633	PKAC LL down	-2.05118	Antioxidant system	cat-8	0	0	catalase-peroxidase	155960	215514	NCU05770	YKR066C	\N	bifunctional catalase/peroxidase	\N	bifunctional catalase/peroxidase	NCU05770	cat-2	0	ANID_07388	2220	165783	168002	+	catalase-peroxidase	IV	TIGR00198,PF00141.16,PF00141.15
68924	27	144849	145415	3	1640	PKAC LL up	4.42783	-	-	-	-	-	-	-	-	-	-	-	-	cyclopropane/fatty acid synthase; plant related	NCU05216	0	0	-	-	-	-	-	-	-	-
69276	28	376804	377740	3	1694	PKAC LL up	4.05135	CAZymes	0	Glycoside hydrolase	Glycoside hydrolase family30	candidate b-glycosidase distantly related to xylanase	47853	32109	NCU04395	0	\N	Glycoside hydrolase Family GH30	candidate glycoside hydrolase	GH30 endo-?-1,4-xylanase	-	-	-	-	-	-	-	-	-	-	-
123940	28	380280	380352	3	1695	PKAC LL up	3.97845	CAZymes	cip2	Carbohydrate esterase	Carbohydrate esterase family15	0	91976	32357	NCU09445	0	cip2	Carbohydrate-Binding Module Family 1	candidate cellulose-binding protein;identical to AAP57749.1	GH115 methylglurunoyl esterase CIP2	NCU09445	0	0	-	-	-	-	-	-	-	-
112390	38	88037	89764	4	80	PKAC LL down	-2.11627	-	-	-	-	-	-	-	-	-	-	-	-	unknown protein	NCU05493	0	0	-	-	-	-	-	-	-	-
6005	38	107034	107144	4	86	PKAC LL up	3.07947	-	-	-	-	-	-	-	-	-	-	-	-	MFS permease	NCU09831	0	0	-	-	-	-	-	-	-	-
42264	38	122541	123110	4	92	PKAC LL down	-5.04888	-	-	-	-	-	-	-	-	-	-	-	-	3'-5' exonuclease	-	-	-	ANID_04357	1284	163494	164777	-	conserved hypothetical protein	III	PF00929.17,PF00929.16
103455	2	142455	143402	4	107	PKAC LL up	2.43265	-	-	-	-	-	-	-	-	-	-	-	-	unknown protein	-	-	-	-	-	-	-	-	-	-	-
108655	13	6532	6918	4	111	PKAC LL up	2.98099	-	-	-	-	-	-	-	-	-	-	-	-	unknown protein, secreted	-	-	-	-	-	-	-	-	-	-	-
108663	13	32532	32909	4	118	PKAC LL up	5.68158	-	-	-	-	-	-	-	-	-	-	-	-	SSCRP	-	-	-	-	-	-	-	-	-	-	-
122523	13	203911	204664	4	172	PKAC LL down	-2.39572	Transcription factors	0	Zn2Cys6	0	conserved hypothetical protein	127907	128625	NCU02142	YMR280C	\N	N-terminal fungal transcription regulatory domain-containing protein	The N-terminal region of a number of fungal transcriptional regulatory proteins contains a Cys-rich motif that is involved in zinc-dependent binding of DNA. The region forms a binuclear Zn cluster, in which two Zn atoms are bound by six Cys residues	Zn2Cys6 transcriptional regulator	NCU02142	0	0	ANID_03433	1387	37656	39042	-	C6 transcription factor	VI	PF00172.11,PF00172.10
64049	13	410532	410856	4	217	PKAC LL up	2.90762	-	-	-	-	-	-	-	-	-	-	-	-	unknown protein	NCU05886	0	0	ANID_02562	1562	154321	155882	+	DUF895 domain membrane protein	VII	PF05978.9
108784	13	415931	416094	4	219	PKAC LL up	2.11814	-	-	-	-	-	-	-	-	-	-	-	-	unknown Zinc-dependent oxidoreductase	NCU05887	0	0	ANID_02559	1437	148189	149625	-	oxidoreductase	VII	PF08240.5,PF08240.4
122579	13	531098	531389	4	253	PKAC LL up	2.03344	-	-	-	-	-	-	-	-	-	-	-	-	unknown protein, 4TM	-	-	-	-	-	-	-	-	-	-	-
49589	13	693569	693712	4	295	PKAC LL down	-5.58081	-	-	-	-	-	-	-	-	-	-	-	-	unknown protein	NCU02092	0	0	-	-	-	-	-	-	-	-
79396	13	794479	794567	4	313	PKAC LL down	-2.37824	CAZymes	0	Glycosyl transferase	Glycosyl transferase family2	0	302685	61863	NCU00911	YBR038W	\N	Glycosyltransferase Family 2, polysaccharide synthase	candidate polysaccharide-forming b-glycosyltransferase; distantly related to animal hyaluronan synthases	GT2 ߀-glycosyltransferase, related to hyaluronan synthases	NCU00911	0	0	ANID_09069	1914	38305	40218	-	polysaccharide synthase Cps1	IV	PF00535.19,PF00535.18
105763	5	1696688	1697094	4	347	PKAC LL down	-3.83721	Effector proteins (competition and defense)	0	Proteins with known effector domains	0	IPR008427 Extracellular membrane protein, CFEM domain	171091	140013	NCU07776	0	\N	cell wall protein	Distantly related to C. albicans Rbt5p. Putative cell wall protein.	membrane protein with CFEM domain	-	-	-	-	-	-	-	-	-	-	-
21960	5	1616400	1616511	4	371	PKAC LL up	2.09976	-	-	-	-	-	-	-	-	-	\N	phospholipase C	phospholipase C, related to A. oryzae phospholipase C	phospholipase C	-	-	-	ANID_02336	1433	180410	181842	-	phospholipase C PLC-C	VII	PF04185.6,PF04185.7
2185	1	3580557	3580884	4	425	PKAC LL up	2.07738	-	-	-	-	-	-	-	-	-	-	-	-	GCN5-related N-acetyltransferase	-	-	-	-	-	-	-	-	-	-	-
119956	1	3499986	3499990	4	450	PKAC LL down	-3.70725	-	-	-	-	-	-	-	-	-	-	-	-	unknown protein	-	-	-	ANID_12348	312	62415	62726	+	predicted protein	VIII	0
53372	1	3476921	3477725	4	456	PKAC LL up	2.00482	-	-	-	-	-	-	-	-	-	-	-	-	acyltransferase 3	NCU01014	0	0	ANID_01696	1644	328820	330463	-	acyltransferase	VII	PF01757.15
80685	20	96878	97614	4	613	PKAC LL down	-2.2341	-	-	-	-	-	-	-	-	-	-	-	-	unknown protein	-	-	-	-	-	-	-	-	-	-	-
66935	20	340727	342106	4	676	PKAC LL down	-2.08819	-	-	-	-	-	-	-	-	-	\N	hypothetical protein	similar to phosphatidylserine decarboxylase	Phosphatidylserine decarboxylase	-	-	-	-	-	-	-	-	-	-	-
80268	17	703919	704365	4	778	PKAC LL up	2.1484	-	-	-	-	-	-	-	-	-	-	-	-	fumarate lyase	NCU08162	arg-10	0	ANID_02914	1624	290975	292598	+	argininosuccinate lyase	VI	PF00206.12,TIGR00838,PF00206.13
109850	17	590494	590915	4	798	PKAC LL down	-2.53798	-	-	-	-	-	-	-	-	-	-	-	-	unknown protein	NCU02172	0	0	ANID_05780	2280	511649	513928	+	conserved hypothetical protein	V	0
109828	17	512582	513148	4	819	PKAC LL down	-4.29954	-	-	-	-	-	-	-	-	-	-	-	-	SSCRP	-	-	-	-	-	-	-	-	-	-	-
109801	17	431318	431473	4	843	PKAC LL down	-2.71128	-	-	-	-	-	-	-	-	-	-	-	-	unknown protein	-	-	-	-	-	-	-	-	-	-	-
65718	17	426930	427016	4	845	PKAC LL down	-3.25801	-	-	-	-	-	-	-	-	-	-	-	-	unknown protein	-	-	-	-	-	-	-	-	-	-	-
80142	17	277361	280132	4	894	PKAC LL down	-3.09342	heat shock proteins	0	HSP104/Clp family	0	hypothetical hsp104, related to S. cerevisiae HSP104p and to N. crassa heat shock protein 98	157453	216898	NCU00104	YLL026W	-	-	-	HSP104 and related ATP-dependent Clp proteases	NCU00104	hsp98	0	ANID_00858	3076	226860	229935	-	heat shock protein CLPA	VIII	PF07728.7,PF02861.13,PF10431.1,PF02861.12,PF00004.22,PF07724.6,PF07728.6,PF00004.21,PF07724.7,PF10431.2,PF00158.19
123204	19	123595	123865	4	1001	PKAC LL up	2.65971	-	-	-	-	-	-	-	-	-	-	-	-	lipase/esterase	-	-	-	-	-	-	-	-	-	-	-
66788	19	131213	132136	4	1004	PKAC LL up	2.31823	-	-	-	-	-	-	-	-	-	-	-	-	unknown protein	NCU01071	0	0	-	-	-	-	-	-	-	-
110173	19	167893	168103	4	1018	PKAC LL up	2.06717	-	-	-	-	-	-	-	-	-	-	-	-	unknown protein	NCU07928	0	0	ANID_01261	817	224717	225533	+	conserved hypothetical protein	VIII	0
123261	19	499413	499766	4	1110	PKAC LL up	2.10053	-	-	-	-	-	-	-	-	-	-	-	-	unknown protein	-	-	-	-	-	-	-	-	-	-	-
123274	19	569112	569447	4	1129	PKAC LL down	-3.01982	-	-	-	-	-	-	-	-	-	\N	aldehyde dehydrogenase	arylsulfatase domain COG3119.1; for scavenging S from organic sulfate esters; 5 transmembrane domains and signal sequence are consistent with membrane location	Aldehyde dehydrogenase	-	-	-	-	-	-	-	-	-	-	-
110316	19	601197	601803	4	1139	PKAC LL up	2.8141	Sulfur metabolism	0	sulfur assimilation	EC number 2.A.3.8.4	methionine permease, related to S. cerevisiae Mup1p	217038	183616	NCU07754	YGR055W	\N	\N	COG0531, PotE, Amino acid transporters [Amino acid transport and metabolism]	Amino acid transporter, methionine permease MUP1	-	-	-	ANID_07243	1743	111356	113098	-	high affinity methionine permease	IV	0
103041	1	2446167	2447126	5	6	PKAC LL up	2.10299	-	-	-	-	-	-	-	-	-	-	-	-	acetamidase	-	-	-	-	-	-	-	-	-	-	-
54461	1	2441731	2442318	5	7	PKAC LL up	6.61777	-	-	-	-	-	-	-	-	-	-	-	-	MFS permease	NCU09678	0	0	ANID_00993	1998	12213	14210	+	MFS transporter	VIII	PF07690.9,PF07690.8
103039	1	2440405	2441265	5	8	PKAC LL up	4.87384	-	-	-	-	-	-	-	-	-	-	-	-	peptidase S41	-	-	-	-	-	-	-	-	-	-	-
74194	1	2354765	2355084	5	36	PKAC LL down	-3.01072	CAZymes	0	Glycoside hydrolase	Glycoside hydrolase family99	lxr1	297930	110629	NCU09041	YNL202W	lxr1	L-xylulose reductase	\N	mannitol dehydrogenase LXR1	NCU09041	0	0	ANID_07590	801	570390	571190	-	L-xylulose reductase	IV	PF00106.17,PF00106.18,PF08659.3
103012	1	2350376	2350579	5	37	PKAC LL up	10.4856	Sulfur metabolism	0	sulfur assimilation	EC number 1.14.11.17	taurine dioxygenase	49608	189583	NCU07819	YLL057C	-	-	-	taurine catabolism dioxygenase, alpha-ketoglutarate dependent	-	-	-	ANID_04108	1358	62125	63482	+	conserved hypothetical protein	II	PF02668.8,PF02668.9
44278	1	2343288	2343531	5	39	PKAC LL down	-2.01398	Transport	0	Oligopeptide transporter OPT superfamily	transporter containing IPR004813 domain	0	156562	81566	NCU09874	YGL114W	-	-	-	Rab geranyl transferase escort protein	NCU09874	0	0	-	-	-	-	-	-	-	-
102999	1	2308791	2309987	5	50	PKAC LL down	-2.29739	-	-	-	-	-	-	-	-	-	-	-	-	unknown protein	-	-	-	-	-	-	-	-	-	-	-
38640	1	2247711	2248887	5	66	PKAC LL down	-2.29939	-	-	-	-	-	-	-	-	-	-	-	-	unknown protein	NCU09360	0	0	ANID_05946	1907	158409	160315	-	conserved hypothetical protein	I	PF07247.5
54703	1	2044956	2045094	5	129	PKAC LL down	-2.0661	Transcription factors	0	C2H2 zinc finger	0	predicted protein	214001	30573	NCU09206	0	-	-	-	C2H2 transcriptional regulator	-	-	-	-	-	-	-	-	-	-	-
119789	1	1959009	1960018	5	144	PKAC LL down	-2.07128	-	-	-	-	-	-	-	-	-	-	-	-	MFS permease	NCU00195	0	0	ANID_02282	2005	13477	15481	+	MFS transporter	VII	PF07690.9,PF07690.8
44175	1	1901913	1902890	5	166	PKAC LL down	-4.54254	Transport	0	General substrate transporter	transporter containing IPR005828 domain	hypothetical sugar transporter family protein	49508	177974	NCU07607	YKL217W	\N	lactate/pyruvate transporter	\N	MFS H+ sugar transporter	NCU07607	0	0	ANID_06703	1599	48095	49693	+	sugar transporter	I	PF07690.9,PF07690.8,PF00083.17,TIGR00891,PF00083.16
102851	1	1796740	1796784	5	198	PKAC LL up	2.5062	-	-	-	-	-	-	-	-	-	-	-	-	SSCRP	-	-	-	-	-	-	-	-	-	-	-
119764	1	1773283	1773538	5	204	PKAC LL down	-2.6215	-	-	-	-	-	-	-	-	-	-	-	-	unknown protein	-	-	-	-	-	-	-	-	-	-	-
102655	1	1081409	1081580	5	388	PKAC LL down	-2.08173	cAMP pathway	pde2	phosphodiesterases	0	high affinity cAMP phosphodiesterase, related to S. cerevisiae PDE2	315287	132835	NCU00478	YOR360C	\N	phosphodiesterase	hypothetical phosphodiesterase, related to Neurospora crassa High affinity cyclic nucleotide phosphodiesterase	cAMP phosphodiesterase PDE2, high affinity	NCU00478	acon-2	0	ANID_02740	3045	6565	9609	+	high affinity cAMP phosphodiesterase	VI	PF00233.11,PF00233.12
54352	1	437332	437776	5	559	PKAC LL up	3.80541	-	-	-	-	-	-	-	-	-	-	-	-	unknown protein,	NCU03247	0	0	ANID_04198	1621	86786	88406	-	conserved hypothetical protein	II	PF02668.8,PF02668.9
43671	1	428720	428786	5	561	PKAC LL up	2.05822	-	-	-	-	-	-	-	-	-	\N	ammonium permease	\N	ammonium permease MEA1	NCU03257	0	0	ANID_07463	1951	120963	122913	-	ammonium transporter MeaA	IV	PF00909.13,PF00909.14,TIGR00836
102411	1	164883	165335	5	628	PKAC LL down	-2.07211	-	-	-	-	-	-	-	-	-	-	-	-	unknown protein	-	-	-	-	-	-	-	-	-	-	-
54675	1	97734	98575	5	645	PKAC LL up	2.60656	Transcription factors	vib1	NDT80/PhoG like DNA-binding	0	conserved hypothetical protein	145258	114530	NCU03725	0	\N	PHOG	PhoG and its homologues, are proteins that have been found to increase acid phosphatase activity within certain fungi. It is not clear that these proteins are actually the acid phosphatase themselves.	Transcriptional regulator PacG/VIB-1	NCU03725	vib-1	0	ANID_01414	1959	28577	30535	-	transcriptional regulator PacG/VIB-1	VII	PF05224.4,PF05224.5
73516	1	72276	72363	5	649	PKAC LL down	-3.29924	Asexual development	ccg-1	Orthologues of Neurospora crassa ccg genes involved in asexual reproduction	0	N.crassa GRG-1 - glucose-repressible gene-1 protein	52968	229103	NCU03753	0	-	-	-	Grg1 Glucose repressible protein	NCU03753	ccg-1	0	ANID_09285	548	149001	149548	-	conserved hypothetical protein	VIII	PF11034.1
52073	28	4270	6801	5	672	PKAC LL down	-2.04971	-	-	-	-	-	-	-	-	-	\N	sulfatase	arylsulfatase domain COG3119.1;for scavenging S from organic sulfate esters; 5 transmembrane domains and signal sequence are consistent with plasma membrane location	sulfatase	-	-	-	ANID_07229	2853	73164	76016	+	sulfatase domain-containing protein	IV	PF00884.15,PF00884.16,PF01663.15
111680	28	258924	259914	5	745	PKAC LL down	-2.60767	-	-	-	-	-	-	-	-	-	-	-	-	unknown protein	-	-	-	ANID_06384	1080	7332	8411	+	WD domain-containing protein	I	PF01048.12,PF01048.13
34493	28	353058	353201	5	777	PKAC LL down	-4.71766	sexual development	hpp1	pheromone system	0	peptide pheromone precursor, h-type, assumes a-type function	contig_13:13975-14088	91991	0	0	MIN1	\N	\N	a-type peptide pheromone precursor hpp1	-	-	-	-	-	-	-	-	-	-	-
50618	18	286007	286065	5	877	PKAC LL down	-2.50644	Transport	0	Sugar transporter	transporter containing IPR003663 domain	10 TM MSF transporter	235183	77012	NCU09287	YHR094C	-	-	-	MFS permease	-	-	-	-	-	-	-	-	-	-	-
123079	18	4390	4550	5	963	PKAC LL up	2.22099	Effector proteins (competition and defense)	0	Proteins with known effector domains	0	Chloroperoxidase	280794	58307	NCU11046	0	-	-	-	chloroperoxidase	-	-	-	ANID_06457	975	238081	239055	+	conserved hypothetical protein	I	PF01328.10
69753	30	243033	244115	5	995	PKAC LL up	2.71356	-	-	-	-	-	-	-	-	-	\N	\N	cd01320, ADA, Adenosine deaminase	ADA, Adenosine deaminase	-	-	-	-	-	-	-	-	-	-	-
69692	30	241195	242190	5	996	PKAC LL up	2.75347	-	-	-	-	-	-	-	-	-	\N	Quinoprotein amine dehydrogenase beta chain-like protein	hypothetical Quinoprotein amine dehydrogenase, beta chain-like	Quinoprotein amine dehydrogenase beta chain-like protein	-	-	-	ANID_07888	966	67940	68905	-	conserved hypothetical protein	II	0
5836	30	236922	239230	5	997	PKAC LL up	3.06696	CAZymes	0	Glycoside hydrolase	Glycoside hydrolase family2	candidate b-mannosidase	289568	181642	NCU00890	0	\N	Glycoside Hydrolase Family 2	candidate b-mannosidase	GH2 ?-mannosidase	-	-	-	ANID_01742	2922	61060	63981	-	beta-mannosidase	VII	PF00703.14
111915	30	132080	132511	5	1031	PKAC LL up	3.644	-	-	-	-	-	-	-	-	-	-	-	-	SSCRP	NCU09691	0	0	-	-	-	-	-	-	-	-
111912	30	127157	127384	5	1033	PKAC LL up	2.33775	-	-	-	-	-	-	-	-	-	-	-	-	carbonic anhydrase	NCU01103	0	0	ANID_12035	655	269170	269824	+	carbonic anhydrase	V	PF00484.12
124002	30	28182	28520	5	1069	PKAC LL up	3.72551	Transport	0	Oligopeptide transporter OPT superfamily	transporter containing IPR004813 domain	0	129432	58191	NCU09773	YJL212C	\N	peptide transporter	possible homolog of S. commune MTD1 that is expressed in dikaryons	Sexual differentiation process protein ISP4	NCU09773	0	0	ANID_06452	2349	223889	226237	-	peptide transporter MTD1	I	PF03169.7,TIGR00728,PF03169.8
56911	3	89187	90509	6	35	PKAC LL up	6.14725	-	-	-	-	-	-	-	-	-	\N	\N	COG0591, PutP, Na+/proline symporter	Urea transporter	-	-	-	ANID_07557	2234	452103	454336	-	sodium/proline symporter	IV	TIGR00813,PF00474.10
104081	3	92398	93882	6	36	PKAC LL up	7.09526	-	-	-	-	-	-	-	-	-	-	-	-	coenzyme F420-dependent N5,N10-methylene tetrahydromethanopterin reductase	-	-	-	ANID_02576	1587	196603	198189	+	xenobiotic compound monooxygenase	VII	PF00296.13,TIGR03860
36703	3	191698	191890	6	70	PKAC LL down	-2.61834	Transcription factors	0	Zn2Cys6	0	C6 transcription factor, putative	289040	194406	NCU03643	YPL248C	-	-	-	Zn2Cys6 transcriptional regulator	-	-	-	ANID_03863	2359	101469	103827	+	conserved hypothetical protein	II	PF00172.10,PF04082.10,PF04082.11
56470	3	483609	484649	6	170	PKAC LL down	-2.29833	-	-	-	-	-	-	-	-	-	\N	Lactate dehydrogenase	COG1052, LdhA, Lactate dehydrogenase and related dehydrogenases	LdhA Lactate dehydrogenase and related dehydrogenases	NCU00780	0	0	ANID_00628	1254	19021	20274	+	D-lactate dehydrogenase	VIII	PF00389.22,PF02826.12,PF00389.23,PF02826.11
57128	3	542404	542487	6	189	PKAC LL down	-2.41799	-	-	-	-	-	-	-	-	-	\N	Glycoside Hydrolase Family 13	candidate glycogen debranching enzyme	GH13 glycogen debranching enyzme	NCU00743	0	0	ANID_10060	4865	176173	181037	+	glycogen debranching enzyme	VIII	TIGR01531,PF06202.6,PF06202.7
72611	3	604868	605471	6	206	PKAC LL down	-3.02161	Transcription factors	0	Zn2Cys6	0	predicted protein	81200	226216	NCU08000	YMR280C	\N	N-terminal binuclear Zn cluster-containing protein	\N	Zn2Cys6 transcriptional regulator	-	-	-	-	-	-	-	-	-	-	-
75290	3	705657	708101	6	228	PKAC LL up	2.567	-	-	-	-	-	-	-	-	-	-	-	-	dynamin GTPase	NCU00788	0	0	-	-	-	-	-	-	-	-
72627	3	850656	851369	6	275	PKAC LL down	-2.11511	Heterotrimeric G-protein pathway	0	GPCRs	7-TM receptor	V (cAMP receptor-like, Dicty_CAR domain)	83166	67397	NCU00786	0	\N	G-protein coupled receptor protein	hypothetical G-protein coupled receptor protein, family 2, secretin like, possibly involved in signal transduction	GPCR, secretin like	-	-	-	-	-	-	-	-	-	-	-
104556	3	1694138	1694297	6	506	PKAC LL up	2.91166	-	-	-	-	-	-	-	-	-	-	-	-	unknown protein	-	-	-	-	-	-	-	-	-	-	-
65333	16	101080	101216	6	610	PKAC LL down	-3.21157	CAZymes	0	Glycoside hydrolase	Glycoside hydrolase family15	candidate a-glycosidase distantly related to glucoamylase and a,a-trehalase	226203	146304	NCU03098	0	\N	Glycoside Hydrolase Family 15	candidate a-glycosidase;possible trehalase	GH15 alpha-glycosidase, possible trehalase	NCU03098	0	0	-	-	-	-	-	-	-	-
80003	16	520907	522604	6	703	PKAC LL down	-2.34263	-	-	-	-	-	-	-	-	-	\N	\N	COG0111, SerA, Phosphoglycerate dehydrogenase and related dehydrogenases	Phosphoglycerate dehydrogenase and related dehydrogenases	-	-	-	-	-	-	-	-	-	-	-
80019	16	595482	595614	6	724	PKAC LL up	2.12759	-	-	-	-	-	-	-	-	-	-	-	-	short-chain dehydrogenase/reductase	-	-	-	ANID_06314	1108	230595	231702	+	short-chain dehydrogenase/reductase	I	PF00106.17,PF00106.18,PF08659.3
122941	16	624235	624598	6	735	PKAC LL up	2.03182	-	-	-	-	-	-	-	-	-	-	-	-	orphan secreted protein with CFEM domain	-	-	-	-	-	-	-	-	-	-	-
122963	16	725134	725425	6	770	PKAC LL down	-2.13934	-	-	-	-	-	-	-	-	-	\N	Copper amine oxidase	pfam01179, Cu_amine_oxid, Copper amine oxidase, enzyme domain aligned	Cu_amine_oxidCopper amine oxidaseenzyme domain aligned	-	-	-	ANID_02532	2257	38873	41129	+	copper amine oxidase 1	VII	PF01179.12,PF02727.9,PF01179.13,PF02727.8,PF02728.9
123614	24	220753	221115	6	831	PKAC LL up	2.52062	-	-	-	-	-	-	-	-	-	-	-	-	unknown protein	-	-	-	-	-	-	-	-	-	-	-
68279	24	417081	417620	6	892	PKAC LL up	2.54152	-	-	-	-	-	-	-	-	-	-	-	-	Short-chain dehydrogenase/reductase	NCU09735	0	0	ANID_12306	1165	44587	45751	+	short-chain dehydrogenase	VII	PF00106.18
123955	29	85832	85892	6	938	PKAC LL up	4.44356	Effector proteins (competition and defense)	0	Hydrophobins	0	Hydrophobins	88590	111830	NCU07787	0	\N	\N	hypothetical protein bearing a cerato-platanin domain, related to N. crassa SnodProt1	Epl1/Sm1	-	-	-	-	-	-	-	-	-	-	-
81979	29	86898	86976	6	939	PKAC LL down	-2.20058	Sulfur metabolism	0	sulfur related enzymes	EC number 2.5.1.18	glutathione S-transferase, cytosolic, related to S. cerevisiae Gtt2p	41876	51640	NCU02888	0	-	-	-	glutathione-S-transferase	-	-	-	-	-	-	-	-	-	-	-
123978	29	255021	255069	6	985	PKAC LL down	-2.36276	-	-	-	-	-	-	-	-	-	\N	alcohol oxidase	\N	GMC methanol oxidase	-	-	-	-	-	-	-	-	-	-	-
123979	29	261589	261741	6	986	PKAC LL up	3.48396	Sulfur metabolism	0	sulfur assimilation	EC number 1.14.11.17	taurine dioxygenase	139690	77829	NCU07819	YLL057C	-	-	-	taurine dioxigenase	-	-	-	ANID_02200	1292	27516	28807	+	alpha-ketoglutarate-dependent taurine dioxygenase	VII	PF02668.8,PF02668.9
69563	29	318617	319754	6	1008	PKAC LL up	7.86471	-	-	-	-	-	-	-	-	-	-	-	-	MFS permease	NCU07820	0	0	ANID_04109	2067	63662	65728	-	pantothenate transporter	II	PF07690.9,PF07690.8
69529	29	321063	321506	6	1009	PKAC LL up	8.26221	Sulfur metabolism	0	sulfur assimilation	EC number 1.14.11.17	taurine dioxygenase	152183	153908	NCU07819	YLL057C	-	-	-	?-ketoglutarate dependent (FeII) dioxygenase	NCU07819	0	0	ANID_04111	1261	68384	69644	+	alpha-ketoglutarate-dependent taurine dioxygenase	II	PF02668.8,PF02668.9
82049	29	349245	349475	6	1016	PKAC LL up	3.99966	-	-	-	-	-	-	-	-	-	-	-	-	unknown protein	-	-	-	ANID_00337	1288	136728	138015	+	conserved hypothetical protein	VIII	0
64971	15	49852	49997	7	32	PKAC LL down	-2.02304	-	-	-	-	-	-	-	-	-	\N	Amino acid transporter	COG0833, LysP, Amino acid transporters	Amino acid permeases	-	-	-	-	-	-	-	-	-	-	-
71823	15	52993	53044	7	33	PKAC LL down	-3.51397	Transcription factors	0	Zn2Cys6	0	conserved hypothetical protein	316880	204757	NCU08136	YIL130W	\N	fungal specific transcription factor domain-containing protein	This domain is found in a number of fungal transcription factors including transcriptional activator xlnR, yeast regulatory protein GAL4, and other transcription proteins regulating a variety of cellular and metabolic processes.	Zn2Cys6 transcriptional regulator	-	-	-	-	-	-	-	-	-	-	-
79726	15	84689	85537	7	44	PKAC LL up	2.3945	-	-	-	-	-	-	-	-	-	-	-	-	unknown protein	-	-	-	ANID_01562	924	103645	104568	-	conserved hypothetical protein	VII	0
79738	15	125014	125370	7	58	PKAC LL up	3.53826	-	-	-	-	-	-	-	-	-	-	-	-	Zinc-binding oxidoreductase	-	-	-	-	-	-	-	-	-	-	-
109239	15	128632	128673	7	59	PKAC LL up	3.02577	-	-	-	-	-	-	-	-	-	-	-	-	unknown protein, only in Aspergilli	-	-	-	-	-	-	-	-	-	-	-
49976	15	200211	200804	7	76	PKAC LL up	2.5359	CAZymes	egl5/cel45a	Glycoside hydrolase	Glycoside hydrolase family45	endoglucanase V EGL5 (CEL45A)	297095	58412	NCU04997	0	\N	Glycoside Hydrolase Family 45	endoglucanase V (EC 3.2.1.4); C-terminal CBM1 module	GH5 endo-?-1,4-glucanase EGL5/CEL45a	-	-	-	ANID_06786	1066	301992	303057	-	glycoside hydrolase 45 protein	I	PF02015.9,PF03330.11,PF02015.8
65153	15	372826	373103	7	109	PKAC LL down	-3.59102	Transport	0	Sugar transporter	transporter containing IPR003663 domain	0	154753	89841	NCU05585	YNR072W	-	-	-	MFS permease	NCU05585	0	0	ANID_03220	2285	22931	25215	-	MFS quinate transporter	VI	PF07690.9,TIGR00879,PF07690.8,PF00083.17,PF00083.16
109378	15	692545	692702	7	198	PKAC LL up	12.7252	-	-	-	-	-	-	-	-	-	\N	amidase	pfam01425, Amidase	Amidases	-	-	-	-	-	-	-	-	-	-	-
124296	62	9247	9897	7	260	PKAC LL up	3.00287	-	-	-	-	-	-	-	-	-	-	-	-	orphan protein	-	-	-	-	-	-	-	-	-	-	-
53961	1	2802847	2804046	7	309	PKAC LL down	-7.37382	-	-	-	-	-	-	-	-	-	-	-	-	Aspartyl protease	-	-	-	ANID_06888	1321	264556	265876	-	propenicillopepsin	I	PF00026.16,PF00026.15
103147	1	2798865	2799146	7	310	PKAC LL down	-4.54611	Secondary metabolism	0	Cytochrome P450	p450 superfamily (cI12078)	0	0	0	0	0	-	-	-	unknown protein	-	-	-	ANID_06057	1601	63242	64842	+	cytochrome P450 family protein	I	PF00067.14,PF00067.15
74278	1	2743261	2743689	7	330	PKAC LL down	-3.57702	-	-	-	-	-	-	-	-	-	-	-	-	Pyridine nucleotide-disulphide oxidoreductase, class-II	-	-	-	ANID_03963	1073	6232	7304	+	thioredoxin reductase GliT	II	PF00890.17,PF07992.6,PF07992.7
112328	37	16450	17023	7	433	PKAC LL down	-2.31067	-	-	-	-	-	-	-	-	-	-	-	-	peptidase M14	-	-	-	-	-	-	-	-	-	-	-
124222	39	83743	84222	7	495	PKAC LL down	-5.75624	-	-	-	-	-	-	-	-	-	\N	CaaX-protease	candidate CaaX-protease, related to E. nidulans rce1, involved in signal transduction	CaaX-protease, related to E. nidulans rce1, involved in signal transduction	NCU11314	0	0	ANID_06528	1800	113748	115547	-	CaaX protease	I	PF02517.9,PF02517.8
107494	9	895330	896103	7	605	PKAC LL down	-3.08903	-	-	-	-	-	-	-	-	-	-	-	-	orphan protein	-	-	-	-	-	-	-	-	-	-	-
48211	9	860866	862683	7	614	PKAC LL down	-4.01028	-	-	-	-	-	-	-	-	-	-	-	-	unknown protein, intracellular	NCU06265	0	0	ANID_03627	3525	265535	269059	-	conserved hypothetical protein	II	0
62100	9	845414	846046	7	621	PKAC LL down	-4.18162	heat shock proteins	0	sHSP	0	hsp23, related to S. cerevisiae HSP26p and to N. crassa hsp30-like protein	255394	46820	NCU09364	YBR072W	-	-	-	Hsp30	NCU09364	hsp30	0	-	-	-	-	-	-	-	-
107386	9	598327	598437	7	690	PKAC LL down	-2.15631	-	-	-	-	-	-	-	-	-	-	-	-	unknown protein, only in Gibberella and Neurospora	NCU01620	0	0	-	-	-	-	-	-	-	-
48080	9	563089	563173	7	698	PKAC LL down	-3.6706	-	-	-	-	-	-	-	-	-	-	-	-	unknown protein	NCU03383	0	0	ANID_03100	583	863768	864350	-	conserved hypothetical protein	VI	PF10241.1,PF10241.2
121800	9	533489	533678	7	708	PKAC LL down	-2.12975	-	-	-	-	-	-	-	-	-	\N	SPFH domain family protein	Contains the SPFH (stomatin, prohibitin, flotillin, Hfl) domain common to eukaryotic and prokaryotic organisms	stomatin-like protein	NCU03388	0	0	ANID_03163	1379	1089154	1090532	+	stomatin family protein	VI	PF01145.17,PF01145.18
31134	9	402436	403185	7	749	PKAC LL down	-6.15611	-	-	-	-	-	-	-	-	-	\N	isoprenylcysteine carboxyl methyltransferase	candidate isoprenylcysteine carboxyl methyltransferase, involved in posttranslational modification of CaaX-domain proteins, probably with signaling function	isoprenylcysteine carboxyl methyltransferase	NCU00034	0	0	ANID_06162	969	101536	102504	-	prenylcystein carboxymethyl transferase	I	PF04140.7,PF06966.5,PF04140.6
22284	9	359608	360043	7	758	PKAC LL up	2.61727	-	-	-	-	-	-	-	-	-	-	-	-	unknown protein	NCU00326	0	0	ANID_01688	1159	302756	303914	-	calcium homeostasis protein Regucalcin	VII	PF08450.4,PF08450.5
123473	22	206645	206800	7	912	PKAC LL down	-2.51468	-	-	-	-	-	-	-	-	-	-	-	-	MFS permease	-	-	-	ANID_09289	1848	156878	158725	-	membrane transporter	VIII	PF07690.9,PF07690.8,PF00083.17
81122	22	438078	438962	7	976	PKAC LL up	2.70708	-	-	-	-	-	-	-	-	-	-	-	-	unknown protein, 4 TM, only in Sordariomycetes	-	-	-	-	-	-	-	-	-	-	-
110853	22	512820	513029	7	994	PKAC LL up	2.58361	-	-	-	-	-	-	-	-	-	-	-	-	Glutathione S-transferase	-	-	-	ANID_03299	767	68945	69711	-	glutathione S-transferase	VI	PF00462.17,PF02798.13,PF00462.16,PF02798.12

## Sheet: annotation DD
Annotation - genes regulated by PKAc1 in darkness (DD)
								Schmoll et al., 2016 MMBR annotation Trichoderma												JGI TRE annotation (user curation)			Druzhinina et al., 2016	Annotation Neurospora crassa (BROAD)			Annotation Aspergillus nidulans (Broad)
Protein ID	scaffold JGI	start	end	chromosome (Marie-Nelly et al., 2014)	position in chromosome	regulation	fold regulation	TOPIC	gene name	alternative topic 1	alternative topic 2	alternative topic 3	group	subgroup	description	T atro	T virens	N crassa	S cerevisiae	name	defline	description	annotation	LOCUS NCR	SYMBOL	SYNOYM	LOCUS ANID	LENGTH	START	STOP	STRAND	NAME	CHROMOSOME	OPERON
76722	6	442244	443563	1	125	PKAC DD down	-2.73611	-	-	-	-	-	-	-	-	-	-	-	-	\N	flavohemoglobin	\N	flavohemoglobin	NCU02096	0	0	ANID_07169	1481	103561	105041	+	flavohemoprotein	IV	PF00970.16,PF00042.14,PF00175.14,PF00042.15,PF00175.13,PF00970.17
121177	6	603488	603839	1	166	PKAC DD up	2.29909	-	-	-	-	-	-	-	-	-	-	-	-	-	-	-	SSCRP	NCU00716	ncw-5	0	-	-	-	-	-	-	-	-
3330	6	634917	635116	1	175	PKAC DD up	2.06384	-	-	-	-	-	-	-	-	-	-	-	-	-	-	-	MFS permease	-	-	-	-	-	-	-	-	-	-	-
3362	6	919924	920576	1	249	PKAC DD down	-2.15233	-	-	-	-	-	-	-	-	-	-	-	-	-	-	-	Phosphatidylinositol 3- and 4-kinase	NCU04355	0	0	ANID_10791	2380	11407	13786	+	phosphatidylinositol 4-kinase type II subunit alpha	I	PF00454.19,PF00454.20
121226	6	978042	978549	1	263	PKAC DD down	-2.20348	-	-	-	-	-	-	-	-	-	-	-	-	-	-	-	unknown protein	NCU06387	0	0	-	-	-	-	-	-	-	-
59726	6	1247695	1248844	1	315	PKAC DD up	2.01201	Genome integrity	CRY-DASH	Genome integrity	Genome integrity	Photobiology	0	0	putative photoreceptor	285589	50684	NCU00582	YOR386W	\N	DNA photolyase	hypothetical DNA photolyase, N-terminal, class 1, FAD-binding; related to Gloeobacter violaceus Cryptochrome DASH	DNA photolyase cry-dash, N-terminal, class 1, FAD-binding	NCU00582	cry	0	-	-	-	-	-	-	-	-
27689	2	493892	494465	1	475	PKAC DD down	-2.75359	-	-	-	-	-	-	-	-	-	-	-	-	-	-	-	MFS permease	NCU07668	0	0	ANID_00890	2286	79063	81348	+	MFS multidrug transporter	VIII	PF07690.9,PF07690.8,PF00083.17
103625	2	673782	674234	1	528	PKAC DD down	-2.01788	-	-	-	-	-	-	-	-	-	-	-	-	-	-	-	proteasome maturation factor UMP1, putative	NCU05227	0	0	ANID_04731	648	221268	221915	+	20S proteasome maturation protein Ump1	III	PF05348.3,PF05348.4
55886	2	946958	947107	1	595	PKAC DD up	5.87907	CAZymes	0	CAZymes	CAZymes	CAZymes	Glycoside hydrolase	Glycoside hydrolase family16	candidate b-glycosidase realted to b-1,3-1,4-glucanase	310812	60900	NCU01353	0	\N	Glycoside Hydrolase Family 16	candidate b-glycosidase	GH16 glucan endo-1,3(4)-?-D-glucosidase	-	-	-	-	-	-	-	-	-	-	-
21481	2	1016383	1016457	1	615	PKAC DD down	-2.18331	-	-	-	-	-	-	-	-	-	-	-	-	\N	\N	COG1058, CinA, Predicted nucleotide-utilizing enzyme related to molybdopterin-biosynthesis enzyme MoeA	CinA Predicted nucleotide-utilizing enzyme related to molybdopterin-biosynthesis enzyme MoeA	NCU08824	0	0	ANID_00183	981	113593	114573	-	molybdopterin binding domain-containing protein	VIII	TIGR00177,PF00994.16,PF00994.17
120198	2	1372573	1372983	1	713	PKAC DD down	-2.14614	CAZymes	0	CAZymes	CAZymes	CAZymes	Glycosyl transferase	Glycosyl transferase family35	0	301237	78413	NCU07027	YPR160W	gph1	glycosyl transferase, family 35, glycogen phosphorylase 1	glycosyl transferase, family 35, glycogen phosphorylase 1	glycosyl transferase, family 35, glycogen phosphorylase 1	NCU07027	0	0	ANID_01015	3323	72660	75982	-	glycogen phosphorylase GlpV/Gph1	VIII	PF00343.12,TIGR02093,PF00343.13
56117	2	1401978	1402612	1	719	PKAC DD down	-3.02071	-	-	-	-	-	-	-	-	-	-	-	-	-	-	-	unknown protein	NCU08827	0	0	ANID_07108	1266	61990	63255	-	conserved hypothetical protein	IV	0
108143	11	346066	346193	1	1010	PKAC DD down	-6.0352	-	-	-	-	-	-	-	-	-	-	-	-	-	-	-	orphan protein	-	-	-	-	-	-	-	-	-	-	-
108144	11	349217	349333	1	1011	PKAC DD down	-3.90568	-	-	-	-	-	-	-	-	-	-	-	-	-	-	-	unknown protein	-	-	-	-	-	-	-	-	-	-	-
108145	11	352981	353163	1	1012	PKAC DD down	-3.01049	-	-	-	-	-	-	-	-	-	-	-	-	-	-	-	orphan protein	-	-	-	-	-	-	-	-	-	-	-
108232	11	672364	672534	1	1088	PKAC DD down	-19.8928	-	-	-	-	-	-	-	-	-	-	-	-	-	-	-	orphan protein	-	-	-	-	-	-	-	-	-	-	-
22532	11	846653	847547	1	1137	PKAC DD down	-2.6747	Transcription factors	0	Transcription factors	Transcription factors	Transcription factors	bZIP	0	conserved hypothetical protein	141284	2765	NCU08744	YDR259C	\N	Hypothetical basic-leucine zipper transcription factor	The basic-leucine zipper (bZIP) transcription factors are proteins that contain a basic region mediating sequence-specific DNA-binding followed by a leucine zipper region required for dimerization.	BZIP transcriptional regulator	NCU08744	0	0	ANID_11891	1910	263249	265158	+	conserved hypothetical protein	VIII	PF00170.14,PF07716.7,PF00170.13,PF07716.8
112258	35	103148	103957	1	1284	PKAC DD up	4.16417	Effector proteins (competition and defense)	0	Effector proteins (competition and defense)	Effector proteins (competition and defense)	Effector proteins (competition and defense)	Tandem repeat proteins	0	Tandem repeats: Trichoderma specific	314085	206874	0	YGL092W	-	-	-	unknown protein, contains Trichoderma specific tandem repeats	-	-	-	-	-	-	-	-	-	-	-
106662	7	1273522	1273624	2	48	PKAC DD up	2.05804	-	-	-	-	-	-	-	-	-	-	-	-	-	-	-	SSCRP	-	-	-	-	-	-	-	-	-	-	-
60089	7	788741	789187	2	207	PKAC DD down	-2.05965	-	-	-	-	-	-	-	-	-	-	-	-	-	-	-	succinate dehydrogenase cytochrome b subunit	NCU07756	tca-11	0	ANID_08793	793	183260	184052	+	succinate dehydrogenase cytochrome b560 subunit	III	PF01127.14,TIGR02970,PF01127.15
106314	7	331026	331676	2	333	PKAC DD down	-2.14667	-	-	-	-	-	-	-	-	-	-	-	-	-	-	-	Ankyrin	-	-	-	-	-	-	-	-	-	-	-
77014	7	266236	266293	2	351	PKAC DD down	-3.31289	-	-	-	-	-	-	-	-	-	-	-	-	\N	guanosine diphosphatase	Guanosine diphosphatase located in the Golgi, involved in the transport of GDP-mannose into the Golgi lumen by converting GDP to GMP after mannose is transferred to its substrate	Guanosine diphosphatase, transport of GDP-mannose into the Golgi lumen	NCU03713	0	0	ANID_01082	1635	120374	122008	-	guanosine-diphosphatase	VIII	PF01150.9,PF01150.10
60392	7	46336	46689	2	418	PKAC DD up	2.73521	-	-	-	-	-	-	-	-	-	-	-	-	-	-	-	Mitochondrial import inner membrane translocase, subunit Tim17/22	NCU03798	tim22	0	ANID_08059	671	130918	131588	-	mitochondrial import inner membrane translocase subunit tim22	II	PF02466.11,PF02466.12
4480	12	995271	995770	2	437	PKAC DD down	-2.32073	-	-	-	-	-	-	-	-	-	-	-	-	\N	\N	\N	dihydroxacetione kinase Dak1	NCU03779	dak-1	0	ANID_00034	2014	113407	115420	-	dihydroxyacetone kinase	VIII	PF02734.9,TIGR02361,PF02733.9,PF02734.10,PF02733.10
4479	12	994335	994354	2	438	PKAC DD down	-3.13163	-	-	-	-	-	-	-	-	-	-	-	-	-	-	-	small nuclear ribonucleoprotein Sm D2	NCU03778	0	0	ANID_01802	821	14355	15175	+	small nuclear ribonucleoprotein SmD2	VII	PF01423.14,PF01423.15
108642	12	967928	968866	2	447	PKAC DD up	3.49815	Effector proteins (competition and defense)	0	Effector proteins (competition and defense)	Effector proteins (competition and defense)	Effector proteins (competition and defense)	Tandem repeat proteins	0	Tandem repeats, T. reesei homologue shares limited amino acid sequence identity with yeast Tif3p; Translation initiation factor eIF-4B	84521	207931	NCU01418	YER150W	\N	Conserved hypothetical protein	Shares limited amino acid sequence identity with yeast Tif3p; Translation initiation factor eIF-4B.	unknown protein	-	-	-	-	-	-	-	-	-	-	-
108586	12	746459	746495	2	505	PKAC DD down	-2.98063	-	-	-	-	-	-	-	-	-	-	-	-	-	-	-	unknown protein	-	-	-	-	-	-	-	-	-	-	-
63868	12	624503	624706	2	537	PKAC DD down	-2.07206	-	-	-	-	-	-	-	-	-	-	-	-	-	-	-	unknown protein	NCU04214	0	0	-	-	-	-	-	-	-	-
78866	12	11533	12148	2	705	PKAC DD down	-2.00771	-	-	-	-	-	-	-	-	-	-	-	-	-	-	-	unknown protein	NCU02746	vma-13	0	ANID_01211	1714	56916	58629	+	vacuolar ATP synthase subunit H	VIII	PF03224.6,PF11698.1,PF03224.7
108383	12	5572	6297	2	708	PKAC DD up	2.44956	-	-	-	-	-	-	-	-	-	-	-	-	-	-	-	orphan protein	-	-	-	-	-	-	-	-	-	-	-
124259	43	30381	31226	2	719	PKAC DD up	2.703	-	-	-	-	-	-	-	-	-	-	-	-	-	-	-	SSCRP	-	-	-	-	-	-	-	-	-	-	-
112524	43	24853	25424	2	721	PKAC DD up	2.01256	Transcription factors	0	Transcription factors	Transcription factors	Transcription factors	Zn2Cys6	0	hypothetical protein	180204	131092	NCU07007	YHR178W	\N	N-terminal binuclear Zn cluster-containing/DNA binding domain-containing protein	\N	Zn2Cys6 transcriptional regulator	NCU07007	sub-2	0	ANID_06396	2599	38747	41345	-	fungal specific transcription factor domain-containing protein	I	PF00172.11,PF00172.10,PF04082.10,PF04082.11
67366	21	556016	556654	2	732	PKAC DD down	-2.07756	-	-	-	-	-	-	-	-	-	-	-	-	\N	\N	Shows amino acid sequence similarity to S. cerevisiae mitochondrial ribosomal protein MRPL49.	ribosomal protein MRPL49.	NCU00977	0	0	ANID_11691	708	331472	332179	+	aconitate hydratase	VI	0
57263	4	385740	385997	2	984	PKAC DD down	-2.06272	-	-	-	-	-	-	-	-	-	-	-	-	-	-	-	protoporphyrinogen oxidase, putative	-	-	-	ANID_03920	1954	56043	57996	+	protoporphyrinogen oxidase	II	PF01266.17,TIGR00562,PF01593.16,PF01593.17
72859	4	453880	453936	2	998	PKAC DD down	-2.0084	-	-	-	-	-	-	-	-	-	-	-	-	-	-	-	unknown protein UPF0023	NCU02765	0	0	ANID_05480	813	314770	315582	-	conserved hypothetical protein	V	PF01172.11,PF01172.10
2835	4	466262	466398	2	1002	PKAC DD down	-2.2643	-	-	-	-	-	-	-	-	-	-	-	-	-	-	-	unknown protein	NCU03303	0	0	ANID_04450	1606	70452	72057	+	UBX domain-containing protein	III	PF11470.1,PF00789.13
104816	4	619450	619828	2	1031	PKAC DD up	3.12039	-	-	-	-	-	-	-	-	-	-	-	-	-	-	-	MFS permease	-	-	-	-	-	-	-	-	-	-	-
46002	4	739119	739119	2	1065	PKAC DD down	-3.92082	-	-	-	-	-	-	-	-	-	-	-	-	-	-	-	unknown protein, only in fungi	NCU04314	0	0	-	-	-	-	-	-	-	-
75878	4	743198	743893	2	1067	PKAC DD down	-2.75176	cAMP pathway	pkar1	cAMP pathway	cAMP pathway	cAMP pathway	0	0	protein kinase A, regulatory subunit 1	29552	214426	NCU01166	YIL033C	PKAR1	Protein kinase A, regulatory subunit	cAMP dependent protein kinase, regulatory subunit (PKA)	cAMP dependent protein kinase, protein kinase A, regulatory subunit	NCU01166	mcb	hah-1,pkar	ANID_04987	1679	403914	405592	-	camp-dependent protein kinase regulatory chain	III	PF00027.22,PF00027.21
120722	4	983091	983270	2	1130	PKAC DD up	2.16731	Chromatin and histone modification	0	Chromatin and histone modification	Chromatin and histone modification	Sexual development	Histone Phosphatase	PP1	Related to Glc7	301856	111355	NCU00043	YER133W	\N	Serine/threonine protein phosphatases	\N	histone phosphatases	NCU00043	pph-3	ppp-1	ANID_00410	1288	92593	93880	+	serine/threonine-protein phosphatase	VIII	PF00149.20,PF00149.21
104968	4	1098048	1098724	2	1160	PKAC DD down	-2.45703	-	-	-	-	-	-	-	-	-	-	-	-	-	-	-	unknown protein	-	-	-	-	-	-	-	-	-	-	-
105081	4	1400520	1400983	2	1248	PKAC DD down	-2.0065	-	-	-	-	-	-	-	-	-	-	-	-	\N	EF-hand protein	hypothetical protein comprising calcium binding EF-hand domain, related to A. fumigatus Ca2+ binding modulator protein Alg2	peflin	NCU02738	pef-1	0	ANID_02986	1183	534318	535500	-	EF hand domain-containing protein	VI	PF00036.24,PF00036.25
120868	4	1818689	1818890	2	1362	PKAC DD down	-2.07429	-	-	-	-	-	-	-	-	-	-	-	-	rps13	Ribosomal protein S13, S15 family	Ribosomal protein S13 (S15 family) based on homology to the corresponding protein in Gibberella zeae.	Ribosomal protein S13 (S15 family) based on homology to the corresponding protein in Gibberella zeae.	NCU03038	0	0	ANID_06679	895	22452	23346	-	40S ribosomal protein	I	PF00312.14,PF00312.15,PF08069.4,PF08069.5
124277	48	7108	7824	2	1380	PKAC DD up	3.01118	-	-	-	-	-	-	-	-	-	-	-	-	-	-	-	SSCRP	-	-	-	-	-	-	-	-	-	-	-
58790	5	1462564	1463051	2	1424	PKAC DD down	-2.41137	-	-	-	-	-	-	-	-	-	-	-	-	-	-	-	glycerol-3-phosphate phosphatase, putative	NCU03068	pdx-3	0	ANID_01216	1172	69870	71041	+	glycerol-3-phosphate phosphatase	VIII	PF00702.19,PF00702.18,TIGR01509
46597	5	1062961	1064301	2	1521	PKAC DD down	-2.17009	-	-	-	-	-	-	-	-	-	-	-	-	-	-	-	unknown protein	NCU03263	0	0	ANID_09149	4975	279056	284030	-	membrane bound C2 domain-containing protein	IV	PF00168.23,PF00168.22
59014	5	958886	959583	2	1554	PKAC DD down	-4.48405	Transport	TAABC2	Transport	Transport	Transport	ABC transporter	transporter containing IPR003439 domain	ABC multidrug transporter, related to N. crassa CDR4 and S.cerevisiae Pdr5p, TAABC2	53468	52608	NCU09830	YNR070W	-	-	-	PDR-type ABC transporters	NCU09830	mig-12	0	ANID_08489	4424	354549	358972	-	ATP-binding cassette multidrug transporter	Unmapped scaffolds	PF01061.17,PF00005.19,PF06422.5,PF06422.4,PF00005.20,PF01061.16
105520	5	954552	954813	2	1555	PKAC DD down	-2.80493	Transcription factors	0	Transcription factors	Transcription factors	Transcription factors	Fungal-trans	0	conserved hypothetical protein	214873	180483	NCU09829	YIL130W	\N	fungal specific transcription factor domain-containing protein	This domain is found in a number of fungal transcription factors including transcriptional activator xlnR, yeast regulatory protein GAL4, and other transcription proteins regulating a variety of cellular and metabolic processes	Zn2Cys6 transcriptional regulator	NCU09829	0	0	-	-	-	-	-	-	-	-
58389	5	893070	893837	2	1576	PKAC DD down	-2.78776	Transcription factors	0	Transcription factors	Transcription factors	Transcription factors	Zn2Cys6	0	conserved hypothetical protein	83616	52617	NCU09615	YOR363C	-	-	-	Zn2Cys6 transcriptional regulator	-	-	-	ANID_07776	1630	115171	116800	+	conserved hypothetical protein	IV	PF00172.11,PF00172.10
58366	5	767731	767950	2	1617	PKAC DD down	-4.08623	-	-	-	-	-	-	-	-	-	-	-	-	-	-	-	AAA+-type ATPase	-	-	-	-	-	-	-	-	-	-	-
105408	5	590652	590804	2	1653	PKAC DD up	2.31211	-	-	-	-	-	-	-	-	-	-	-	-	-	-	-	orphan protein	-	-	-	-	-	-	-	-	-	-	-
105401	5	575133	576037	2	1660	PKAC DD up	2.00873	-	-	-	-	-	-	-	-	-	-	-	-	-	-	-	unknown protein, secreted	-	-	-	-	-	-	-	-	-	-	-
105251	5	105487	107749	2	1793	PKAC DD down	-2.38959	-	-	-	-	-	-	-	-	-	-	-	-	-	-	-	unknown protein	-	-	-	-	-	-	-	-	-	-	-
120877	5	85539	85948	2	1800	PKAC DD down	-2.12132	-	-	-	-	-	-	-	-	-	-	-	-	-	-	-	Zn-dependent ߀-lactamase	NCU07111	0	0	ANID_01826	1026	83424	84449	+	metallo-beta-lactamase domain-containing protein	VII	PF00753.19,PF00753.20
112018	31	166272	166955	3	21	PKAC DD down	-2.22468	Secondary metabolism	tps2	Secondary metabolism	Secondary metabolism	Secondary metabolism	Terpenoid synthase	0	Terpenoid synthase domain containing	296843	214993	0	0	-	-	-	Terpenoid synthase domain containing TPS2	-	-	-	-	-	-	-	-	-	-	-
52375	31	33994	35520	3	58	PKAC DD down	-2.27583	-	-	-	-	-	-	-	-	-	-	-	-	-	-	-	Aldehyde dehydrogenase	-	-	-	ANID_01430	1609	75595	77203	+	betaine aldehyde dehydrogenase	VII	PF00171.15,PF00171.14
68412	25	143871	144215	3	133	PKAC DD down	-2.16071	-	-	-	-	-	-	-	-	-	-	-	-	\N	sphingosine kinase	hypothetical sphingosine kinase, involved in signal transduction, synthesizes the second messenger sphingosine-1-phosphate	Sphingoid long-chain base kinase	NCU07937	0	0	ANID_01176	1827	400538	402364	-	sphingosine kinase	VIII	PF00781.16,PF00781.17
81541	25	323610	323949	3	190	PKAC DD down	-2.49593	CAZymes	0	CAZymes	CAZymes	CAZymes	Glycoside hydrolase	Glycoside hydrolase family128	0	299700	85672	NCU09647	0	-	-	-	GH128 protein	NCU09647	0	0	-	-	-	-	-	-	-	-
4136	10	865115	865734	3	314	PKAC DD down	-2.17606	-	-	-	-	-	-	-	-	-	-	-	-	\N	transcription elongation factor 5	shares amino acid sequence identity with chromatin (transcription) elongation factor spt5.	chromatin (transcription) elongation factor spt5.	-	-	-	-	-	-	-	-	-	-	-
48541	10	581247	581284	3	411	PKAC DD down	-2.01698	-	-	-	-	-	-	-	-	-	-	-	-	-	-	-	unknown protein	NCU02950	0	0	ANID_05204	1632	146070	147701	+	conserved hypothetical protein	V	0
106769	8	95677	95710	3	610	PKAC DD down	-2.40584	Genome integrity	SMC6	Genome integrity	Genome integrity	Genome integrity	0	0	Structural maintenance of chromosomes protein 6	293043	212451	NCU02402	YLR383W	-	-	-	Structural maintenance of chromosomes protein 6	NCU02402	0	0	ANID_10415	4285	54726	59010	+	DNA repair protein Rad18	VI	PF02463.11,PF02463.12
106797	8	178622	179404	3	633	PKAC DD down	-2.39087	-	-	-	-	-	-	-	-	-	-	-	-	-	-	-	unknown protein	NCU05036	0	0	-	-	-	-	-	-	-	-
106879	8	416467	416775	3	707	PKAC DD up	2.41782	-	-	-	-	-	-	-	-	-	-	-	-	-	-	-	unknown protein, secreted	-	-	-	-	-	-	-	-	-	-	-
121620	8	586774	587595	3	752	PKAC DD down	-3.48011	-	-	-	-	-	-	-	-	-	-	-	-	nmt1	thiamine biosynthesis transporter	\N	NMT1 thiamine biosynthesis protein	NCU09345	nmt-1	0	ANID_08009	1575	32534	34108	-	thiamine biosynthesis protein	II	PF09084.3,PF09084.4
22210	8	597418	598084	3	755	PKAC DD up	2.03664	-	-	-	-	-	-	-	-	-	-	-	-	-	-	-	Zinc carboxypeptidase	NCU07536	0	0	-	-	-	-	-	-	-	-
77570	8	658246	659628	3	773	PKAC DD down	-2.00369	-	-	-	-	-	-	-	-	-	-	-	-	-	-	-	Vesicle coat complex COPII, Sfb3	NCU06868	0	0	ANID_03080	3289	792958	796246	-	Sec23/Sec24 family protein	VI	PF04810.8,PF00626.15,PF08033.5,PF08033.4,PF04815.7,PF04811.7,PF04810.7,PF04811.8,PF04815.8,PF00626.14
121660	8	897835	898686	3	839	PKAC DD down	-2.00978	-	-	-	-	-	-	-	-	-	-	-	-	-	-	-	unknown protein	NCU04550	0	0	ANID_10364	828	753323	754150	-	conserved hypothetical protein	VI	0
22785	14	840525	840910	3	1126	PKAC DD down	-3.4264	Transcription factors	0	Transcription factors	Transcription factors	Transcription factors	Fungal-trans	0	conserved hypothetical protein	131482	190729	NCU04848	YJR127C	-	-	-	C2H2 transcriptional regulator (amdA ?)	NCU04848	0	0	ANID_02270	2778	55075	57852	+	regulatory protein	VII	PF00096.18,PF00096.19
64784	14	681769	682000	3	1173	PKAC DD down	-2.13738	Transcription factors	0	Transcription factors	Transcription factors	Transcription factors	Zn2Cys6	0	hypothetical protein	173428	83155	NCU03938	YBR239C	-	-	-	Zn2Cys6 transcriptional regulator	NCU03938	aod-5	0	ANID_07468	2170	138618	140787	+	transcription factor	IV	PF00172.10
64874	14	581971	582644	3	1200	PKAC DD down	-2.55565	-	-	-	-	-	-	-	-	-	-	-	-	\N	\N	protein belonging to the major facilitator superfamily, probable tetracycline resistence protein, 14 transmembrane domains predicted	MFS toxin efflux pump	NCU09640	0	0	ANID_08095	1894	236937	238830	-	MFS toxin efflux pump	II	TIGR00711,PF07690.9,PF07690.8
79599	14	544500	544681	3	1213	PKAC DD down	-2.32909	Calcium signaling	0	Calcium signaling	Calcium signaling	Calcium signaling	Calcium transporters	0	hypothetical Ca2+ transporter; putative Ca2+/proton exchanger, related to S. cerevisiae Vcx1p	36279	76725	NCU07075	YDL128W	\N	Ca2+ transporter	hypothetical Ca2+ transporter	Ca2+ transporter	NCU07075	cax	0	ANID_00471	1811	279736	281546	-	calcium ion transporter Vcx1	VIII	TIGR00378,PF01699.16,TIGR00846,PF01699.17
4663	14	481450	482938	3	1225	PKAC DD down	-5.39211	-	-	-	-	-	-	-	-	-	-	-	-	-	-	-	unknown protein	NCU02609	0	0	ANID_01995	2711	48824	51534	+	conserved hypothetical protein	VII	0
79568	14	441590	441664	3	1236	PKAC DD down	-2.10264	-	-	-	-	-	-	-	-	-	-	-	-	-	-	-	UDP-N-acetylglucosamine pyrophosphorylase	NCU02109	0	0	ANID_09094	1710	119810	121519	-	UDP-N-acetylglucosamine pyrophosphorylase	IV	PF01704.11,PF01704.10
22712	14	59633	59830	3	1337	PKAC DD down	-2.08042	-	-	-	-	-	-	-	-	-	-	-	-	-	-	-	unknown protein	NCU02573	0	0	ANID_01407	654	9798	10451	+	conserved hypothetical protein	VII	PF01883.11,PF01883.12
64794	14	31459	31900	3	1343	PKAC DD down	-2.19905	-	-	-	-	-	-	-	-	-	-	-	-	-	-	-	unknown protein	NCU02559	0	0	ANID_00442	1020	192521	193540	-	conserved hypothetical protein	VIII	PF06229.5
72379	23	444200	445376	3	1369	PKAC DD up	3.40878	Asexual development	cmp1	Asexual development	Asexual development	Effector proteins (competition and defense)	Trichoderma marker genes	0	……….	323283	10277	0	YKR102W	\N	proteinase inhibitor	hypothetical proteinase inhibitor with similarity to the H. lixii conidiospore surface protein cmp1	conidiospore surface protein cmp1	-	-	-	-	-	-	-	-	-	-	-
68036	23	412173	412355	3	1380	PKAC DD down	-2.127	-	-	-	-	-	-	-	-	-	-	-	-	\N	Cystathionine beta-lyase/cystathionine gamma-synthase	COG0626, MetC, Cystathionine beta-lyases/cystathionine gamma-synthases	Cystathionine beta-lyases/cystathionine gamma-synthases	NCU08117	0	0	-	-	-	-	-	-	-	-
82360	36	62685	63647	3	1535	PKAC DD down	-2.15775	-	-	-	-	-	-	-	-	-	-	-	-	-	-	-	lipase/serine esterase, putative	NCU06655	0	0	ANID_03084	1469	806956	808424	+	lipase/serine esterase	VI	PF05057.7,PF07819.6,PF05057.6
123865	27	407026	407490	3	1564	PKAC DD down	-2.56339	-	-	-	-	-	-	-	-	-	-	-	-	-	-	-	Peptidase S8 and S53, subtilisin, kexin, sedolisin	-	-	-	-	-	-	-	-	-	-	-
123850	27	306678	306724	3	1588	PKAC DD down	-2.74838	-	-	-	-	-	-	-	-	-	-	-	-	rla1	Ribosomal protein P1	60s acid ribosomal protein P1 based on homology to corresponding proteins in fungi and yeasts.	60s acid ribosomal protein P1 based on homology to corresponding proteins in fungi and yeasts.	NCU08960	0	0	ANID_05719	1146	335078	336223	+	60S acidic ribosomal protein P1	V	PF00428.12,PF00428.11
123827	27	164303	164629	3	1633	PKAC DD down	-2.0259	Antioxidant system	cat-8	Antioxidant system	Antioxidant system	Antioxidant system	0	0	catalase-peroxidase	155960	215514	NCU05770	YKR066C	\N	bifunctional catalase/peroxidase	\N	bifunctional catalase/peroxidase	NCU05770	cat-2	0	ANID_07388	2220	165783	168002	+	catalase-peroxidase	IV	TIGR00198,PF00141.16,PF00141.15
82208	33	8878	10491	4	4	PKAC DD up	2.02164	Secondary metabolism	pks4g	Secondary metabolism	Secondary metabolism	Secondary metabolism	Polyketide synthase	Non-reducing clade I	Polyketide synthase	217154	209609	NCU03584	YER061C	\N	\N	replaced by tre22633	PKS4	NCU03584	per-1	0	ANID_08209	6819	5916	12734	-	polyketide synthase for naphthopyrone YWA1	II	PF00109.19,PF00550.17,PF00975.13,PF00108.16,PF00698.13,PF00975.12,PF00698.14,PF00550.18,PF02801.14,PF02801.15,PF00109.18
124079	33	18673	18864	4	6	PKAC DD up	2.91403	-	-	-	-	-	-	-	-	-	-	-	-	\N	Multicopper Oxidase	Hypothetical Extracellular Multicopper Oxidase. Conserved catalytic residues. N-terminal secretion signal predicted by SignalP.	Multicopper oxidases	-	-	-	ANID_06635	2148	185693	187840	+	laccase	I	PF07732.8,PF07732.7,PF07731.7,PF07731.6,PF00394.15,PF00394.14
82235	33	156041	157310	4	46	PKAC DD down	-3.51887	CAZymes	0	CAZymes	CAZymes	CAZymes	Glycoside hydrolase	Glycoside hydrolase family31	candidate a-glucosidase (required for normal cell wall synthesis)	223991	45446	NCU04674	YBR229C	\N	Glycoside Hydrolase Family 31	candidate a-glucosidase	GH31 ?-glucosidase	NCU09281	gh31-1	0	ANID_00941	2961	224944	227904	-	alpha-glucosidase	VIII	PF01055.19,PF01055.18
82246	33	190939	191517	4	56	PKAC DD down	-2.68765	Heterotrimeric G-protein pathway	0	Heterotrimeric G-protein pathway	Heterotrimeric G-protein pathway	Heterotrimeric G-protein pathway	GPCRs	7-TM receptor	VIII (PAQR, HlyIII family, mPR-like)	142943	92622	NCU04987	YOL002C	\N	mPR-type GPCR	hypothetical 7 transmembrane domain protein, putative GPCRm mPR-type, related to Magnaporthe grisea mPR-type GPCRs (PMID: 15774025)	GCPR, mPR-type	-	-	-	-	-	-	-	-	-	-	-
112386	38	67347	67438	4	76	PKAC DD up	2.10206	-	-	-	-	-	-	-	-	-	-	-	-	-	-	-	unknown protein	-	-	-	-	-	-	-	-	-	-	-
122523	13	203911	204664	4	172	PKAC DD down	-2.0565	Transcription factors	0	Transcription factors	Transcription factors	Transcription factors	Zn2Cys6	0	conserved hypothetical protein	127907	128625	NCU02142	YMR280C	\N	N-terminal fungal transcription regulatory domain-containing protein	The N-terminal region of a number of fungal transcriptional regulatory proteins contains a Cys-rich motif that is involved in zinc-dependent binding of DNA. The region forms a binuclear Zn cluster, in which two Zn atoms are bound by six Cys residues	Zn2Cys6 transcriptional regulator	NCU02142	0	0	ANID_03433	1387	37656	39042	-	C6 transcription factor	VI	PF00172.11,PF00172.10
64125	13	326069	326289	4	199	PKAC DD up	2.85385	protein kinases	0	protein kinases	protein kinases	protein kinases	CAMK kinase	0	CAMK type kinase	36309	58043	NCU09064	YKL101W	-	-	-	Serine/threonine protein kinase	NCU09064	stk-53	0	ANID_11101	3990	17545	21534	+	serine/threonine protein kinase	III	PF00069.17,PF07714.9,PF07714.10,PF00069.18
64112	13	586794	587297	4	269	PKAC DD down	-2.1235	-	-	-	-	-	-	-	-	-	-	-	-	-	-	-	unknown protein	NCU03211	0	0	ANID_05230	984	241183	242166	+	conserved hypothetical protein	V	0
108914	13	860907	860918	4	326	PKAC DD down	-2.00606	-	-	-	-	-	-	-	-	-	-	-	-	-	-	-	methyltransferase type 11	NCU03032	0	0	ANID_05914	2910	44483	47392	+	betaine lipid synthase	I	PF11899.1,PF08241.4,PF01209.11
105752	5	1663050	1664192	4	358	PKAC DD up	2.00328	-	-	-	-	-	-	-	-	-	-	-	-	-	-	-	C4-dicarboxylate transporter/malic acid transport protein	NCU07517	0	0	ANID_01472	1188	203772	204959	+	conserved hypothetical protein	VII	PF03595.9,PF03595.10,TIGR00816
74498	1	3510015	3510032	4	447	PKAC DD down	-2.10235	-	-	-	-	-	-	-	-	-	-	-	-	\N	Conserved hypothetical protein	Related to translation initiation factor 2 beta subunit (Interpro motif IF5).	translation initiation factor 2 beta subunit (Interpro motif IF5).	NCU04640	0	0	ANID_02992	1408	545918	547325	+	eukaryotic translation initiation factor 2 beta subunit	VI	PF01873.9,TIGR00311,PF01873.10
53318	1	3309384	3309502	4	503	PKAC DD down	-2.19775	-	-	-	-	-	-	-	-	-	-	-	-	-	-	-	cytochrome c oxidase subunit Va	NCU06695	cox-6	0	ANID_08118	1024	312260	313283	+	cytochrome c oxidase polypeptide VI	II	PF02284.8,PF02284.9
53601	1	3054250	3054336	4	569	PKAC DD down	-2.01398	Sexual development	SNC2	Sexual development	Sexual development	Sexual development	Ascospore formation	ascospore membrane formation - SNARE complex	Vesicle membrane receptor protein (v-SNARE) ,	146380	43757	NCU00566	YOR327C	snc1	Synaptobrevin	Vesicle-associated membrane protein (synaptobrevin, v-SNARE) homolog involved in mediating targeting and transport of secretory proteins	Synaptobrevin/VAMP-like protein	NCU00566	0	0	ANID_08769	1197	95148	96344	+	conserved hypothetical protein	III	PF00957.13,PF00957.14
80784	20	509958	510528	4	719	PKAC DD down	-2.18852	RAS-GTPases	0	RAS-GTPases	RAS-GTPases	RAS-GTPases	GTPase regulators	Guanine nucleotide exchange factors (GEFs)	ARFsGEF Sec7	161191	213773	NCU01539	YNR013C	-	-	-	Guanine nucleotide exchange factors (GEFs)	NCU01539	0	0	ANID_10849	3520	108438	111957	-	conserved hypothetical protein	I	PF10366.2,PF00637.13,PF10367.2,PF10366.1,PF00780.15,PF10367.1
72259	20	584884	585818	4	735	PKAC DD down	-2.65539	Heterotrimeric G-protein pathway	0	Heterotrimeric G-protein pathway	Heterotrimeric G-protein pathway	Heterotrimeric G-protein pathway	RGS proteins	0	RgsA-like	41236	83004	NCU05435	YOR107W	\N	PAK-box protein, p21-Rho binding	hypothetical PAK-box protein, p21-Rho binding, probable regulator of G-proteins	RgsA, regulator of G-protein signaling	NCU05435	0	0	ANID_05755	1976	432444	434419	-	conserved hypothetical protein	V	PF00615.12,PF00615.11
80288	17	758147	758372	4	764	PKAC DD down	-3.49475	-	-	-	-	-	-	-	-	-	-	-	-	-	-	-	cytochrome c oxidase polypeptide V	NCU05457	cya-4	0	ANID_02316	769	118879	119647	-	cytochrome c oxidase polypeptide V	VII	PF02936.6,PF02936.7
123071	17	753157	753167	4	766	PKAC DD down	-3.50757	-	-	-	-	-	-	-	-	-	-	-	-	ATP2	\N	ATP synthase beta chain, mitochondrial precursor, associated to cellulase signal transduction (PMID: 15288024)	ATP synthase beta chain, mitochondrial precursor, associated to cellulase signal transduction (PMID: 15288024)	NCU05430	atp-2	0	ANID_02315	2376	115356	117731	-	mitochondrial ATP synthase	VII	PF00006.18,PF00306.20,PF00006.17,PF02874.15,TIGR01039,PF00306.19,PF02874.16
65965	17	645126	645591	4	787	PKAC DD down	-2.03956	-	-	-	-	-	-	-	-	-	-	-	-	-	-	-	unknown protein	NCU02648	0	0	-	-	-	-	-	-	-	-
65744	17	625422	626193	4	790	PKAC DD up	2.5415	-	-	-	-	-	-	-	-	-	-	-	-	-	-	-	MFS permease	NCU02655	0	0	ANID_03884	1934	164619	166552	-	conserved hypothetical protein	II	PF07690.9,PF07690.8
80206	17	483160	483240	4	830	PKAC DD down	-2.14949	-	-	-	-	-	-	-	-	-	-	-	-	-	-	-	unknown protein	NCU02595	0	0	ANID_08750	503	42513	43015	+	conserved hypothetical protein	III	PF07955.3,PF07955.4
123029	17	461219	461241	4	836	PKAC DD down	-2.33759	Antioxidant system	sod-1	Antioxidant system	Antioxidant system	Antioxidant system	0	0	Cu/Zn-superoxide dismutase	298583	183329	NCU02133	YJR104C	sod1	Copper/Zinc superoxide dismutase	\N	Cu2+/Zn2+ superoxide dismutase SOD1	NCU02133	sod-1	0	ANID_00241	960	290636	291595	+	superoxide dismutase	VIII	PF00080.13,PF00080.12
109779	17	361846	363396	4	866	PKAC DD up	2.8513	-	-	-	-	-	-	-	-	-	-	-	-	-	-	-	orphan protein	-	-	-	-	-	-	-	-	-	-	-
123009	17	313042	313093	4	882	PKAC DD down	-2.01657	-	-	-	-	-	-	-	-	-	-	-	-	-	-	-	glutamine synthetase	-	-	-	-	-	-	-	-	-	-	-
80091	17	48230	48969	4	949	PKAC DD up	2.03021	Transport	0	Transport	Transport	Transport	Sugar transporter	transporter containing IPR003663 domain	0	52301	66077	NCU06026	YEL069C	\N	quinate permease	candidate quinate permease, contains 11 transmembrane domains	quinate permease	NCU06026	qa-Y	0	ANID_01138	1705	281801	283505	+	quinate permease	VIII	PF07690.9,TIGR00879,PF07690.8,PF00083.17,PF00083.16
50323	17	41130	41323	4	953	PKAC DD up	3.88115	Regulators	ooc1	0	0	0	0	0	cellulose specific factor	0	0	0	0	OOC1	\N	This protein is transcribed exclusively on cellulose in constant darkness and most probably involved in cellulase signal transduction (PMID: 15959723)	OOC1	-	-	-	-	-	-	-	-	-	-	-
66077	17	39863	39986	4	954	PKAC DD up	2.17614	-	-	-	-	-	-	-	-	-	-	-	-	-	-	-	ooc1-related protein	-	-	-	-	-	-	-	-	-	-	-
80509	19	8713	8931	4	971	PKAC DD down	-2.42926	-	-	-	-	-	-	-	-	-	-	-	-	-	-	-	Cyclopropane-fatty-acyl-phospholipid synthase	NCU07859	0	0	ANID_05688	1759	251102	252860	+	cyclopropane-fatty-acyl-phospholipid synthase	V	PF08241.5,PF02353.12,PF08241.4,PF02353.13
123191	19	25203	25706	4	972	PKAC DD down	-6.39663	Effector proteins (competition and defense)	0	Effector proteins (competition and defense)	Effector proteins (competition and defense)	Effector proteins (competition and defense)	Tandem repeat proteins	0	Tandem repeats: Trichoderma specific	298649	216911	NCU01752	0	-	-	-	unknown protein	-	-	-	-	-	-	-	-	-	-	-
123213	19	175657	178482	4	1020	PKAC DD down	-2.09214	-	-	-	-	-	-	-	-	-	-	-	-	\N	\N	Putative cell wall protein. Ser/Thr-rich.	cell wall protein. Ser/Thr-rich.	NCU04373	0	0	ANID_07041	2466	223741	226206	+	conserved hypothetical protein	IV	0
123236	19	275437	275729	4	1044	PKAC DD up	4.881	Effector proteins (competition and defense)	0	Effector proteins (competition and defense)	Effector proteins (competition and defense)	Effector proteins (competition and defense)	Small secreted proteins	0	Small cysteine-rich proteins	0	0	0	0	-	-	-	SSCRP	-	-	-	-	-	-	-	-	-	-	-
102999	1	2308791	2309987	5	50	PKAC DD down	-2.33313	-	-	-	-	-	-	-	-	-	-	-	-	-	-	-	unknown protein	-	-	-	-	-	-	-	-	-	-	-
54850	1	2162884	2163175	5	91	PKAC DD down	-2.84282	-	-	-	-	-	-	-	-	-	-	-	-	-	-	-	AT DNA binding protein, putative	NCU05893	0	0	ANID_01690	1367	310207	311573	-	AT DNA binding protein	VII	PF01878.10,PF02178.11,PF01878.11
44230	1	2120956	2121798	5	104	PKAC DD down	-3.05325	CAZymes	0	CAZymes	CAZymes	CAZymes	Carbohydrate binding module	Carbohydrate binding module family20	0	297870	215557	NCU03600	YNL173C	-	-	-	unknown protein	NCU03600	0	0	ANID_09121	1835	196202	198036	+	conserved hypothetical protein	IV	0
21294	1	2086847	2086881	5	118	PKAC DD down	-2.24186	RAS-GTPases	Rho2	RAS-GTPases	RAS-GTPases	RAS-GTPases	Small guanosine triphosphatases (GTPases)	RHO family	Rho2: Ras homology family 2	156444	71661	NCU08683	YNL090W	\N	RAS-like GTPase, Rho2 subfamily	candidate Ras-like GTPase, Rho2 subfamily putatively involved in cell morphogenesis and control of cell wall intetrity, related to Paracoccidioides brasiliensis Rho2	rho2	NCU08683	rho-2	0	ANID_04953	1631	306863	308493	+	small Rho-type GTPase	III	PF00071.14,PF00071.15,TIGR00231,PF00025.14,PF08477.5,PF08477.6
74118	1	2007714	2007780	5	133	PKAC DD down	-4.00437	-	-	-	-	-	-	-	-	-	-	-	-	-	-	-	unknown protein	NCU10273	0	0	ANID_01282	1189	282910	284098	-	Hsc70 cochaperone	VIII	PF07719.9,PF00515.21,PF00515.20
102820	1	1684330	1684588	5	229	PKAC DD up	2.04933	-	-	-	-	-	-	-	-	-	-	-	-	\N	ferroxidase-like protein	Putative multicopper oxidase with ferroxidase activity. Involved in high affinity iron transport. Similar to Fet3 yeast ferroxidase. Contains conserved catalytic residues. N-terminal secretion signal predicted by SignalP and C-terminal transmembrane domain predecited by TMHMM	ferrooxidoreductase	NCU03498	0	0	-	-	-	-	-	-	-	-
54071	1	1677448	1677768	5	231	PKAC DD down	-2.56968	-	-	-	-	-	-	-	-	-	-	-	-	\N	NAD+ synthase	containing domains characteristic for NAD+ synthetases and Nitrilase/cyanide hydratase and apolipoprotein N-acyltransferase	NAD+ synthetases/Nitrilase/cyanide hydratase/apolipoprotein N-acyltransferase	NCU04648	0	0	ANID_08203	2928	31628	34555	-	glutamine-dependent NAD(+) synthetase	II	PF00795.14,PF02540.10,PF00795.15
21256	1	1613858	1614546	5	246	PKAC DD down	-2.39951	Protein phosphatases	0	Protein phosphatases	Protein phosphatases	Protein phosphatases	PSP	PP2C	Protein Phosphatase 2C-like/pyruvate dehydrogenase (lipoamide) phoshatase	50094	84520	NCU01767	YOR090C	\N	protein phosphatase 2C-like protein	phosphatase, 2C-like	protein phosphatase 2C	NCU01767	0	0	ANID_05722	1907	340709	342615	+	phophatase 2C family protein	V	PF00481.14,PF00481.13
54589	1	1274105	1274821	5	341	PKAC DD down	-2.30395	-	-	-	-	-	-	-	-	-	-	-	-	-	-	-	type 2A phosphatase activator TIP41	NCU00109	0	0	ANID_05814	947	44853	45799	-	TOR signaling pathway protein	I	PF04176.5,PF04176.6
73818	1	1102349	1103667	5	385	PKAC DD down	-2.2097	Antioxidant system	cat-2	Antioxidant system	Antioxidant system	Antioxidant system	0	0	Catalase	297668	71997	NCU05169	YDR256C	\N	catalase	\N	Catalase	-	-	-	ANID_05918	1997	55016	57012	+	catalase C	I	PF06628.4,PF00199.11,PF06628.5,PF00199.12
73678	1	616996	617100	5	507	PKAC DD down	-2.17098	Glycosylation	0	Glycosylation	Calcium signaling	Glycosylation	Glycoprotein quality control	Calnexin	related to S. cerevisiae CNE1	146528	72041	NCU09265	YAL058W	\N	calnexin	Candidate calnexin due to high identity with calnexin clxA from Aspergillus niger	calnexin, high identity with A. niger clxA	NCU09265	0	0	ANID_03592	2158	150272	152429	-	calnexin	II	PF00262.11,PF00262.10
102497	1	504139	504304	5	542	PKAC DD down	-2.72486	Transcription factors	0	Transcription factors	Transcription factors	Transcription factors	Fungal-trans	0	conserved hypothetical protein	180208	133408	NCU08042	YOR363C	-	-	-	Zn2Cys6 transcriptional regulator SOR3	-	-	-	ANID_03269	2150	169810	171959	-	fungal specific transcription factor	VI	PF04082.10,PF04082.11
43701	1	501820	502664	5	543	PKAC DD down	-4.71588	-	-	-	-	-	-	-	-	-	-	-	-	-	-	-	MFS multidrug transporter SOR4	-	-	-	ANID_03270	1724	172382	174105	+	MFS multidrug transporter	VI	PF07690.9,PF07690.8
73623	1	499906	500205	5	544	PKAC DD down	-2.99578	-	-	-	-	-	-	-	-	-	-	-	-	-	-	-	flavoprotein monooxygenase SOR5	NCU11363	0	0	ANID_07902	1453	104124	105576	-	conserved hypothetical protein	II	PF01494.12
73621	1	491045	491683	5	545	PKAC DD down	-3.53434	Secondary metabolism	pks10s	Secondary metabolism	Secondary metabolism	Secondary metabolism	Polyketide synthase	Non-reducing clade III	Polyketide synthase	0	0	NCU03584	YER061C	\N	polyketide synthase	candidate polyketide synthase	PKS SOR2 non-reducing sorbicillinoid synthase	-	-	-	ANID_07903	7883	106829	114711	+	polyketide synthase	II	PF00109.19,PF00550.17,PF07993.5,PF07993.4,PF08242.4,PF08241.5,PF00108.16,PF00698.13,PF08241.4,PF00698.14,PF00550.18,PF02801.14,PF02801.15,PF08242.5,PF01370.14,PF00109.18
73618	1	482236	483096	5	546	PKAC DD down	-5.5093	Secondary metabolism	pks11s	Secondary metabolism	Secondary metabolism	Secondary metabolism	Polyketide synthase	Reducing clade I	Polyketide synthase	0	0	NCU04865	YER061C	\N	\N	\N	PKS SOR1, reducing sorbicillinoid synthase	NCU04865	pks-3	0	ANID_06791	7884	320066	327949	+	polyketide synthase	I	PF00109.19,PF00106.17,PF00107.18,PF08242.4,PF00106.18,PF00107.19,PF08241.5,PF08659.2,PF00698.13,PF08241.4,PF00698.14,PF00550.18,PF02801.14,PF02801.15,PF08242.5,PF08240.4,PF00109.18,PF08659.3
43664	1	393775	395065	5	568	PKAC DD down	-5.12608	-	-	-	-	-	-	-	-	-	-	-	-	ugp1	UTP-glucose-1-phosphate uridylyltransferase	\N	UTP-glucose-1-phosphate uridylyltransferase	NCU02797	0	0	ANID_09148	2503	275236	277738	-	UDP-glucose pyrophosphorylase	IV	PF01704.11,PF01704.10
123881	28	76992	77917	5	686	PKAC DD down	-3.51702	Transcription factors	0	Transcription factors	Transcription factors	Transcription factors	Zn2Cys6	0	conserved hypothetical protein	53110	33856	NCU01386	YOR363C	\N	N-terminal binuclear Zn cluster-containing/DNA binding domain-containing protein	\N	Zn2Cys6 transcriptional regulator	NCU01386	0	0	ANID_08177	3057	147807	150863	+	C6 transcription factor	II	PF00172.11,PF00172.10,PF04082.10,PF04082.11
123900	28	152018	152109	5	709	PKAC DD down	-2.01277	-	-	-	-	-	-	-	-	-	-	-	-	\N	Conserved hypothetical protein	containing a possible Interpro domain corresponding to ribosomal protein S9.	ribosomal protein S9.	NCU03827	0	0	ANID_06564	1006	204199	205204	+	37S ribosomal protein S9	I	PF00380.11,PF00380.12
80437	18	556256	557049	5	825	PKAC DD down	-2.01002	-	-	-	-	-	-	-	-	-	-	-	-	-	-	-	unknown protein	NCU04116	0	0	ANID_02049	1688	155951	157638	-	DUF618 domain-containing protein	VII	PF04818.6,PF04818.5
66311	18	265322	265817	5	883	PKAC DD up	2.2481	-	-	-	-	-	-	-	-	-	-	-	-	-	-	-	MFS permease	NCU01095	0	0	ANID_03888	1962	174438	176399	+	MFS drug transporter	II	PF07690.9,PF07690.8
109972	18	184301	184538	5	908	PKAC DD up	2.53568	-	-	-	-	-	-	-	-	-	-	-	-	-	-	-	orphan protein	-	-	-	-	-	-	-	-	-	-	-
123084	18	65322	66152	5	945	PKAC DD down	-2.1686	-	-	-	-	-	-	-	-	-	-	-	-	\N	dehyrdogenase/reductase domain-containing protein	contains dehyrdogenase/reductase domain	chloroperoxidase	NCU02335	0	0	ANID_01548	861	55018	55878	+	short-chain dehydrogenase	VII	0
120311	3	31627	31635	6	12	PKAC DD down	-3.6384	-	-	-	-	-	-	-	-	-	-	-	-	-	-	-	orphan protein	-	-	-	-	-	-	-	-	-	-	-
75146	3	124243	125904	6	45	PKAC DD down	-2.04073	RAS-GTPases	0	RAS-GTPases	RAS-GTPases	RAS-GTPases	GTPase regulators	Rab GTPase activator	RabGAP/TBC	90589	89077	NCU02211	YPL249C	-	-	-	unknown protein	NCU02211	0	0	ANID_03752	2868	641109	643976	-	TBC domain-containing protein	II	PF00566.11
104116	3	197194	198195	6	72	PKAC DD up	2.10276	-	-	-	-	-	-	-	-	-	-	-	-	-	-	-	Zinc-containing alcohol dehydrogenase	-	-	-	-	-	-	-	-	-	-	-
57204	3	245818	247164	6	88	PKAC DD up	2.9504	-	-	-	-	-	-	-	-	-	-	-	-	-	-	-	lipase, secreted	-	-	-	ANID_01799	1353	5354	6706	+	secretory lipase	VII	PF03583.6,PF03583.7
29957	3	330867	331038	6	115	PKAC DD down	-2.28224	-	-	-	-	-	-	-	-	-	-	-	-	-	-	-	unknown protein	NCU06576	0	0	ANID_11915	1301	28587	29887	-	conserved hypothetical protein	I	PF08577.4,PF08577.3,PF11566.1
29642	3	365980	367308	6	127	PKAC DD down	-2.20686	-	-	-	-	-	-	-	-	-	-	-	-	\N	hypothetical protein	similar to phosphatidylserine decarboxylase	Phosphatidylserine decarboxylase	-	-	-	-	-	-	-	-	-	-	-
4851	16	344558	345379	6	668	PKAC DD down	-2.63125	-	-	-	-	-	-	-	-	-	-	-	-	-	-	-	unknown protein	NCU04693	-	-	ANID_01781	852	41493	42344	+	conserved hypothetical protein	VII	0
79972	16	414454	414677	6	689	PKAC DD down	-2.35585	-	-	-	-	-	-	-	-	-	-	-	-	-	-	-	unknown protein	NCU02016	0	0	ANID_04762	857	305149	306005	-	conserved hypothetical protein	III	0
50212	16	425066	425254	6	692	PKAC DD down	-3.07548	CAZymes	0	CAZymes	CAZymes	CAZymes	Glycosyl transferase	Glycosyl transferase family2	distantly related to glycosyltransferases; Glycosyltransferases not yet assigned to a family	152522	43815	NCU09906	0	\N	Glycosyltransferase	distantly related to glycosyltransferases, Glycosyltransferases not yet assigned to a family	GT Glycosyltransferases not yet assigned to a family	NCU09906	0	0	-	-	-	-	-	-	-	-
109560	16	444842	444874	6	695	PKAC DD up	2.42836	Transcription factors	0	Transcription factors	Transcription factors	Transcription factors	HMG	0	conserved hypothetical protein	317908	0	NCU09901	YGR159C	-	-	-	unknown protein, HMG related	NCU09901	0	0	-	-	-	-	-	-	-	-
122929	16	550028	550102	6	711	PKAC DD down	-3.00175	-	-	-	-	-	-	-	-	-	-	-	-	-	-	-	unknown protein	NCU08602	0	0	ANID_11332	547	53094	53640	-	conserved hypothetical protein	VII	0
65659	16	565677	565854	6	716	PKAC DD down	-2.03317	Calcium signaling	0	Calcium signaling	Calcium signaling	Calcium signaling	Myosin	0	myosin regulatory light chain cdc4, EF-hand protein, putative, related to S. cerevisiae mlc1	46760	72145	NCU06617	YGL106W	\N	\N	contains calcium binding EF-hand domain	calcium binding EF-hand protein	NCU06617	0	0	ANID_06732	1166	144525	145690	-	calmodulin-beta	I	0
80026	16	609081	609322	6	730	PKAC DD down	-2.00552	-	-	-	-	-	-	-	-	-	-	-	-	-	-	-	MFS permease	-	-	-	-	-	-	-	-	-	-	-
123946	29	31532	32237	6	922	PKAC DD down	-2.39394	-	-	-	-	-	-	-	-	-	-	-	-	\N	cellulase signal transduction associated dehydrogenase	hypothetical dehydrogenase associated with cellulase signal transduction (PMID: 15288024)	dehydrogenase associated with cellulase signal transduction (PMID: 15288024)	-	-	-	ANID_07074	1061	44776	45836	-	conserved hypothetical protein	IV	PF00106.17,PF00106.18,PF01370.14,PF02719.8,PF08659.3
82014	29	234589	235076	6	976	PKAC DD up	2.04968	-	-	-	-	-	-	-	-	-	-	-	-	\N	Transmembrane amino acid transporter protein	pfam01490, Aa_trans, Transmembrane amino acid transporter protein	Aa_transTransmembrane amino acid transporter protein	-	-	-	-	-	-	-	-	-	-	-
69611	29	358734	359373	6	1021	PKAC DD down	-7.86824	-	-	-	-	-	-	-	-	-	-	-	-	-	-	-	MFS permease	-	-	-	-	-	-	-	-	-	-	-
4744	15	204623	204725	7	77	PKAC DD down	-3.35119	-	-	-	-	-	-	-	-	-	-	-	-	-	-	-	transaldolase	-	-	-	ANID_06113	1420	235331	236750	+	conserved hypothetical protein	I	PF00923.12
22798	15	397490	398600	7	118	PKAC DD up	2.23188	Mevalonate metabolism	erg19	Mevalonate metabolism	Mevalonate metabolism	Mevalonate metabolism	Lyase , EC 4.1.1.33	0	diphosphomevalonate decarboxylase	81587	47159	NCU11381	YNR043W	\N	mevalonate pyrophosphate decarboxylase-like protein	homologous to Erg19p of Saccharomyces cerevisiae, a mevalonate pyrophosphate decarboxylase in the ergosterol biosynthetic pathway	Erg19p of Saccharomyces cerevisiae, a mevalonate pyrophosphate decarboxylase in theErgosterol biosynthetic pathway	NCU11381	0	0	ANID_04414	1320	124009	125328	-	diphosphomevalonate decarboxylase	III	PF00288.19,PF08544.5,PF00288.18,TIGR01240
109378	15	692545	692702	7	198	PKAC DD up	4.25167	-	-	-	-	-	-	-	-	-	-	-	-	\N	amidase	pfam01425, Amidase	Amidases	-	-	-	-	-	-	-	-	-	-	-
103179	1	2883641	2883821	7	278	PKAC DD down	-2.54524	-	-	-	-	-	-	-	-	-	-	-	-	-	-	-	MFS permease	-	-	-	-	-	-	-	-	-	-	-
74282	1	2815496	2817706	7	305	PKAC DD down	-5.08036	Effector proteins (competition and defense)	0	Effector proteins (competition and defense)	Effector proteins (competition and defense)	Effector proteins (competition and defense)	Tandem repeat proteins	0	Tandem repeats: possible associate to cell wall	217708	170508	0	0	-	-	-	QI74 orthologue	-	-	-	-	-	-	-	-	-	-	-
54227	1	2776507	2777426	7	319	PKAC DD down	-2.25631	-	-	-	-	-	-	-	-	-	-	-	-	-	-	-	short-chain dehydrogenase/reductase	-	-	-	-	-	-	-	-	-	-	-
103113	1	2708793	2708879	7	343	PKAC DD up	2.10254	-	-	-	-	-	-	-	-	-	-	-	-	-	-	-	short chain dehydrognease/reductase	-	-	-	-	-	-	-	-	-	-	-
44362	1	2703623	2703810	7	345	PKAC DD down	-2.48969	-	-	-	-	-	-	-	-	-	-	-	-	-	-	-	unknown protein	-	-	-	-	-	-	-	-	-	-	-
112325	37	9910	10383	7	430	PKAC DD up	2.13241	-	-	-	-	-	-	-	-	-	-	-	-	-	-	-	MRSP1/expansin-like	-	-	-	-	-	-	-	-	-	-	-
61618	9	966363	966683	7	586	PKAC DD up	2.47798	-	-	-	-	-	-	-	-	-	-	-	-	-	-	-	unknown protein	-	-	-	-	-	-	-	-	-	-	-
107507	9	943850	943996	7	592	PKAC DD down	-2.37635	-	-	-	-	-	-	-	-	-	-	-	-	-	-	-	unknown protein	-	-	-	-	-	-	-	-	-	-	-
121843	9	702659	703722	7	655	PKAC DD down	-2.25104	-	-	-	-	-	-	-	-	-	-	-	-	-	-	-	C6HC zinc finger protein	-	-	-	ANID_10100	1704	667566	669269	-	predicted protein	VIII	PF01485.13,PF01485.14,PF00097.17
121834	9	674173	674736	7	663	PKAC DD down	-2.1318	-	-	-	-	-	-	-	-	-	-	-	-	\N	adenine nucleotide translocator	\N	adenine nucleotide translocator	NCU09477	aac	acp	ANID_04064	1609	18802	20410	-	adp,ATP carrier protein	II	PF00153.20,PF00153.19
61551	9	649764	649949	7	674	PKAC DD down	-2.70781	Genome integrity	POLD4	Genome integrity	Genome integrity	Genome integrity	0	0	DNA polymerase delta subunit 4	32316	38688	NCU03528	0	\N	conserved hypothetical protein	homologous to DNA polymerase delta, subunit 4	DNA polymeraseDelta, subunit 4	NCU03528	0	0	ANID_02446	707	66376	67082	-	DNA polymerase delta subunit 4	VII	PF04081.5,PF04081.6
121814	9	585047	585133	7	693	PKAC DD down	-2.38305	-	-	-	-	-	-	-	-	-	-	-	-	\N	alanine-glyoxylate aminotransferase	\N	alanine-glyoxylate aminotransferase	NCU01821	0	0	ANID_01342	1404	109662	111065	+	aminotransferase	VIII	PF01053.13,PF00266.12
121800	9	533489	533678	7	708	PKAC DD down	-2.17632	-	-	-	-	-	-	-	-	-	-	-	-	\N	SPFH domain family protein	Contains the SPFH (stomatin, prohibitin, flotillin, Hfl) domain common to eukaryotic and prokaryotic organisms	stomatin-like protein	NCU03388	0	0	ANID_03163	1379	1089154	1090532	+	stomatin family protein	VI	PF01145.17,PF01145.18
107329	9	443507	443605	7	737	PKAC DD up	2.2571	-	-	-	-	-	-	-	-	-	-	-	-	-	-	-	methionine synthase	-	-	-	-	-	-	-	-	-	-	-
27492	9	22082	22154	7	843	PKAC DD down	-2.06111	-	-	-	-	-	-	-	-	-	-	-	-	\N	Hypothetical protein	Contains Interpro motif corresponding to tRNA pseudouridine synthase.	tRNA pseudouridine synthase.	NCU07528	0	0	ANID_06165	1908	113694	115601	-	tRNA pseudouridine synthase	I	PF01416.12,PF01416.13,TIGR00071
123456	22	93102	93113	7	874	PKAC DD down	-4.04598	CAZymes	0	CAZymes	CAZymes	CAZymes	Glycoside hydrolase	Glycoside hydrolase family65	candidate acid trehalase	127055	74715	0	YPR026W	\N	Glycoside Hydrolase Family 65	candidate a,a-trehalase	GH65 ?,?-trehalase	-	-	-	ANID_09340	3270	308332	311601	-	acid trehalase	VIII	PF03632.7,PF03632.8,PF03633.8,PF03636.7,PF03636.8,PF03633.7
81122	22	438078	438962	7	976	PKAC DD down	-3.04434	-	-	-	-	-	-	-	-	-	-	-	-	-	-	-	unknown protein, 4 TM, only in Sordariomycetes	-	-	-	-	-	-	-	-	-	-	-

## Sheet:  overlap
Genes regulated by PKAc1 - overlap between light and darkness
protein ID	scaffold JGI	start	end	chromosome (Marie-Nelly et al., 2014)	position in chromosome	fold regulation ∆pkac1 LL	fold regulation ∆pkac1 DD	functional group	gene name	group	description
123827	27	164303	164629	3	1633	-2.05118	-2.0259	Antioxidant system	cat-8	0	0
75878	4	743198	743893	2	1067	-3.47781	-2.75176	cAMP pathway	pkar1	0	0
120198	2	1372573	1372983	1	713	-2.17924	-2.14614	CAZymes	0	Glycosyl transferase	Glycosyl transferase family35
122523	13	203911	204664	4	172	-2.39572	-2.0565	Transcription factors	0	Zn2Cys6	0
105520	5	954552	954813	2	1555	-2.53102	-2.80493	Transcription factors	0	Fungal-trans	0
123865	27	407026	407490	3	1564	-4.03125	-2.56339	-	-	-	-
46002	4	739119	739119	2	1065	-4.68183	-3.92082	-	-	-	-
72859	4	453880	453936	2	998	-2.98348	-2.0084	-	-	-	-
82360	36	62685	63647	3	1535	-2.14232	-2.15775	-	-	-	-
121800	9	533489	533678	7	708	-2.12975	-2.17632	-	-	-	-
102999	1	2308791	2309987	5	50	-2.29739	-2.33313	-	-	-	-
81122	22	438078	438962	7	976	2.70708	-3.04434	-	-	-	-
109378	15	692545	692702	7	198	12.7252	4.25167	-	-	-	-
