# Supplementary material for: The role of PKAc1 in gene regulation and trichodimerol production in Trichoderma reesei
Source: Fungal Biol Biotechnol. 2019 Sep 10;6:12. doi: 10.1186/s40694-019-0075-8 (PMC6734591; doi:10.1186/s40694-019-0075-8)
Supplement: Supplementary file 2 — Additional file 2. Functional category analysis of genes with altered transcript levels in Δpkac1 and the subset of genes with overlapping regulation to photoreceptor targets. [file 40694_2019_75_MOESM2_ESM.xls]

## Sheet: pkac LL
Functional category analysis of genes differentially regulated in ∆pkac1 in light
FunCat ID	FunCat description	FunCat main category	Exact p-value	Adjusted p-value	# genes / category	# genes / input
01.01	amino acid metabolism	Metabolism	0.0497578	0.315651	9 / 192	9 / 225
01.01.03	assimilation of ammonia, metabolism of the glutamate group	Metabolism	0.482411	0.866631	1 / 26	1 / 225
01.01.03.02	metabolism of glutamate	Metabolism	0.298277	0.720837	1 / 14	1 / 225
01.01.03.02.02	degradation of glutamate	Metabolism	0.261813	0.681384	1 / 12	1 / 225
01.01.03.05.01	biosynthesis of arginine	Metabolism	0.455452	0.840516	1 / 24	1 / 225
01.01.03.05.02	degradation of arginine	Metabolism	0.183147	0.590326	1 / 8	1 / 225
01.01.05.03	metabolism of urea (urea cycle)	Metabolism	0.41238	0.820717	1 / 21	1 / 225
01.01.06.01	metabolism of aspartate	Metabolism	0.162214	0.577709	1 / 7	1 / 225
01.01.06.04.02	degradation of threonine	Metabolism	0.162214	0.577709	1 / 7	1 / 225
01.01.09.01.01	biosynthesis of glycine	Metabolism	0.441455	0.840516	1 / 23	1 / 225
01.01.09.02.01	biosynthesis of serine	Metabolism	0.0590331	0.363143	2 / 16	2 / 225
01.01.09.04.01	biosynthesis of phenylalanine	Metabolism	0.127874	0.519169	2 / 25	2 / 225
01.01.09.04.02	degradation of phenylalanine	Metabolism	0.136365	0.52911	2 / 26	2 / 225
01.02	nitrogen, sulfur and selenium metabolism	Metabolism	0.000306136	0.0103576	12 / 149	12 / 225
01.02.07	regulation of nitrogen, sulfur and selenium metabolism	Metabolism	0.637425	0.958499	1 / 40	1 / 225
01.03	nucleotide/nucleoside/nucleobase metabolism	Metabolism	0.904144	1	1 / 92	1 / 225
01.03.01	purin nucleotide/nucleoside/nucleobase metabolism	Metabolism	0.63027	0.954813	3 / 129	3 / 225
01.03.01.01	purine nucleotide /nucleoside/nucleobase catabolism	Metabolism	0.203561	0.590326	1 / 9	1 / 225
01.03.04	pyrimidine nucleotide/nucleoside/nucleobase metabolism	Metabolism	0.808429	1	1 / 65	1 / 225
01.03.10	metabolism of cyclic and unusual nucleotides	Metabolism	0.4271	0.825727	1 / 22	1 / 225
01.03.16.01	RNA degradation	Metabolism	0.509857	0.880316	2 / 68	2 / 225
01.04	phosphate metabolism	Metabolism	0.922614	1	9 / 529	9 / 225
01.05	C-compound and carbohydrate metabolism	Metabolism	0.000970467	0.0281435	33 / 770	33 / 225
01.05.02	sugar, glucoside, polyol and carboxylate metabolism	Metabolism	0.370384	0.807948	3 / 87	3 / 225
01.05.02.04	sugar, glucoside, polyol and carboxylate anabolism	Metabolism	0.274172	0.695711	3 / 73	3 / 225
01.05.02.07	sugar, glucoside, polyol and carboxylate catabolism	Metabolism	0.0247434	0.218387	9 / 169	9 / 225
01.05.03	polysaccharide metabolism	Metabolism	0.464121	0.848798	5 / 179	5 / 225
01.05.03.01	glycogen metabolism	Metabolism	0.073022	0.402706	1 / 3	1 / 225
01.05.03.01.07	glycogen catabolism	Metabolism	0.0492894	0.315651	1 / 2	1 / 225
01.05.06.07	C-2 compound and organic acid catabolism	Metabolism	0.144978	0.5351	2 / 27	2 / 225
01.05.09.04	aminosaccharide anabolism	Metabolism	0.520384	0.880316	1 / 29	1 / 225
01.05.09.07	aminosaccharide catabolism	Metabolism	0.41238	0.820717	1 / 21	1 / 225
01.05.13	transfer of activated C-1 groups	Metabolism	0.392018	0.820408	2 / 54	2 / 225
01.05.13.01	S-adenosyl-methionine - homocysteine cycle	Metabolism	0.566746	0.905901	1 / 33	1 / 225
01.05.25	regulation of C-compound and carbohydrate metabolism	Metabolism	0.565403	0.905901	4 / 159	4 / 225
01.06	lipid, fatty acid and isoprenoid metabolism	Metabolism	0.171181	0.588979	17 / 532	17 / 225
01.06.05	fatty acid metabolism	Metabolism	0.53972	0.905481	3 / 113	3 / 225
01.06.06	isoprenoid metabolism	Metabolism	0.189487	0.590326	2 / 32	2 / 225
01.06.06.11	tetracyclic and pentacyclic triterpenes (cholesterin, steroids and hopanoids) metabolism	Metabolism	0.929616	1	1 / 104	1 / 225
01.06.10	regulation of lipid, fatty acid and isoprenoid metabolism	Metabolism	0.520384	0.880316	1 / 29	1 / 225
01.07	metabolism of vitamins, cofactors, and prosthetic groups	Metabolism	0.887358	1	2 / 147	2 / 225
01.07.01	biosynthesis of vitamins, cofactors, and prosthetic groups	Metabolism	0.983504	1	1 / 160	1 / 225
01.07.03	catabolism of vitamins, cofactors, and prosthetic groups	Metabolism	0.242881	0.648748	1 / 11	1 / 225
01.10	tricarboxylic-acid pathway (citrate cycle, Krebs cycle, TCA cycle)	Energy	0.365098	0.807428	2 / 51	2 / 225
01.20	secondary metabolism	Metabolism	0.0341765	0.264323	25 / 692	25 / 225
01.20.01.05	metabolism of sugar alcohols	Metabolism	0.0961664	0.433818	1 / 4	1 / 225
01.20.05	metabolism of acetic acid derivatives	Metabolism	0.118737	0.495139	1 / 5	1 / 225
01.20.05.03	metabolism of alkanes, alkenes, alkanals, alkanols	Metabolism	0.203561	0.590326	1 / 9	1 / 225
01.20.05.11	metabolism of polyketides	Metabolism	0.41238	0.820717	1 / 21	1 / 225
01.20.17.03	metabolism of amines	Metabolism	0.0801723	0.428289	2 / 19	2 / 225
01.20.35.01	metabolism of phenylpropanoids	Metabolism	0.349648	0.807428	1 / 17	1 / 225
01.20.37	metabolism of peptide derived compounds	Metabolism	0.0961664	0.433818	1 / 4	1 / 225
01.20.37.05	metabolism of beta-lactams	Metabolism	0.183147	0.590326	1 / 8	1 / 225
01.25.03	extracellular protein degradation	Metabolism	0.203561	0.590326	1 / 9	1 / 225
02.01	glycolysis and gluconeogenesis	Energy	0.00268797	0.0419736	7 / 76	7 / 225
02.01.03	regulation of glycolysis and gluconeogenesis	Energy	0.365928	0.807428	1 / 18	1 / 225
02.07	pentose-phosphate pathway	Energy	0.0169149	0.171687	4 / 40	4 / 225
02.11	electron transport and membrane-associated energy conservation	Energy	0.915713	1	1 / 97	1 / 225
02.11.05	accessory proteins of electron transport and membrane-associated energy conservation	Energy	0.696646	1	1 / 47	1 / 225
02.11.07	regulation of electron transport and membrane-associated energy conservation	Energy	0.223468	0.604853	1 / 10	1 / 225
02.13	respiration	Energy	0.57742	0.908974	2 / 77	2 / 225
02.13.03	aerobic respiration	Energy	0.915713	1	1 / 97	1 / 225
02.16	fermentation	Energy	0.55559	0.905901	1 / 32	1 / 225
02.16.01	alcohol fermentation	Energy	0.598572	0.927559	1 / 36	1 / 225
02.16.11	propionate fermentation	Energy	0.0961664	0.433818	1 / 4	1 / 225
02.19	metabolism of energy reserves (e.g. glycogen, trehalose)	Energy	0.0399129	0.270077	4 / 52	4 / 225
02.25	oxidation of fatty acids	Energy	0.732965	1	1 / 52	1 / 225
02.45	energy conversion and regeneration	Energy	0.198608	0.590326	2 / 33	2 / 225
10.01.05	DNA recombination and DNA repair	Cell cycle and DNA processing	0.764964	1	1 / 57	1 / 225
10.01.05.03.01	meiotic recombination	Cell cycle and DNA processing	0.469101	0.850246	1 / 25	1 / 225
10.03	cell cycle	Cell cycle and DNA processing	0.911262	1	1 / 95	1 / 225
10.03.01	mitotic cell cycle and cell cycle control	Cell cycle and DNA processing	0.989375	1	3 / 323	3 / 225
10.03.02	meiosis	Cell cycle and DNA processing	0.931407	1	1 / 105	1 / 225
10.03.03	cytokinesis (cell division) /septum formation and hydrolysis	Cell cycle and DNA processing	0.986256	1	1 / 167	1 / 225
11.02.03.04	transcriptional control	Transcription	0.998676	1	5 / 551	5 / 225
11.02.03.04.01	transcription activation	Transcription	0.975633	1	1 / 145	1 / 225
11.02.03.04.03	transcription repression	Transcription	0.908949	1	1 / 94	1 / 225
11.04	RNA processing	Transcription	0.782305	1	1 / 60	1 / 225
11.04.03.01	splicing	Transcription	0.99405	1	1 / 199	1 / 225
11.06.03.01	mRNA editing	Transcription	0.0961664	0.433818	1 / 4	1 / 225
12.04	translation	Protein synthesis	0.990951	1	1 / 183	1 / 225
14.01	protein folding and stabilization	Protein fate (folding, modification, destination)	0.831747	1	2 / 127	2 / 225
14.04	protein targeting, sorting and translocation	Protein fate (folding, modification, destination)	0.984853	1	3 / 306	3 / 225
14.07	protein modification	Protein fate (folding, modification, destination)	0.628097	0.954813	4 / 172	4 / 225
14.07.01	modification with fatty acids (e.g. myristylation, palmitylation, farnesylation)	Protein fate (folding, modification, destination)	0.106349	0.469325	3 / 46	3 / 225
14.07.03	modification by phosphorylation, dephosphorylation, autophosphorylation	Protein fate (folding, modification, destination)	0.982803	1	2 / 234	2 / 225
14.07.09	posttranslational modification of amino acids (e.g. hydroxylation, methylation)	Protein fate (folding, modification, destination)	0.739693	1	1 / 53	1 / 225
14.07.11	protein processing (proteolytic)	Protein fate (folding, modification, destination)	0.139408	0.52911	5 / 110	5 / 225
14.10	assembly of protein complexes	Protein fate (folding, modification, destination)	0.99798	1	1 / 240	1 / 225
14.13	protein/peptide degradation	Protein fate (folding, modification, destination)	0.350338	0.807428	7 / 230	7 / 225
14.13.01	cytoplasmic and nuclear protein degradation	Protein fate (folding, modification, destination)	0.887358	1	2 / 147	2 / 225
14.13.04	lysosomal and vacuolar protein degradation	Protein fate (folding, modification, destination)	0.520384	0.880316	1 / 29	1 / 225
16.01	protein binding	Protein with binding function or cofactor requirement (structural or analytic)	1	1	12 / 1434	12 / 225
16.03	nucleic acid binding	Protein with binding function or cofactor requirement (structural or analytic)	0.985137	1	1 / 164	1 / 225
16.03.01	DNA binding	Protein with binding function or cofactor requirement (structural or analytic)	0.999969	1	1 / 396	1 / 225
16.03.03	RNA binding	Protein with binding function or cofactor requirement (structural or analytic)	0.999687	1	1 / 310	1 / 225
16.17	metal binding	Protein with binding function or cofactor requirement (structural or analytic)	0.864645	1	6 / 342	6 / 225
16.17.01	calcium binding	Protein with binding function or cofactor requirement (structural or analytic)	0.274172	0.695711	3 / 73	3 / 225
16.17.05	sodium binding	Protein with binding function or cofactor requirement (structural or analytic)	0.0346349	0.264323	2 / 12	2 / 225
16.17.09	heavy metal binding (Cu, Fe, Zn)	Protein with binding function or cofactor requirement (structural or analytic)	0.887437	1	7 / 404	7 / 225
16.19	nucleotide/nucleoside/nucleobase binding	Protein with binding function or cofactor requirement (structural or analytic)	0.929853	1	6 / 388	6 / 225
16.19.01	cyclic nucleotide binding (cAMP, cGMP, etc.)	Protein with binding function or cofactor requirement (structural or analytic)	0.000287687	0.0103576	3 / 6	3 / 225
16.19.03	ATP binding	Protein with binding function or cofactor requirement (structural or analytic)	0.991362	1	7 / 570	7 / 225
16.19.05	GTP binding	Protein with binding function or cofactor requirement (structural or analytic)	0.821548	1	2 / 124	2 / 225
16.21.01	heme binding	Protein with binding function or cofactor requirement (structural or analytic)	0.793154	1	1 / 62	1 / 225
16.21.05	FAD/FMN binding	Protein with binding function or cofactor requirement (structural or analytic)	0.929616	1	1 / 104	1 / 225
16.21.07	NAD/NADP binding	Protein with binding function or cofactor requirement (structural or analytic)	0.0665816	0.386173	8 / 173	8 / 225
16.21.17	pyridoxal phosphate binding	Protein with binding function or cofactor requirement (structural or analytic)	0.655428	0.978322	1 / 42	1 / 225
18.01.01	regulation by modification	Regulation of metabolism and protein function	0.966733	1	1 / 133	1 / 225
18.01.07	regulation by binding / dissociation	Regulation of metabolism and protein function	0.936512	1	1 / 108	1 / 225
18.02.01	enzymatic activity regulation / enzyme regulator	Regulation of metabolism and protein function	0.894068	1	2 / 150	2 / 225
18.02.01.02.05	kinase inhibitior	Regulation of metabolism and protein function	0.41238	0.820717	1 / 21	1 / 225
18.02.07	regulator of receptor activity	Regulation of metabolism and protein function	0.203561	0.590326	1 / 9	1 / 225
18.02.09	regulator of transcription factor	Regulation of metabolism and protein function	0.913516	1	1 / 96	1 / 225
20.01.01	ion transport	Cellular transport, transport facilitation and transport routes	0.0375442	0.264323	4 / 51	4 / 225
20.01.01.01	cation transport (H+, Na+, K+, Ca2+ , NH4+, etc.)	Cellular transport, transport facilitation and transport routes	0.0373441	0.264323	7 / 126	7 / 225
20.01.01.01.01	heavy metal ion transport (Cu+, Fe3+, etc.)	Cellular transport, transport facilitation and transport routes	0.770892	1	1 / 58	1 / 225
20.01.01.07	anion transport	Cellular transport, transport facilitation and transport routes	0.000163455	0.00829536	6 / 34	6 / 225
20.01.03	C-compound and carbohydrate transport	Cellular transport, transport facilitation and transport routes	2.16393e-05	0.00146426	16 / 194	16 / 225
20.01.03.03	C4-dicarboxylate transport (e.g. malate, succinate, fumarate)	Cellular transport, transport facilitation and transport routes	0.0346349	0.264323	2 / 12	2 / 225
20.01.07	amino acid/amino acid derivatives transport	Cellular transport, transport facilitation and transport routes	0.00575213	0.0778454	6 / 66	6 / 225
20.01.09	peptide transport	Cellular transport, transport facilitation and transport routes	0.0015955	0.0316088	4 / 21	4 / 225
20.01.10	protein transport	Cellular transport, transport facilitation and transport routes	0.997755	1	1 / 236	1 / 225
20.01.11	amine / polyamine transport	Cellular transport, transport facilitation and transport routes	0.217001	0.604853	2 / 35	2 / 225
20.01.13	lipid/fatty acid transport	Cellular transport, transport facilitation and transport routes	0.713264	1	2 / 99	2 / 225
20.01.15	electron transport	Cellular transport, transport facilitation and transport routes	0.133401	0.52911	10 / 269	10 / 225
20.01.23	allantoin and allantoate transport	Cellular transport, transport facilitation and transport routes	0.00139646	0.031498	5 / 34	5 / 225
20.01.25	vitamine/cofactor transport	Cellular transport, transport facilitation and transport routes	0.00261521	0.0419736	5 / 39	5 / 225
20.01.26	neurotransmitter transport	Cellular transport, transport facilitation and transport routes	0.520384	0.880316	1 / 29	1 / 225
20.01.27	drug/toxin transport	Cellular transport, transport facilitation and transport routes	0.305766	0.73024	4 / 112	4 / 225
20.03	transport facilities	Cellular transport, transport facilitation and transport routes	0.00129536	0.031498	19 / 358	19 / 225
20.03.01	channel / pore class transport	Cellular transport, transport facilitation and transport routes	0.365928	0.807428	1 / 18	1 / 225
20.03.01.01	ion channels	Cellular transport, transport facilitation and transport routes	0.520384	0.880316	1 / 29	1 / 225
20.03.02.02	symporter	Cellular transport, transport facilitation and transport routes	0.00670661	0.0850901	3 / 16	3 / 225
20.03.02.02.01	proton driven symporter	Cellular transport, transport facilitation and transport routes	0.0377604	0.264323	3 / 30	3 / 225
20.03.02.03.01	proton driven antiporter	Cellular transport, transport facilitation and transport routes	0.55559	0.905901	1 / 32	1 / 225
20.03.22	transport ATPases	Cellular transport, transport facilitation and transport routes	0.356661	0.807428	3 / 85	3 / 225
20.03.25	ABC transporters	Cellular transport, transport facilitation and transport routes	0.548243	0.905901	2 / 73	2 / 225
20.09	transport routes	Cellular transport, transport facilitation and transport routes	0.455452	0.840516	1 / 24	1 / 225
20.09.16	cellular export and secretion	Cellular transport, transport facilitation and transport routes	0.111957	0.483559	7 / 163	7 / 225
20.09.18	cellular import	Cellular transport, transport facilitation and transport routes	1.40906e-05	0.00146426	17 / 209	17 / 225
20.09.18.07	non-vesicular cellular import	Cellular transport, transport facilitation and transport routes	1.97482e-05	0.00146426	14 / 151	14 / 225
20.09.18.09.01	endocytosis	Cellular transport, transport facilitation and transport routes	0.94124	1	1 / 111	1 / 225
30.01.05	enzyme mediated signal transduction	Cellular communication / signal transduction mechanism	0.696646	1	1 / 47	1 / 225
30.01.05.01	protein kinase	Cellular communication / signal transduction mechanism	0.798375	1	1 / 63	1 / 225
30.01.05.05	G-protein mediated signal transduction	Cellular communication / signal transduction mechanism	0.758884	1	1 / 56	1 / 225
30.01.05.05.01	small GTPase mediated signal transduction	Cellular communication / signal transduction mechanism	0.697138	1	2 / 96	2 / 225
30.01.09	second messenger mediated signal transduction	Cellular communication / signal transduction mechanism	0.223468	0.604853	1 / 10	1 / 225
30.01.09.07	cAMP/cGMP mediated signal transduction	Cellular communication / signal transduction mechanism	0.0126956	0.135642	3 / 20	3 / 225
30.05	transmembrane signal transduction	Cellular communication / signal transduction mechanism	0.374123	0.807948	2 / 52	2 / 225
30.05.01.18.01	TGF-beta-receptor signalling pathway	Cellular communication / signal transduction mechanism	0.0961664	0.433818	1 / 4	1 / 225
30.05.02.24	G-protein coupled receptor signalling pathway	Cellular communication / signal transduction mechanism	0.520384	0.880316	1 / 29	1 / 225
30.05.02.24.02	acetyl choline receptor signalling pathway	Cellular communication / signal transduction mechanism	0.0961664	0.433818	1 / 4	1 / 225
31.01	cellular signalling	Cellular communication / signal transduction mechanism	0.998959	1	1 / 265	1 / 225
32.01	stress response	Cell rescue, defense and virulence	0.899485	1	4 / 262	4 / 225
32.01.01	oxidative stress response	Cell rescue, defense and virulence	0.0733996	0.402706	5 / 90	5 / 225
32.01.03	osmotic and salt stress response	Cell rescue, defense and virulence	0.839854	1	1 / 72	1 / 225
32.01.05	heat shock response	Cell rescue, defense and virulence	0.0862806	0.433818	3 / 42	3 / 225
32.05	disease, virulence and defense	Cell rescue, defense and virulence	0.0618611	0.369347	4 / 60	4 / 225
32.05.01	resistance proteins	Cell rescue, defense and virulence	0.839854	1	1 / 72	1 / 225
32.05.01.03	chemical agent resistance	Cell rescue, defense and virulence	0.198608	0.590326	2 / 33	2 / 225
32.05.03	defense related proteins	Cell rescue, defense and virulence	0.365098	0.807428	2 / 51	2 / 225
32.05.05	virulence, disease factors	Cell rescue, defense and virulence	0.598393	0.927559	2 / 80	2 / 225
32.05.05.01	toxins	Cell rescue, defense and virulence	0.455452	0.840516	1 / 24	1 / 225
32.07	detoxification	Cell rescue, defense and virulence	0.73363	1	3 / 151	3 / 225
32.07.01	detoxification involving cytochrome P450	Cell rescue, defense and virulence	0.00171279	0.0316088	6 / 52	6 / 225
32.07.03	detoxification by modification	Cell rescue, defense and virulence	0.696646	1	1 / 47	1 / 225
32.07.05	detoxification by export	Cell rescue, defense and virulence	0.888165	1	1 / 86	1 / 225
32.07.07	oxygen and radical detoxification	Cell rescue, defense and virulence	0.00542626	0.0778454	4 / 29	4 / 225
32.07.07.01	catalase reaction	Cell rescue, defense and virulence	0.0198367	0.183038	2 / 9	2 / 225
32.07.07.05	peroxidase reaction	Cell rescue, defense and virulence	0.140748	0.52911	1 / 6	1 / 225
32.10.09	degradation / modification of foreign (exogenous) ester compounds	Cell rescue, defense and virulence	0.183147	0.590326	1 / 8	1 / 225
34.01.01	homeostasis of cations	Interaction with the environment	0.0115048	0.129748	5 / 55	5 / 225
34.01.01.01	homeostasis of metal ions (Na, K, Ca etc.)	Interaction with the environment	0.725256	1	3 / 149	3 / 225
34.01.01.03	homeostasis of protons	Interaction with the environment	0.169337	0.588979	3 / 57	3 / 225
34.01.03	homeostasis of anions	Interaction with the environment	0.00868125	0.103664	2 / 6	2 / 225
34.01.03.05	homeostasis of chloride	Interaction with the environment	0.223468	0.604853	1 / 10	1 / 225
34.03.01	synaptic transmission	Interaction with the environment	0.119516	0.495139	2 / 24	2 / 225
34.03.03	regulation, generation and propagation of action potential	Interaction with the environment	0.261813	0.681384	1 / 12	1 / 225
34.11	cellular sensing and response to external stimulus	Interaction with the environment	0.194457	0.590326	3 / 61	3 / 225
34.11.01	photoperception and response	Interaction with the environment	0.29147	0.720837	2 / 43	2 / 225
34.11.03.03	chemotaxis	Interaction with the environment	0.0198367	0.183038	2 / 9	2 / 225
34.11.03.13	osmosensing and response	Interaction with the environment	0.383098	0.810092	2 / 53	2 / 225
34.11.09	temperature perception and response	Interaction with the environment	0.455452	0.840516	1 / 24	1 / 225
34.11.10	response to biotic stimulus	Interaction with the environment	0.298277	0.720837	1 / 14	1 / 225
34.11.12	perception of nutrients and nutritional adaptation	Interaction with the environment	0.418422	0.824658	2 / 57	2 / 225
36.20.18	plant hormonal regulation	Systematic interaction with the environment	0.397284	0.820717	1 / 20	1 / 225
40.01	cell growth / morphogenesis	Cell fate	0.973095	1	2 / 214	2 / 225
40.01.03	directional cell growth (morphogenesis)	Cell fate	0.776671	1	1 / 59	1 / 225
40.01.03.01	regulation of directional cell growth	Cell fate	0.298277	0.720837	1 / 14	1 / 225
40.01.05	growth regulators / regulation of cell size	Cell fate	0.577624	0.908974	1 / 34	1 / 225
40.10.02	apoptosis (type I programmed cell death)	Cell fate	0.866156	1	1 / 79	1 / 225
40.10.02.01	anti-apoptosis	Cell fate	0.4271	0.825727	1 / 22	1 / 225
40.20	cell aging	Cell fate	0.61849	0.951162	1 / 38	1 / 225
41.01	fungal/microorganismic development	Development (systematic)	0.566746	0.905901	1 / 33	1 / 225
42.04	cytoskeleton/structural proteins	Biogenesis of cellular components	0.791623	1	2 / 116	2 / 225
42.25	vacuole or lysosome	Biogenesis of cellular components	0.752649	1	1 / 55	1 / 225
42.27	extracellular / secretion proteins	Biogenesis of cellular components	0.381803	0.810092	1 / 19	1 / 225
43.01.03	fungal and other eukaryotic cell type differentiation	Cell type differentiation	0.986954	1	1 / 169	1 / 225
43.01.03.05	budding, cell polarity and filament formation	Cell type differentiation	0.892713	1	4 / 258	4 / 225
43.01.03.07	development of conidia	Cell type differentiation	0.223468	0.604853	1 / 10	1 / 225
43.01.03.09	development of asco- basidio- or zygospore	Cell type differentiation	0.986954	1	1 / 169	1 / 225
43.16	mitochondrion	Biogenesis of cellular components	0.707902	1	3 / 145	3 / 225

## Sheet: pkac DD
Functional category analysis of genes differentially regulated in ∆pkac1 in darkness
FunCat ID	FunCat description	FunCat main category	Exact p-value	Adjusted p-value	# genes / category	# genes / input
01.01	amino acid metabolism	Metabolism	0.523046	0.841678	4 / 192	4 / 170
01.01.03.01.02	degradation of glutamine	Metabolism	0.163245	0.616703	1 / 9	1 / 170
01.01.03.02	metabolism of glutamate	Metabolism	0.242223	0.681935	1 / 14	1 / 170
01.01.03.05	metabolism of arginine	Metabolism	0.111999	0.502939	1 / 6	1 / 170
01.01.06.01.01	biosynthesis of aspartate	Metabolism	0.111999	0.502939	1 / 6	1 / 170
01.01.06.01.02	degradation of aspartate	Metabolism	0.179667	0.634376	1 / 10	1 / 170
01.01.06.04	metabolism of threonine	Metabolism	0.0576463	0.391995	1 / 3	1 / 170
01.01.06.06	metabolism of lysine	Metabolism	0.0761204	0.476754	1 / 4	1 / 170
01.01.09.01	metabolism of glycine	Metabolism	0.0388063	0.389598	1 / 2	1 / 170
01.01.09.01.01	biosynthesis of glycine	Metabolism	0.366223	0.797602	1 / 23	1 / 170
01.01.09.02	metabolism of serine	Metabolism	0.0574606	0.391995	2 / 20	2 / 170
01.01.09.03	metabolism of cysteine	Metabolism	0.163245	0.616703	1 / 9	1 / 170
01.01.09.07	metabolism of histidine	Metabolism	0.0388063	0.389598	1 / 2	1 / 170
01.01.11.01	metabolism of alanine	Metabolism	0.0761204	0.476754	1 / 4	1 / 170
01.02	nitrogen, sulfur and selenium metabolism	Metabolism	0.563528	0.846565	3 / 149	3 / 170
01.02.02	nitrogen metabolism	Metabolism	0.313811	0.797537	1 / 19	1 / 170
01.03	nucleotide/nucleoside/nucleobase metabolism	Metabolism	0.542311	0.841678	2 / 92	2 / 170
01.03.01	purin nucleotide/nucleoside/nucleobase metabolism	Metabolism	0.9245	0.965048	1 / 129	1 / 170
01.03.01.01	purine nucleotide /nucleoside/nucleobase catabolism	Metabolism	0.163245	0.616703	1 / 9	1 / 170
01.03.01.03	purine nucleotide/nucleoside/nucleobase anabolism	Metabolism	0.459439	0.811144	1 / 31	1 / 170
01.03.04	pyrimidine nucleotide/nucleoside/nucleobase metabolism	Metabolism	0.00854671	0.290588	5 / 65	5 / 170
01.03.07	deoxyribonucleotide metabolism	Metabolism	0.340532	0.797602	1 / 21	1 / 170
01.03.10	metabolism of cyclic and unusual nucleotides	Metabolism	0.353504	0.797602	1 / 22	1 / 170
01.03.16	polynucleotide degradation	Metabolism	0.720269	0.897105	1 / 64	1 / 170
01.03.16.01	RNA degradation	Metabolism	0.74181	0.905389	1 / 68	1 / 170
01.04	phosphate metabolism	Metabolism	0.0905541	0.487567	15 / 529	15 / 170
01.04.04	regulation of phosphate metabolism	Metabolism	0.414666	0.811144	1 / 27	1 / 170
01.05	C-compound and carbohydrate metabolism	Metabolism	0.243548	0.681935	18 / 770	18 / 170
01.05.02	sugar, glucoside, polyol and carboxylate metabolism	Metabolism	0.0903522	0.487567	4 / 87	4 / 170
01.05.02.01	nucleotide-sugar metabolism	Metabolism	0.242223	0.681935	1 / 14	1 / 170
01.05.02.04	sugar, glucoside, polyol and carboxylate anabolism	Metabolism	0.421006	0.811144	2 / 73	2 / 170
01.05.02.07	sugar, glucoside, polyol and carboxylate catabolism	Metabolism	0.649563	0.868516	3 / 169	3 / 170
01.05.03	polysaccharide metabolism	Metabolism	0.871821	0.959592	2 / 179	2 / 170
01.05.03.01	glycogen metabolism	Metabolism	0.0576463	0.391995	1 / 3	1 / 170
01.05.03.01.07	glycogen catabolism	Metabolism	0.000380348	0.0905228	2 / 2	2 / 170
01.05.07	C-3 compound metabolism	Metabolism	0.129417	0.560024	1 / 7	1 / 170
01.05.09	aminosaccharide metabolism	Metabolism	0.366223	0.797602	1 / 23	1 / 170
01.05.09.04	aminosaccharide anabolism	Metabolism	0.437493	0.811144	1 / 29	1 / 170
01.05.09.07	aminosaccharide catabolism	Metabolism	0.340532	0.797602	1 / 21	1 / 170
01.05.11.07.01	aerobic aromate catabolism	Metabolism	0.0326959	0.389081	3 / 36	3 / 170
01.05.25	regulation of C-compound and carbohydrate metabolism	Metabolism	0.60808	0.858321	3 / 159	3 / 170
01.06	lipid, fatty acid and isoprenoid metabolism	Metabolism	0.472912	0.811144	11 / 532	11 / 170
01.06.02.02	glycolipid metabolism	Metabolism	0.490776	0.811144	1 / 34	1 / 170
01.06.06	isoprenoid metabolism	Metabolism	0.470091	0.811144	1 / 32	1 / 170
01.06.06.11	tetracyclic and pentacyclic triterpenes (cholesterin, steroids and hopanoids) metabolism	Metabolism	0.60948	0.858321	2 / 104	2 / 170
01.06.10	regulation of lipid, fatty acid and isoprenoid metabolism	Metabolism	0.437493	0.811144	1 / 29	1 / 170
01.07	metabolism of vitamins, cofactors, and prosthetic groups	Metabolism	0.554265	0.84561	3 / 147	3 / 170
01.07.01	biosynthesis of vitamins, cofactors, and prosthetic groups	Metabolism	0.38364	0.800933	4 / 160	4 / 170
01.07.04	utilization of vitamins, cofactors, and prosthetic groups	Metabolism	0.227042	0.667111	1 / 13	1 / 170
01.20	secondary metabolism	Metabolism	0.191155	0.656242	17 / 692	17 / 170
01.20.05.11	metabolism of polyketides	Metabolism	0.00752222	0.290588	3 / 21	3 / 170
01.20.19.01	metabolism of porphyrins	Metabolism	0.116151	0.511924	2 / 30	2 / 170
01.20.31	metabolism of secondary products derived from L-lysine, L-arginine and L-histidine	Metabolism	0.19577	0.656242	1 / 11	1 / 170
01.20.35.01.01	metabolism of melanins	Metabolism	0.257109	0.703356	1 / 15	1 / 170
01.25.03	extracellular protein degradation	Metabolism	0.163245	0.616703	1 / 9	1 / 170
01.25.09	extracellular lignin degradation	Metabolism	0.0942357	0.487567	1 / 5	1 / 170
02.07	pentose-phosphate pathway	Energy	0.548152	0.841678	1 / 40	1 / 170
02.10	tricarboxylic-acid pathway (citrate cycle, Krebs cycle, TCA cycle)	Energy	0.637206	0.8666	1 / 51	1 / 170
02.10	glycolysis and gluconeogenesis	Energy	0.780083	0.919107	1 / 76	1 / 170
02.11	electron transport and membrane-associated energy conservation	Energy	0.0409242	0.389598	5 / 97	5 / 170
02.11.05	accessory proteins of electron transport and membrane-associated energy conservation	Energy	0.607039	0.858321	1 / 47	1 / 170
02.13	respiration	Energy	0.447939	0.811144	2 / 77	2 / 170
02.13.01	anaerobic respiration	Energy	0.001076	0.128044	3 / 11	3 / 170
02.13.03	aerobic respiration	Energy	0.0409242	0.389598	5 / 97	5 / 170
02.16	fermentation	Energy	0.470091	0.811144	1 / 32	1 / 170
02.16.01	alcohol fermentation	Energy	0.156264	0.616703	2 / 36	2 / 170
02.19	metabolism of energy reserves (e.g. glycogen, trehalose)	Energy	0.00328559	0.218942	5 / 52	5 / 170
02.25	oxidation of fatty acids	Energy	0.27123	0.733325	2 / 52	2 / 170
02.45.15	energy generation (e.g. ATP synthase)	Energy	0.0852282	0.487567	2 / 25	2 / 170
10.01.03.05	extension/ polymerization activity	Cell cycle and DNA processing	0.591037	0.858321	1 / 45	1 / 170
10.01.05	DNA recombination and DNA repair	Cell cycle and DNA processing	0.678206	0.877245	1 / 57	1 / 170
10.01.05.01	DNA repair	Cell cycle and DNA processing	0.852704	0.953699	3 / 238	3 / 170
10.01.05.03	DNA recombination	Cell cycle and DNA processing	0.756879	0.909784	1 / 71	1 / 170
10.01.09.05	DNA conformation modification (e.g. chromatin)	Cell cycle and DNA processing	0.892932	0.959592	3 / 261	3 / 170
10.03	cell cycle	Cell cycle and DNA processing	0.849912	0.953699	1 / 95	1 / 170
10.03.01	mitotic cell cycle and cell cycle control	Cell cycle and DNA processing	0.998628	0.998628	1 / 323	1 / 170
10.03.01.01.09	G2/M transition of mitotic cell cycle	Cell cycle and DNA processing	0.599117	0.858321	1 / 46	1 / 170
10.03.01.03	cell cycle checkpoints (checkpoints of morphogenesis, DNA-damage,-replication, mitotic phase and spindle)	Cell cycle and DNA processing	0.44127	0.811144	2 / 76	2 / 170
10.03.02	meiosis	Cell cycle and DNA processing	0.614731	0.860623	2 / 105	2 / 170
10.03.03	cytokinesis (cell division) /septum formation and hydrolysis	Cell cycle and DNA processing	0.641518	0.867444	3 / 167	3 / 170
10.03.04.05	chromosome segregation/division	Cell cycle and DNA processing	0.665077	0.877245	1 / 55	1 / 170
10.03.05.01	spindle pole body/centrosome and microtubule cycle	Cell cycle and DNA processing	0.629886	0.8666	1 / 50	1 / 170
11.02	RNA synthesis	Transcription	0.96789	0.984435	1 / 171	1 / 170
11.02.03	mRNA synthesis	Transcription	0.903732	0.959592	1 / 117	1 / 170
11.02.03.01	general transcription activities	Transcription	0.9245	0.965048	1 / 129	1 / 170
11.02.03.01.04	transcription elongation	Transcription	0.402911	0.811144	1 / 26	1 / 170
11.02.03.01.07	transcription termination	Transcription	0.227042	0.667111	1 / 13	1 / 170
11.02.03.04	transcriptional control	Transcription	0.766034	0.911581	9 / 551	9 / 170
11.02.03.04.01	transcription activation	Transcription	0.544889	0.841678	3 / 145	3 / 170
11.04	RNA processing	Transcription	0.69695	0.885202	1 / 60	1 / 170
11.04.01	rRNA processing	Transcription	0.97539	0.987842	1 / 184	1 / 170
11.04.02	tRNA processing	Transcription	0.702954	0.885202	1 / 61	1 / 170
11.04.03.01	splicing	Transcription	0.907177	0.959592	2 / 199	2 / 170
11.06.02	tRNA modification	Transcription	0.599117	0.858321	1 / 46	1 / 170
12.01	ribosome biogenesis	Protein synthesis	0.726371	0.897105	3 / 190	3 / 170
12.01.01	ribosomal proteins	Protein synthesis	0.388128	0.802062	4 / 161	4 / 170
12.04	translation	Protein synthesis	0.702319	0.885202	3 / 183	3 / 170
12.04.01	translation initiation	Protein synthesis	0.671707	0.877245	1 / 56	1 / 170
12.04.02	translation elongation	Protein synthesis	0.390921	0.802062	1 / 25	1 / 170
12.07	translational control	Protein synthesis	0.480611	0.811144	2 / 82	2 / 170
14.01	protein folding and stabilization	Protein fate (folding, modification, destination)	0.455882	0.811144	3 / 127	3 / 170
14.04	protein targeting, sorting and translocation	Protein fate (folding, modification, destination)	0.944567	0.977435	3 / 306	3 / 170
14.07	protein modification	Protein fate (folding, modification, destination)	0.856794	0.953699	2 / 172	2 / 170
14.07.02	modification with sugar residues (e.g. glycosylation, deglycosylation)	Protein fate (folding, modification, destination)	0.314993	0.797537	2 / 58	2 / 170
14.07.03	modification by phosphorylation, dephosphorylation, autophosphorylation	Protein fate (folding, modification, destination)	0.487378	0.811144	5 / 234	5 / 170
14.07.04	modification by acetylation, deacetylation	Protein fate (folding, modification, destination)	0.756879	0.909784	1 / 71	1 / 170
14.07.11	protein processing (proteolytic)	Protein fate (folding, modification, destination)	0.889099	0.959592	1 / 110	1 / 170
14.10	assembly of protein complexes	Protein fate (folding, modification, destination)	0.953241	0.977894	2 / 240	2 / 170
14.13	protein/peptide degradation	Protein fate (folding, modification, destination)	0.94458	0.977435	2 / 230	2 / 170
14.13.01	cytoplasmic and nuclear protein degradation	Protein fate (folding, modification, destination)	0.32523	0.797602	4 / 147	4 / 170
14.13.01.01	proteasomal degradation (ubiquitin/proteasomal pathway)	Protein fate (folding, modification, destination)	0.961411	0.982042	1 / 162	1 / 170
14.13.04	lysosomal and vacuolar protein degradation	Protein fate (folding, modification, destination)	0.437493	0.811144	1 / 29	1 / 170
16.01	protein binding	Protein with binding function or cofactor requirement (structural or analytic)	0.54617	0.841678	28 / 1434	28 / 170
16.01.01	receptor binding	Protein with binding function or cofactor requirement (structural or analytic)	0.0474495	0.391995	2 / 18	2 / 170
16.03.01	DNA binding	Protein with binding function or cofactor requirement (structural or analytic)	0.897035	0.959592	5 / 396	5 / 170
16.03.03	RNA binding	Protein with binding function or cofactor requirement (structural or analytic)	0.986336	0.990497	2 / 310	2 / 170
16.05	polysaccharide binding	Protein with binding function or cofactor requirement (structural or analytic)	0.366223	0.797602	1 / 23	1 / 170
16.13.01	sugar binding	Protein with binding function or cofactor requirement (structural or analytic)	0.353504	0.797602	1 / 22	1 / 170
16.17	metal binding	Protein with binding function or cofactor requirement (structural or analytic)	0.669498	0.877245	6 / 342	6 / 170
16.17.01	calcium binding	Protein with binding function or cofactor requirement (structural or analytic)	0.0541486	0.391995	4 / 73	4 / 170
16.17.07	magnesium binding	Protein with binding function or cofactor requirement (structural or analytic)	0.877318	0.959592	1 / 105	1 / 170
16.17.09	heavy metal binding (Cu, Fe, Zn)	Protein with binding function or cofactor requirement (structural or analytic)	0.541467	0.841678	8 / 404	8 / 170
16.19	nucleotide/nucleoside/nucleobase binding	Protein with binding function or cofactor requirement (structural or analytic)	0.886752	0.959592	5 / 388	5 / 170
16.19.01	cyclic nucleotide binding (cAMP, cGMP, etc.)	Protein with binding function or cofactor requirement (structural or analytic)	0.111999	0.502939	1 / 6	1 / 170
16.19.03	ATP binding	Protein with binding function or cofactor requirement (structural or analytic)	0.8001	0.928896	9 / 570	9 / 170
16.19.05	GTP binding	Protein with binding function or cofactor requirement (structural or analytic)	0.91645	0.965048	1 / 124	1 / 170
16.21.01	heme binding	Protein with binding function or cofactor requirement (structural or analytic)	0.343879	0.797602	2 / 62	2 / 170
16.21.05	FAD/FMN binding	Protein with binding function or cofactor requirement (structural or analytic)	0.60948	0.858321	2 / 104	2 / 170
16.21.07	NAD/NADP binding	Protein with binding function or cofactor requirement (structural or analytic)	0.859034	0.953699	2 / 173	2 / 170
16.21.17	pyridoxal phosphate binding	Protein with binding function or cofactor requirement (structural or analytic)	0.198537	0.656275	2 / 42	2 / 170
18.01.01	regulation by modification	Regulation of metabolism and protein function	0.486405	0.811144	3 / 133	3 / 170
18.01.07	regulation by binding / dissociation	Regulation of metabolism and protein function	0.160975	0.616703	4 / 108	4 / 170
18.02	regulation of protein activity	Regulation of metabolism and protein function	0.571228	0.846565	2 / 97	2 / 170
18.02.01	enzymatic activity regulation / enzyme regulator	Regulation of metabolism and protein function	0.170321	0.625961	5 / 150	5 / 170
18.02.01.01	enzyme activator	Regulation of metabolism and protein function	0.690825	0.885202	1 / 59	1 / 170
18.02.01.01.01	GTPase activator (GAP)	Regulation of metabolism and protein function	0.629886	0.8666	1 / 50	1 / 170
18.02.01.01.03	protease activator	Regulation of metabolism and protein function	0.111999	0.502939	1 / 6	1 / 170
18.02.01.01.05	kinase activator	Regulation of metabolism and protein function	0.378694	0.797602	1 / 24	1 / 170
18.02.01.02	enzyme inhibitor	Regulation of metabolism and protein function	0.257109	0.703356	1 / 15	1 / 170
18.02.01.02.05	kinase inhibitior	Regulation of metabolism and protein function	0.340532	0.797602	1 / 21	1 / 170
18.02.09	regulator of transcription factor	Regulation of metabolism and protein function	0.852906	0.953699	1 / 96	1 / 170
18.02.10	regulation of channel activity	Regulation of metabolism and protein function	0.0388063	0.389598	1 / 2	1 / 170
20.01.01	ion transport	Cellular transport, transport facilitation and transport routes	0.637206	0.8666	1 / 51	1 / 170
20.01.01.01	cation transport (H+, Na+, K+, Ca2+ , NH4+, etc.)	Cellular transport, transport facilitation and transport routes	0.100299	0.497317	5 / 126	5 / 170
20.01.01.01.01	heavy metal ion transport (Cu+, Fe3+, etc.)	Cellular transport, transport facilitation and transport routes	0.314993	0.797537	2 / 58	2 / 170
20.01.01.01.01.01	siderophore-iron transport	Cellular transport, transport facilitation and transport routes	0.378694	0.797602	1 / 24	1 / 170
20.01.01.07.07	phosphate transport	Cellular transport, transport facilitation and transport routes	0.313811	0.797537	1 / 19	1 / 170
20.01.03	C-compound and carbohydrate transport	Cellular transport, transport facilitation and transport routes	0.531316	0.841678	4 / 194	4 / 170
20.01.03.03	C4-dicarboxylate transport (e.g. malate, succinate, fumarate)	Cellular transport, transport facilitation and transport routes	0.211559	0.662515	1 / 12	1 / 170
20.01.07	amino acid/amino acid derivatives transport	Cellular transport, transport facilitation and transport routes	0.731253	0.897105	1 / 66	1 / 170
20.01.10	protein transport	Cellular transport, transport facilitation and transport routes	0.848656	0.953699	3 / 236	3 / 170
20.01.13	lipid/fatty acid transport	Cellular transport, transport facilitation and transport routes	0.861535	0.953699	1 / 99	1 / 170
20.01.15	electron transport	Cellular transport, transport facilitation and transport routes	0.274227	0.733325	7 / 269	7 / 170
20.01.17	nucleotide/nucleoside/nucleobase transport	Cellular transport, transport facilitation and transport routes	0.378694	0.797602	1 / 24	1 / 170
20.01.23	allantoin and allantoate transport	Cellular transport, transport facilitation and transport routes	0.490776	0.811144	1 / 34	1 / 170
20.01.25	vitamine/cofactor transport	Cellular transport, transport facilitation and transport routes	0.539055	0.841678	1 / 39	1 / 170
20.01.27	drug/toxin transport	Cellular transport, transport facilitation and transport routes	0.0220161	0.349322	6 / 112	6 / 170
20.03	transport facilities	Cellular transport, transport facilitation and transport routes	0.0218384	0.349322	13 / 358	13 / 170
20.03.02.03	antiporter	Cellular transport, transport facilitation and transport routes	0.0793934	0.484503	2 / 24	2 / 170
20.03.02.03.01	proton driven antiporter	Cellular transport, transport facilitation and transport routes	0.0240216	0.357322	3 / 32	3 / 170
20.03.22	transport ATPases	Cellular transport, transport facilitation and transport routes	0.232048	0.673507	3 / 85	3 / 170
20.03.25	ABC transporters	Cellular transport, transport facilitation and transport routes	0.171487	0.625961	3 / 73	3 / 170
20.09.04	mitochondrial transport	Cellular transport, transport facilitation and transport routes	0.349873	0.797602	3 / 107	3 / 170
20.09.07	vesicular transport (Golgi network, etc.)	Cellular transport, transport facilitation and transport routes	0.89765	0.959592	2 / 193	2 / 170
20.09.07.03	ER to Golgi transport	Cellular transport, transport facilitation and transport routes	0.780083	0.919107	1 / 76	1 / 170
20.09.07.25	vesicle formation	Cellular transport, transport facilitation and transport routes	0.448574	0.811144	1 / 30	1 / 170
20.09.07.27	vesicle fusion	Cellular transport, transport facilitation and transport routes	0.490776	0.811144	1 / 34	1 / 170
20.09.13	vacuolar/lysosomal transport	Cellular transport, transport facilitation and transport routes	0.572677	0.846565	3 / 151	3 / 170
20.09.16	cellular export and secretion	Cellular transport, transport facilitation and transport routes	0.214547	0.663146	5 / 163	5 / 170
20.09.16.01	Type I protein secretion system (ABC-type transport systems)	Cellular transport, transport facilitation and transport routes	0.00752222	0.290588	3 / 21	3 / 170
20.09.18	cellular import	Cellular transport, transport facilitation and transport routes	0.985273	0.990497	1 / 209	1 / 170
20.09.18.07	non-vesicular cellular import	Cellular transport, transport facilitation and transport routes	0.173586	0.625961	5 / 151	5 / 170
20.09.18.09.01	endocytosis	Cellular transport, transport facilitation and transport routes	0.645116	0.867444	2 / 111	2 / 170
30.01	cellular signalling	Cellular communication / signal transduction mechanism	0.418799	0.811144	6 / 265	6 / 170
30.01.05	enzyme mediated signal transduction	Cellular communication / signal transduction mechanism	0.607039	0.858321	1 / 47	1 / 170
30.01.05.01.03	MAPKKK cascade	Cellular communication / signal transduction mechanism	0.448574	0.811144	1 / 30	1 / 170
30.01.05.01.06	serine/threonine kinase	Cellular communication / signal transduction mechanism	0.731253	0.897105	1 / 66	1 / 170
30.01.05.03	protease mediated signal transduction	Cellular communication / signal transduction mechanism	0.0576463	0.391995	1 / 3	1 / 170
30.01.05.05	G-protein mediated signal transduction	Cellular communication / signal transduction mechanism	0.671707	0.877245	1 / 56	1 / 170
30.01.05.05.01	small GTPase mediated signal transduction	Cellular communication / signal transduction mechanism	0.56555	0.846565	2 / 96	2 / 170
30.01.09	second messenger mediated signal transduction	Cellular communication / signal transduction mechanism	0.0154454	0.349322	2 / 10	2 / 170
30.01.09.03	Ca2+ mediated signal transduction	Cellular communication / signal transduction mechanism	0.0167836	0.349322	3 / 28	3 / 170
30.01.09.07	cAMP/cGMP mediated signal transduction	Cellular communication / signal transduction mechanism	0.327303	0.797602	1 / 20	1 / 170
30.01.09.11	polyphosphoinositol mediated signal transduction	Cellular communication / signal transduction mechanism	0.480536	0.811144	1 / 33	1 / 170
30.05.02.24	G-protein coupled receptor signalling pathway	Cellular communication / signal transduction mechanism	0.437493	0.811144	1 / 29	1 / 170
32.01	stress response	Cell rescue, defense and virulence	0.408142	0.811144	6 / 262	6 / 170
32.01.01	oxidative stress response	Cell rescue, defense and virulence	0.0310348	0.388752	5 / 90	5 / 170
32.01.03	osmotic and salt stress response	Cell rescue, defense and virulence	0.761706	0.910985	1 / 72	1 / 170
32.01.05	heat shock response	Cell rescue, defense and virulence	0.0483532	0.391995	3 / 42	3 / 170
32.01.07	unfolded protein response (e.g. ER quality control)	Cell rescue, defense and virulence	0.18125	0.634376	3 / 75	3 / 170
32.01.09	DNA damage response	Cell rescue, defense and virulence	0.721031	0.897105	2 / 128	2 / 170
32.01.11	nutrient starvation response	Cell rescue, defense and virulence	0.520313	0.841678	1 / 37	1 / 170
32.01.13	electromagnetic waves stress response (e.g. UV, X-ray)	Cell rescue, defense and virulence	0.0296849	0.388752	2 / 14	2 / 170
32.05.01	resistance proteins	Cell rescue, defense and virulence	0.0519348	0.391995	4 / 72	4 / 170
32.05.01.01	antibiotic resistance	Cell rescue, defense and virulence	0.163245	0.616703	1 / 9	1 / 170
32.05.01.03	chemical agent resistance	Cell rescue, defense and virulence	0.0036797	0.218942	4 / 33	4 / 170
32.05.01.03.01	organic chemical agent resistance	Cell rescue, defense and virulence	0.0195933	0.349322	1 / 1	1 / 170
32.05.01.03.03	inorganic chemical agent resistance (e.g. heavy metals)	Cell rescue, defense and virulence	0.211559	0.662515	1 / 12	1 / 170
32.05.01.07	electromagnetic waves resistance (e.g. UV)	Cell rescue, defense and virulence	0.0576463	0.391995	1 / 3	1 / 170
32.05.03	defense related proteins	Cell rescue, defense and virulence	0.637206	0.8666	1 / 51	1 / 170
32.05.05	virulence, disease factors	Cell rescue, defense and virulence	0.46768	0.811144	2 / 80	2 / 170
32.05.05.01	toxins	Cell rescue, defense and virulence	0.378694	0.797602	1 / 24	1 / 170
32.07	detoxification	Cell rescue, defense and virulence	0.572677	0.846565	3 / 151	3 / 170
32.07.05	detoxification by export	Cell rescue, defense and virulence	0.0874537	0.487567	4 / 86	4 / 170
32.07.07	oxygen and radical detoxification	Cell rescue, defense and virulence	0.109756	0.502939	2 / 29	2 / 170
32.07.07.01	catalase reaction	Cell rescue, defense and virulence	0.0125151	0.330954	2 / 9	2 / 170
32.07.07.07	superoxide metabolism	Cell rescue, defense and virulence	0.227042	0.667111	1 / 13	1 / 170
32.07.09	detoxification by degradation	Cell rescue, defense and virulence	0.0736915	0.476754	2 / 23	2 / 170
34.01.01.01	homeostasis of metal ions (Na, K, Ca etc.)	Interaction with the environment	0.0262836	0.367971	7 / 149	7 / 170
34.01.01.03	homeostasis of protons	Interaction with the environment	0.100218	0.497317	3 / 57	3 / 170
34.01.03.03	homeostasis of phosphate	Interaction with the environment	0.146497	0.616703	1 / 8	1 / 170
34.03.03	regulation, generation and propagation of action potential	Interaction with the environment	0.211559	0.662515	1 / 12	1 / 170
34.07	cell adhesion	Interaction with the environment	0.378694	0.797602	1 / 24	1 / 170
34.07.02	cell-matrix adhesion	Interaction with the environment	0.19577	0.656242	1 / 11	1 / 170
34.11	cellular sensing and response to external stimulus	Interaction with the environment	0.702954	0.885202	1 / 61	1 / 170
34.11.01	photoperception and response	Interaction with the environment	0.205721	0.662515	2 / 43	2 / 170
34.11.03	chemoperception and response	Interaction with the environment	0.220171	0.667111	2 / 45	2 / 170
34.11.09	temperature perception and response	Interaction with the environment	0.0109714	0.326399	3 / 24	3 / 170
34.11.12	perception of nutrients and nutritional adaptation	Interaction with the environment	0.678206	0.877245	1 / 57	1 / 170
38.07	proteins necessary for transposon movement	Transposable elements, viral and plasmid routes	0.0942357	0.487567	1 / 5	1 / 170
40.01	cell growth / morphogenesis	Cell fate	0.79752	0.928896	3 / 214	3 / 170
40.01.03	directional cell growth (morphogenesis)	Cell fate	0.322244	0.797602	2 / 59	2 / 170
40.10.02	apoptosis (type I programmed cell death)	Cell fate	0.461145	0.811144	2 / 79	2 / 170
40.10.02.02.03	disassembly of cell structures	Cell fate	0.0195933	0.349322	1 / 1	1 / 170
40.20	cell aging	Cell fate	0.529776	0.841678	1 / 38	1 / 170
42.01	cell wall	Biogenesis of cellular components	0.952437	0.977894	2 / 239	2 / 170
42.04	cytoskeleton/structural proteins	Biogenesis of cellular components	0.901765	0.959592	1 / 116	1 / 170
42.04.03	actin cytoskeleton	Biogenesis of cellular components	0.35527	0.797602	3 / 108	3 / 170
42.04.05	microtubule cytoskeleton	Biogenesis of cellular components	0.788737	0.924727	1 / 78	1 / 170
42.09	intracellular transport vesicles	Biogenesis of cellular components	0.470091	0.811144	1 / 32	1 / 170
42.10.03	organization of chromosome structure	Biogenesis of cellular components	0.856659	0.953699	3 / 240	3 / 170
42.16	mitochondrion	Biogenesis of cellular components	0.544889	0.841678	3 / 145	3 / 170
42.25	vacuole or lysosome	Biogenesis of cellular components	0.293153	0.775226	2 / 55	2 / 170
42.27.01	extracellular matrix	Biogenesis of cellular components	0.0576463	0.391995	1 / 3	1 / 170
42.29	bud / growth tip	Biogenesis of cellular components	0.0852282	0.487567	2 / 25	2 / 170
43.01.03	fungal and other eukaryotic cell type differentiation	Cell type differentiation	0.84988	0.953699	2 / 169	2 / 170
43.01.03.05	budding, cell polarity and filament formation	Cell type differentiation	0.752262	0.909784	4 / 258	4 / 170
43.01.03.09	development of asco- basidio- or zygospore	Cell type differentiation	0.84988	0.953699	2 / 169	2 / 170

## Sheet: photoreceptor overlap
Functional category analysis of genes differentially regulated in ∆pkac1 overlapping with regulation by photoreceptors
FUNCTIONAL CATEGORY	abs SET	rel SET	genes SET	P-VALUE
01 METABOLISM	21	41.1	TRIREDRAFT_103012 TRIREDRAFT_53961 TRIREDRAFT_104081 TRIREDRAFT_57128 TRIREDRAFT_58580 TRIREDRAFT_58521 TRIREDRAFT_120911 TRIREDRAFT_3333 TRIREDRAFT_59382 TRIREDRAFT_59876 TRIREDRAFT_121441 TRIREDRAFT_30776 TRIREDRAFT_61293 TRIREDRAFT_31134 TRIREDRAFT_62693 TRIREDRAFT_109078 TRIREDRAFT_80003 TRIREDRAFT_66935 TRIREDRAFT_68705 TRIREDRAFT_123865 TRIREDRAFT_69563	0.121943083540695
01.01 amino acid metabolism	1	1.96	TRIREDRAFT_80003	0.925815696705776
01.01.09 metabolism of the cysteine - aromatic group	1	1.96	TRIREDRAFT_80003	0.61599988640593
01.01.09.02 metabolism of serine	1	1.96	TRIREDRAFT_80003	0.196905753594518
01.01.09.02.01 biosynthesis of serine	1	1.96	TRIREDRAFT_80003	0.0859301703063493
01.02 nitrogen, sulfur and selenium metabolism	5	9.80	TRIREDRAFT_103012 TRIREDRAFT_104081 TRIREDRAFT_59876 TRIREDRAFT_30776 TRIREDRAFT_69563	0.00848439853382929
01.02.07 regulation of nitrogen, sulfur and selenium metabolism	1	1.96	TRIREDRAFT_69563	0.278523887899539
01.04 phosphate metabolism	1	1.96	TRIREDRAFT_62693	0.957541822387045
01.05 C-compound and carbohydrate metabolism	11	21.5	TRIREDRAFT_104081 TRIREDRAFT_57128 TRIREDRAFT_58521 TRIREDRAFT_120911 TRIREDRAFT_3333 TRIREDRAFT_59876 TRIREDRAFT_121441 TRIREDRAFT_31134 TRIREDRAFT_80003 TRIREDRAFT_68705 TRIREDRAFT_69563	0.0487677835927912
01.05.02 sugar, glucoside, polyol and carboxylate metabolism	2	3.92	TRIREDRAFT_57128 TRIREDRAFT_120911	0.396171354492738
01.05.02.07 sugar, glucoside, polyol and carboxylate catabolism	2	3.92	TRIREDRAFT_57128 TRIREDRAFT_120911	0.24395661088128
01.05.03 polysaccharide metabolism	1	1.96	TRIREDRAFT_57128	0.661434858726975
01.05.13 transfer of activated C-1 groups	2	3.92	TRIREDRAFT_58521 TRIREDRAFT_31134	0.073603063423898
01.05.13.01 S-adenosyl-methionine - homocysteine cycle	1	1.96	TRIREDRAFT_31134	0.169299448948327
01.05.25 regulation of C-compound and carbohydrate metabolism	1	1.96	TRIREDRAFT_69563	0.593420506814869
01.06 lipid, fatty acid and isoprenoid metabolism	7	13.7	TRIREDRAFT_59382 TRIREDRAFT_61293 TRIREDRAFT_31134 TRIREDRAFT_109078 TRIREDRAFT_66935 TRIREDRAFT_123865 TRIREDRAFT_69563	0.069298218241663
01.06.06 isoprenoid metabolism	1	1.96	TRIREDRAFT_109078	0.533785074551973
01.06.10 regulation of lipid, fatty acid and isoprenoid metabolism	1	1.96	TRIREDRAFT_69563	0.15038060054532
01.20 secondary metabolism	4	7.84	TRIREDRAFT_58580 TRIREDRAFT_120911 TRIREDRAFT_80003 TRIREDRAFT_68705	0.763174458321133
01.20.05 metabolism of acetic acid derivatives	1	1.96	TRIREDRAFT_80003	0.214808146399779
01.25 extracellular metabolism	1	1.96	TRIREDRAFT_53961	0.236636686828766
01.25.03 extracellular protein degradation	1	1.96	TRIREDRAFT_53961	0.0492652727233674
02 ENERGY	3	5.88	TRIREDRAFT_57128 TRIREDRAFT_3333 TRIREDRAFT_80003	0.546809922285352
02.01 glycolysis and gluconeogenesis	1	1.96	TRIREDRAFT_80003	0.408131677460307
02.07 pentose-phosphate pathway	1	1.96	TRIREDRAFT_80003	0.201418513242676
02.11 electron transport and membrane-associated energy conservation	1	1.96	TRIREDRAFT_3333	0.523044933635724
02.11.07 regulation of electron transport and membrane-associated energy conservation	1	1.96	TRIREDRAFT_3333	0.0545900554041392
02.19 metabolism of energy reserves (e.g. glycogen, trehalose)	1	1.96	TRIREDRAFT_57128	0.253670157859931
10 CELL CYCLE AND DNA PROCESSING	2	3.92	TRIREDRAFT_123697 TRIREDRAFT_69563	0.982182649368333
10.01 DNA processing	1	1.96	TRIREDRAFT_123697	0.959522582978195
10.01.05 DNA recombination and DNA repair	1	1.96	TRIREDRAFT_123697	0.798396910730341
10.01.05.03 DNA recombination	1	1.96	TRIREDRAFT_123697	0.453320682583161
10.01.05.03.01 meiotic recombination	1	1.96	TRIREDRAFT_123697	0.13103952010746
10.03 cell cycle	2	3.92	TRIREDRAFT_123697 TRIREDRAFT_69563	0.893902334184777
10.03.01 mitotic cell cycle and cell cycle control	1	1.96	TRIREDRAFT_69563	0.93408721457419
10.03.02 meiosis	1	1.96	TRIREDRAFT_123697	0.465598359319539
10.03.03 cytokinesis (cell division) /septum formation and hydrolysis	1	1.96	TRIREDRAFT_69563	0.611584635597725
14 PROTEIN FATE (folding, modification, destination)	6	11.7	TRIREDRAFT_53961 TRIREDRAFT_2316 TRIREDRAFT_31134 TRIREDRAFT_109078 TRIREDRAFT_123865 TRIREDRAFT_124222	0.77552171808552
14.04 protein targeting, sorting and translocation	1	1.96	TRIREDRAFT_31134	0.825599157102141
14.07 protein modification	4	7.84	TRIREDRAFT_31134 TRIREDRAFT_109078 TRIREDRAFT_123865 TRIREDRAFT_124222	0.636407353614081
14.07.01 modification with fatty acids (e.g. myristylation, palmitylation, farnesylation)	2	3.92	TRIREDRAFT_31134 TRIREDRAFT_109078	0.0271610507316952
14.07.09 posttranslational modification of amino acids (e.g. hydroxylation, methylation)	1	1.96	TRIREDRAFT_31134	0.257869961672039
14.07.11 protein processing (proteolytic)	3	5.88	TRIREDRAFT_31134 TRIREDRAFT_123865 TRIREDRAFT_124222	0.0345528951465279
14.10 assembly of protein complexes	1	1.96	TRIREDRAFT_2316	0.744525731163069
14.13 protein/peptide degradation	3	5.88	TRIREDRAFT_53961 TRIREDRAFT_123865 TRIREDRAFT_124222	0.364372376471686
14.13.04 lysosomal and vacuolar protein degradation	1	1.96	TRIREDRAFT_123865	0.159892234432093
16 PROTEIN WITH BINDING FUNCTION OR COFACTOR REQUIREMENT (structural or catalytic)	10	19.6	TRIREDRAFT_2316 TRIREDRAFT_120911 TRIREDRAFT_3333 TRIREDRAFT_3532 TRIREDRAFT_62693 TRIREDRAFT_109078 TRIREDRAFT_80003 TRIREDRAFT_123697 TRIREDRAFT_68705 TRIREDRAFT_123865	0.959764294316761
16.01 protein binding	2	3.92	TRIREDRAFT_123697 TRIREDRAFT_123865	0.998400493624943
16.17 metal binding	5	9.80	TRIREDRAFT_2316 TRIREDRAFT_3333 TRIREDRAFT_3532 TRIREDRAFT_109078 TRIREDRAFT_68705	0.273420429182344
16.17.01 calcium binding	1	1.96	TRIREDRAFT_2316	0.337162551324368
16.17.05 sodium binding	1	1.96	TRIREDRAFT_3532	0.0651520552042711
16.17.09 heavy metal binding (Cu, Fe, Zn)	3	5.88	TRIREDRAFT_3333 TRIREDRAFT_109078 TRIREDRAFT_68705	0.395161903281905
16.19 nucleotide/nucleoside/nucleobase binding	2	3.92	TRIREDRAFT_3532 TRIREDRAFT_62693	0.934979477873868
16.19.03 ATP binding	2	3.92	TRIREDRAFT_3532 TRIREDRAFT_62693	0.837341305175754
16.21 complex cofactor/cosubstrate/vitamine binding	4	7.84	TRIREDRAFT_120911 TRIREDRAFT_3333 TRIREDRAFT_80003 TRIREDRAFT_68705	0.151593495339119
16.21.01 heme binding	1	1.96	TRIREDRAFT_68705	0.294640327498203
16.21.07 NAD/NADP binding	3	5.88	TRIREDRAFT_120911 TRIREDRAFT_3333 TRIREDRAFT_80003	0.072211607303147
20 CELLULAR TRANSPORT, TRANSPORT FACILITIES AND TRANSPORT ROUTES	11	21.5	TRIREDRAFT_43671 TRIREDRAFT_44278 TRIREDRAFT_56911 TRIREDRAFT_3333 TRIREDRAFT_3532 TRIREDRAFT_121441 TRIREDRAFT_35777 TRIREDRAFT_62693 TRIREDRAFT_68705 TRIREDRAFT_69563 TRIREDRAFT_6005	0.209734357872485
20.01 transported compounds (substrates)	11	21.5	TRIREDRAFT_43671 TRIREDRAFT_44278 TRIREDRAFT_56911 TRIREDRAFT_3333 TRIREDRAFT_3532 TRIREDRAFT_121441 TRIREDRAFT_35777 TRIREDRAFT_62693 TRIREDRAFT_68705 TRIREDRAFT_69563 TRIREDRAFT_6005	0.0416102006494476
20.01.01 ion transport	6	11.7	TRIREDRAFT_43671 TRIREDRAFT_56911 TRIREDRAFT_3532 TRIREDRAFT_35777 TRIREDRAFT_62693 TRIREDRAFT_69563	0.00143927173067664
20.01.01.01 cation transport (H+, Na+, K+, Ca2+ , NH4+, etc.)	5	9.80	TRIREDRAFT_43671 TRIREDRAFT_56911 TRIREDRAFT_3532 TRIREDRAFT_35777 TRIREDRAFT_62693	0.00335552696323459
20.01.01.07 anion transport	4	7.84	TRIREDRAFT_43671 TRIREDRAFT_56911 TRIREDRAFT_3532 TRIREDRAFT_69563	0.000178960023132314
20.01.03 C-compound and carbohydrate transport	6	11.7	TRIREDRAFT_56911 TRIREDRAFT_3532 TRIREDRAFT_121441 TRIREDRAFT_62693 TRIREDRAFT_69563 TRIREDRAFT_6005	0.000819278029145822
20.01.03.03 C4-dicarboxylate transport (e.g. malate, succinate, fumarate)	1	1.96	TRIREDRAFT_121441	0.0651520552042711
20.01.07 amino acid/amino acid derivatives transport	1	1.96	TRIREDRAFT_121441	0.310403659806398
20.01.09 peptide transport	2	3.92	TRIREDRAFT_44278 TRIREDRAFT_62693	0.0060222767007292
20.01.11 amine / polyamine transport	1	1.96	TRIREDRAFT_56911	0.178603367737472
20.01.15 electron transport	2	3.92	TRIREDRAFT_3333 TRIREDRAFT_68705	0.446859046360177
20.01.23 allantoin and allantoate transport	1	1.96	TRIREDRAFT_6005	0.173964250545292
20.01.25 vitamine/cofactor transport	2	3.92	TRIREDRAFT_69563 TRIREDRAFT_6005	0.0199331792425903
20.01.26 neurotransmitter transport	1	1.96	TRIREDRAFT_3532	0.15038060054532
20.01.27 drug/toxin transport	1	1.96	TRIREDRAFT_62693	0.468625289980879
20.03 transport facilities	8	15.6	TRIREDRAFT_43671 TRIREDRAFT_44278 TRIREDRAFT_3532 TRIREDRAFT_121441 TRIREDRAFT_35777 TRIREDRAFT_62693 TRIREDRAFT_69563 TRIREDRAFT_6005	0.00981396736954611
20.03.02 carrier (electrochemical potential-driven transport)	2	3.92	TRIREDRAFT_3532 TRIREDRAFT_35777	0.0935188919662257
20.03.02.02 symporter	1	1.96	TRIREDRAFT_3532	0.210369575735446
20.03.02.03 antiporter	1	1.96	TRIREDRAFT_35777	0.253670157859931
20.03.02.03.01 proton driven antiporter	1	1.96	TRIREDRAFT_35777	0.1646088236047
20.03.22 transport ATPases	1	1.96	TRIREDRAFT_62693	0.380685882822017
20.03.25 ABC transporters	1	1.96	TRIREDRAFT_62693	0.337162551324368
20.09 transport routes	5	9.80	TRIREDRAFT_43671 TRIREDRAFT_44278 TRIREDRAFT_62693 TRIREDRAFT_69563 TRIREDRAFT_6005	0.667428331375204
20.09.16 cellular export and secretion	2	3.92	TRIREDRAFT_44278 TRIREDRAFT_62693	0.329199917475433
20.09.18 cellular import	3	5.88	TRIREDRAFT_43671 TRIREDRAFT_69563 TRIREDRAFT_6005	0.331854944906706
20.09.18.07 non-vesicular cellular import	1	1.96	TRIREDRAFT_6005	0.574424353597689
20.09.18.09 vesicular cellular import	1	1.96	TRIREDRAFT_69563	0.489348195863914
20.09.18.09.01 endocytosis	1	1.96	TRIREDRAFT_69563	0.489348195863914
30 CELLULAR COMMUNICATION/SIGNAL TRANSDUCTION MECHANISM	3	5.88	TRIREDRAFT_72627 TRIREDRAFT_3532 TRIREDRAFT_109078	0.615595072617416
30.01 cellular signalling	1	1.96	TRIREDRAFT_109078	0.93787680449522
30.05 transmembrane signal transduction	2	3.92	TRIREDRAFT_72627 TRIREDRAFT_3532	0.227361006432656
30.05.02 non-enzymatic receptor mediated signalling	1	1.96	TRIREDRAFT_72627	0.337162551324368
30.05.02.24 G-protein coupled receptor signalling pathway	1	1.96	TRIREDRAFT_72627	0.159892234432093
32 CELL RESCUE, DEFENSE AND VIRULENCE	6	11.7	TRIREDRAFT_103012 TRIREDRAFT_120911 TRIREDRAFT_30776 TRIREDRAFT_61293 TRIREDRAFT_123697 TRIREDRAFT_68705	0.543221498232983
32.01 stress response	1	1.96	TRIREDRAFT_120911	0.966977197116791
32.01.03 osmotic and salt stress response	1	1.96	TRIREDRAFT_120911	0.333403130741354
32.05 disease, virulence and defense	2	3.92	TRIREDRAFT_123697 TRIREDRAFT_68705	0.500612082314447
32.05.01 resistance proteins	1	1.96	TRIREDRAFT_123697	0.506478441121449
32.05.01.03 chemical agent resistance	1	1.96	TRIREDRAFT_123697	0.223612030808313
32.05.05 virulence, disease factors	1	1.96	TRIREDRAFT_68705	0.440766586017792
32.05.05.01 toxins	1	1.96	TRIREDRAFT_68705	0.12613719881603
32.07 detoxification	3	5.88	TRIREDRAFT_103012 TRIREDRAFT_30776 TRIREDRAFT_68705	0.279352934456786
32.07.01 detoxification involving cytochrome P450	3	5.88	TRIREDRAFT_103012 TRIREDRAFT_30776 TRIREDRAFT_68705	0.00300696372498931
32.10 degradation / modification of foreign (exogenous) compounds	1	1.96	TRIREDRAFT_61293	0.210369575735446
32.10.09 degradation / modification of foreign (exogenous) ester compounds	1	1.96	TRIREDRAFT_61293	0.0439110908449323
34 INTERACTION WITH THE ENVIRONMENT	6	11.7	TRIREDRAFT_43671 TRIREDRAFT_56911 TRIREDRAFT_120911 TRIREDRAFT_3532 TRIREDRAFT_61293 TRIREDRAFT_35777	0.134958410524596
34.01 homeostasis	3	5.88	TRIREDRAFT_43671 TRIREDRAFT_56911 TRIREDRAFT_35777	0.181688650256006
34.01.01 homeostasis of cations	3	5.88	TRIREDRAFT_43671 TRIREDRAFT_56911 TRIREDRAFT_35777	0.129677988008749
34.01.01.01 homeostasis of metal ions (Na, K, Ca etc.)	1	1.96	TRIREDRAFT_35777	0.569540974041218
34.01.01.03 homeostasis of protons	1	1.96	TRIREDRAFT_35777	0.274438700632178
34.01.03 homeostasis of anions	1	1.96	TRIREDRAFT_56911	0.15038060054532
34.03 membrane excitability	2	3.92	TRIREDRAFT_3532 TRIREDRAFT_61293	0.00985294673402139
34.03.01 synaptic transmission	2	3.92	TRIREDRAFT_3532 TRIREDRAFT_61293	0.00783080918554952
34.03.03 regulation, generation and propagation of action potential	1	1.96	TRIREDRAFT_61293	0.0651520552042711
34.11 cellular sensing and response to external stimulus	2	3.92	TRIREDRAFT_120911 TRIREDRAFT_3532	0.45256368225107
34.11.03 chemoperception and response	2	3.92	TRIREDRAFT_120911 TRIREDRAFT_3532	0.141000361453371
34.11.03.03 chemotaxis	1	1.96	TRIREDRAFT_3532	0.0492652727233674
34.11.03.13 osmosensing and response	1	1.96	TRIREDRAFT_120911	0.257869961672039
36 SYSTEMIC INTERACTION WITH THE ENVIRONMENT	1	1.96	TRIREDRAFT_58580	0.106255324428387
36.20 plant / fungal specific systemic sensing and response	1	1.96	TRIREDRAFT_58580	0.106255324428387
36.20.18 plant hormonal regulation	1	1.96	TRIREDRAFT_58580	0.106255324428387
40 CELL FATE	1	1.96	TRIREDRAFT_58580	0.93130058624153
40.01 cell growth / morphogenesis	1	1.96	TRIREDRAFT_58580	0.843833562162508
40.01.05 growth regulators / regulation of cell size	1	1.96	TRIREDRAFT_58580	0.183216939130136
42 BIOGENESIS OF CELLULAR COMPONENTS	2	3.92	TRIREDRAFT_53961 TRIREDRAFT_123865	0.983293181808485
42.25 vacuole or lysosome	1	1.96	TRIREDRAFT_123865	0.266200176779305
42.27 extracellular / secretion proteins	1	1.96	TRIREDRAFT_53961	0.116251074481632
43 CELL TYPE DIFFERENTIATION	1	1.96	TRIREDRAFT_43671	0.943500295303371
43.01 fungal/microorganismic cell type differentiation	1	1.96	TRIREDRAFT_43671	0.943500295303371
43.01.03 fungal and other eukaryotic cell type differentiation	1	1.96	TRIREDRAFT_43671	0.943500295303371
43.01.03.05 budding, cell polarity and filament formation	1	1.96	TRIREDRAFT_43671	0.76972207155661
99 UNCLASSIFIED PROTEINS	20	39.2	TRIREDRAFT_54352 TRIREDRAFT_103039 TRIREDRAFT_73516 TRIREDRAFT_74580 TRIREDRAFT_75036 TRIREDRAFT_105106 TRIREDRAFT_105763 TRIREDRAFT_21960 TRIREDRAFT_124341 TRIREDRAFT_106181 TRIREDRAFT_105980 TRIREDRAFT_48080 TRIREDRAFT_107494 TRIREDRAFT_48211 TRIREDRAFT_64049 TRIREDRAFT_71823 TRIREDRAFT_65718 TRIREDRAFT_81668 TRIREDRAFT_34493 TRIREDRAFT_112328	0.63432565973182
