# Supplementary material for: The role of PKAc1 in gene regulation and trichodimerol production in Trichoderma reesei
Source: Fungal Biol Biotechnol. 2019 Sep 10;6:12. doi: 10.1186/s40694-019-0075-8 (PMC6734591; doi:10.1186/s40694-019-0075-8)
Supplement: Supplementary file 3 — Additional file 3. Genes with altered transcript levels in Δpkac1 and regulation in an induction specific manner. [file 40694_2019_75_MOESM3_ESM.xlsx]

## Sheet: pkacLL inducing
Overlap of genes regulated in LL by PKAc1 with induction specific genes
induction specific
protein ID	p-value	ratio	fold change	fold change - description	PKAC LL	up/down	PKAC DD	up/down
61212	3.75771e-06	0.330199	-3.02847	DD * CEL and DD * LAC and DD * SOPH down vs DD * GLU and DD * GLY	-2.70947	PKAC LL down	-	-
2185	0.000194922	0.332979	-3.0032	DD * CEL and DD * LAC and DD * SOPH down vs DD * GLU and DD * GLY	2.07738	PKAC LL up	-	-
124040	0.000336182	0.35234	-2.83817	DD * CEL and DD * LAC and DD * SOPH down vs DD * GLU and DD * GLY	2.10163	PKAC LL up	-	-
63526	0.00146281	0.381078	-2.62414	DD * CEL and DD * LAC and DD * SOPH down vs DD * GLU and DD * GLY	3.78228	PKAC LL up	-	-
51415	0.00180702	2.50811	2.50811	DD * CEL and DD * LAC and DD * SOPH up vs DD * GLU and DD * GLY	-2.04699	PKAC LL down	-	-
122579	5.94934e-07	3.73051	3.73051	DD * CEL and DD * LAC and DD * SOPH up vs DD * GLU and DD * GLY	2.03344	PKAC LL up	-	-
70803	0.000263674	3.46083	3.46083	DD * CEL and DD * LAC and DD * SOPH up vs DD * GLU and DD * GLY	2.06943	PKAC LL up	-	-
123261	0.000964172	2.61295	2.61295	DD * CEL and DD * LAC and DD * SOPH up vs DD * GLU and DD * GLY	2.10053	PKAC LL up	-	-
76880	3.59674e-05	2.35411	2.35411	DD * CEL and DD * LAC and DD * SOPH up vs DD * GLU and DD * GLY	2.15217	PKAC LL up	-	-
106120	7.92725e-06	4.42289	4.42289	DD * CEL and DD * LAC and DD * SOPH up vs DD * GLU and DD * GLY	2.18267	PKAC LL up	-	-
66788	0.000167289	5.77249	5.77249	DD * CEL and DD * LAC and DD * SOPH up vs DD * GLU and DD * GLY	2.31823	PKAC LL up	-	-
102851	0.000209758	3.95589	3.95589	DD * CEL and DD * LAC and DD * SOPH up vs DD * GLU and DD * GLY	2.5062	PKAC LL up	-	-
49976	0.000100455	4.46983	4.46983	DD * CEL and DD * LAC and DD * SOPH up vs DD * GLU and DD * GLY	2.5359	PKAC LL up	-	-
110666	0.000489231	3.20644	3.20644	DD * CEL and DD * LAC and DD * SOPH up vs DD * GLU and DD * GLY	2.6153	PKAC LL up	-	-
123204	0.000101734	4.37013	4.37013	DD * CEL and DD * LAC and DD * SOPH up vs DD * GLU and DD * GLY	2.65971	PKAC LL up	-	-
81122	0.000170067	5.46278	5.46278	DD * CEL and DD * LAC and DD * SOPH up vs DD * GLU and DD * GLY	2.70708	PKAC LL up	-3.04434	PKAC DD down
108655	0.00133331	3.08606	3.08606	DD * CEL and DD * LAC and DD * SOPH up vs DD * GLU and DD * GLY	2.98099	PKAC LL up	-	-
122448	0.000133409	3.36524	3.36524	DD * CEL and DD * LAC and DD * SOPH up vs DD * GLU and DD * GLY	3.2086	PKAC LL up	-	-
68924	1.82644e-06	4.44477	4.44477	DD * CEL and DD * LAC and DD * SOPH up vs DD * GLU and DD * GLY	4.42783	PKAC LL up	-	-
123955	3.2401e-07	12.2623	12.2623	DD * CEL and DD * LAC and DD * SOPH up vs DD * GLU and DD * GLY	4.44356	PKAC LL up	-	-
122629	0.000168245	3.31387	3.31387	DD * CEL and DD * LAC and DD * SOPH up vs DD * GLU and DD * GLY	5.04924	PKAC LL up	-	-
46936	8.51018e-05	0.413346	-2.41928	LL * CEL and LL * LAC and LL * SOPH down vs LL * GLU and LL * GLY	-2.75942	PKAC LL down	-	-
110653	9.72682e-06	0.332785	-3.00494	LL * CEL and LL * LAC and LL * SOPH down vs LL * GLU and LL * GLY	-2.35844	PKAC LL down	-	-
80268	0.000662716	0.303953	-3.28998	LL * CEL and LL * LAC and LL * SOPH down vs LL * GLU and LL * GLY	2.1484	PKAC LL up	-	-
68813	5.58878e-07	0.24193	-4.13343	LL * CEL and LL * LAC and LL * SOPH down vs LL * GLU and LL * GLY	2.1577	PKAC LL up	-	-
80879	1.20136e-06	0.140193	-7.13301	LL * CEL and LL * LAC and LL * SOPH down vs LL * GLU and LL * GLY	2.65184	PKAC LL up	-	-
60337	0.000750139	0.428089	-2.33596	LL * CEL and LL * LAC and LL * SOPH down vs LL * GLU and LL * GLY	3.94021	PKAC LL up	-	-
62693	1.08142e-05	3.3629	3.3629	LL * CEL and LL * LAC and LL * SOPH up vs LL * GLU and LL * GLY	-8.27539	PKAC LL down	-	-
53961	0.000175621	3.24279	3.24279	LL * CEL and LL * LAC and LL * SOPH up vs LL * GLU and LL * GLY	-7.37382	PKAC LL down	-	-
124341	0.000238735	4.05767	4.05767	LL * CEL and LL * LAC and LL * SOPH up vs LL * GLU and LL * GLY	-7.32235	PKAC LL down	-	-
121396	0.00052269	3.65216	3.65216	LL * CEL and LL * LAC and LL * SOPH up vs LL * GLU and LL * GLY	-7.14946	PKAC LL down	-	-
124115	0.00115731	2.31876	2.31876	LL * CEL and LL * LAC and LL * SOPH up vs LL * GLU and LL * GLY	-7.04755	PKAC LL down	-	-
31134	1.89224e-05	2.61364	2.61364	LL * CEL and LL * LAC and LL * SOPH up vs LL * GLU and LL * GLY	-6.15611	PKAC LL down	-	-
55709	2.13918e-07	6.80252	6.80252	LL * CEL and LL * LAC and LL * SOPH up vs LL * GLU and LL * GLY	-5.64661	PKAC LL down	-	-
42264	5.82683e-05	4.96689	4.96689	LL * CEL and LL * LAC and LL * SOPH up vs LL * GLU and LL * GLY	-5.04888	PKAC LL down	-	-
103147	1.58095e-06	4.30011	4.30011	LL * CEL and LL * LAC and LL * SOPH up vs LL * GLU and LL * GLY	-4.54611	PKAC LL down	-	-
44175	0.000280362	4.79826	4.79826	LL * CEL and LL * LAC and LL * SOPH up vs LL * GLU and LL * GLY	-4.54254	PKAC LL down	-	-
59382	4.75669e-06	2.76045	2.76045	LL * CEL and LL * LAC and LL * SOPH up vs LL * GLU and LL * GLY	-4.51916	PKAC LL down	-	-
109828	0.000168751	3.50089	3.50089	LL * CEL and LL * LAC and LL * SOPH up vs LL * GLU and LL * GLY	-4.29954	PKAC LL down	-	-
123865	7.00864e-07	11.4557	11.4557	LL * CEL and LL * LAC and LL * SOPH up vs LL * GLU and LL * GLY	-4.03125	PKAC LL down	-2.56339	PKAC DD down
48211	1.11247e-05	4.89592	4.89592	LL * CEL and LL * LAC and LL * SOPH up vs LL * GLU and LL * GLY	-4.01028	PKAC LL down	-	-
119956	2.99089e-05	2.7966	2.7966	LL * CEL and LL * LAC and LL * SOPH up vs LL * GLU and LL * GLY	-3.70725	PKAC LL down	-	-
48080	3.13906e-05	4.20936	4.20936	LL * CEL and LL * LAC and LL * SOPH up vs LL * GLU and LL * GLY	-3.6706	PKAC LL down	-	-
122160	2.10256e-05	2.90141	2.90141	LL * CEL and LL * LAC and LL * SOPH up vs LL * GLU and LL * GLY	-3.62928	PKAC LL down	-	-
65153	5.44509e-05	5.23624	5.23624	LL * CEL and LL * LAC and LL * SOPH up vs LL * GLU and LL * GLY	-3.59102	PKAC LL down	-	-
75878	0.0004958	2.09904	2.09904	LL * CEL and LL * LAC and LL * SOPH up vs LL * GLU and LL * GLY	-3.47781	PKAC LL down	-2.75176	PKAC DD down
35777	2.74124e-06	5.26942	5.26942	LL * CEL and LL * LAC and LL * SOPH up vs LL * GLU and LL * GLY	-3.4498	PKAC LL down	-	-
68705	0.000126298	2.39103	2.39103	LL * CEL and LL * LAC and LL * SOPH up vs LL * GLU and LL * GLY	-3.39745	PKAC LL down	-	-
105106	2.52883e-05	2.81151	2.81151	LL * CEL and LL * LAC and LL * SOPH up vs LL * GLU and LL * GLY	-3.27975	PKAC LL down	-	-
107494	0.000292296	3.60887	3.60887	LL * CEL and LL * LAC and LL * SOPH up vs LL * GLU and LL * GLY	-3.08903	PKAC LL down	-	-
72611	0.00108158	2.12604	2.12604	LL * CEL and LL * LAC and LL * SOPH up vs LL * GLU and LL * GLY	-3.02161	PKAC LL down	-	-
123274	0.00174832	2.08217	2.08217	LL * CEL and LL * LAC and LL * SOPH up vs LL * GLU and LL * GLY	-3.01982	PKAC LL down	-	-
107947	0.00143888	2.30715	2.30715	LL * CEL and LL * LAC and LL * SOPH up vs LL * GLU and LL * GLY	-2.98344	PKAC LL down	-	-
123673	7.39574e-05	3.64055	3.64055	LL * CEL and LL * LAC and LL * SOPH up vs LL * GLU and LL * GLY	-2.95361	PKAC LL down	-	-
120975	0.000508038	2.22008	2.22008	LL * CEL and LL * LAC and LL * SOPH up vs LL * GLU and LL * GLY	-2.82063	PKAC LL down	-	-
103694	2.54119e-05	2.2681	2.2681	LL * CEL and LL * LAC and LL * SOPH up vs LL * GLU and LL * GLY	-2.63867	PKAC LL down	-	-
111680	0.00014666	2.50523	2.50523	LL * CEL and LL * LAC and LL * SOPH up vs LL * GLU and LL * GLY	-2.60767	PKAC LL down	-	-
123697	7.17173e-05	3.26451	3.26451	LL * CEL and LL * LAC and LL * SOPH up vs LL * GLU and LL * GLY	-2.59487	PKAC LL down	-	-
50618	2.83627e-07	7.90123	7.90123	LL * CEL and LL * LAC and LL * SOPH up vs LL * GLU and LL * GLY	-2.50644	PKAC LL down	-	-
106181	1.94195e-07	2.50847	2.50847	LL * CEL and LL * LAC and LL * SOPH up vs LL * GLU and LL * GLY	-2.49165	PKAC LL down	-	-
21758	8.33304e-07	3.13163	3.13163	LL * CEL and LL * LAC and LL * SOPH up vs LL * GLU and LL * GLY	-2.46181	PKAC LL down	-	-
123978	2.22184e-06	12.1217	12.1217	LL * CEL and LL * LAC and LL * SOPH up vs LL * GLU and LL * GLY	-2.36276	PKAC LL down	-	-
80003	5.40757e-07	4.19706	4.19706	LL * CEL and LL * LAC and LL * SOPH up vs LL * GLU and LL * GLY	-2.34263	PKAC LL down	-	-
102999	5.88305e-05	4.0761	4.0761	LL * CEL and LL * LAC and LL * SOPH up vs LL * GLU and LL * GLY	-2.29739	PKAC LL down	-2.33313	PKAC DD down
79606	1.00373e-05	3.13704	3.13704	LL * CEL and LL * LAC and LL * SOPH up vs LL * GLU and LL * GLY	-2.29422	PKAC LL down	-	-
59665	5.94412e-05	3.64296	3.64296	LL * CEL and LL * LAC and LL * SOPH up vs LL * GLU and LL * GLY	-2.26765	PKAC LL down	-	-
74580	1.24828e-06	7.13992	7.13992	LL * CEL and LL * LAC and LL * SOPH up vs LL * GLU and LL * GLY	-2.23483	PKAC LL down	-	-
64710	5.7451e-08	7.13743	7.13743	LL * CEL and LL * LAC and LL * SOPH up vs LL * GLU and LL * GLY	-2.14572	PKAC LL down	-	-
122963	2.51767e-06	2.12849	2.12849	LL * CEL and LL * LAC and LL * SOPH up vs LL * GLU and LL * GLY	-2.13934	PKAC LL down	-	-
121800	0.000398018	2.76757	2.76757	LL * CEL and LL * LAC and LL * SOPH up vs LL * GLU and LL * GLY	-2.12975	PKAC LL down	-2.17632	PKAC DD down
72627	3.65088e-06	5.38818	5.38818	LL * CEL and LL * LAC and LL * SOPH up vs LL * GLU and LL * GLY	-2.11511	PKAC LL down	-	-
123827	1.06851e-05	2.78315	2.78315	LL * CEL and LL * LAC and LL * SOPH up vs LL * GLU and LL * GLY	-2.05118	PKAC LL down	-2.0259	PKAC DD down
47432	1.22235e-07	12.0502	12.0502	LL * CEL and LL * LAC and LL * SOPH up vs LL * GLU and LL * GLY	-2.02779	PKAC LL down	-	-
53372	0.000797883	3.15884	3.15884	LL * CEL and LL * LAC and LL * SOPH up vs LL * GLU and LL * GLY	2.00482	PKAC LL up	-	-
21960	0.0002273	2.22252	2.22252	LL * CEL and LL * LAC and LL * SOPH up vs LL * GLU and LL * GLY	2.09976	PKAC LL up	-	-
80019	1.58889e-06	4.67872	4.67872	LL * CEL and LL * LAC and LL * SOPH up vs LL * GLU and LL * GLY	2.12759	PKAC LL up	-	-
123079	0.000228487	8.19104	8.19104	LL * CEL and LL * LAC and LL * SOPH up vs LL * GLU and LL * GLY	2.22099	PKAC LL up	-	-
59368	3.31037e-07	5.08298	5.08298	LL * CEL and LL * LAC and LL * SOPH up vs LL * GLU and LL * GLY	2.29547	PKAC LL up	-	-
62488	0.000592655	3.03191	3.03191	LL * CEL and LL * LAC and LL * SOPH up vs LL * GLU and LL * GLY	2.37852	PKAC LL up	-	-
79726	1.1195e-05	2.32309	2.32309	LL * CEL and LL * LAC and LL * SOPH up vs LL * GLU and LL * GLY	2.3945	PKAC LL up	-	-
103455	9.302e-06	2.03556	2.03556	LL * CEL and LL * LAC and LL * SOPH up vs LL * GLU and LL * GLY	2.43265	PKAC LL up	-	-
4124	0.000294357	3.35193	3.35193	LL * CEL and LL * LAC and LL * SOPH up vs LL * GLU and LL * GLY	2.49371	PKAC LL up	-	-
22284	5.00814e-07	4.20738	4.20738	LL * CEL and LL * LAC and LL * SOPH up vs LL * GLU and LL * GLY	2.61727	PKAC LL up	-	-
69753	0.000389685	2.33545	2.33545	LL * CEL and LL * LAC and LL * SOPH up vs LL * GLU and LL * GLY	2.71356	PKAC LL up	-	-
69692	6.62806e-06	3.78019	3.78019	LL * CEL and LL * LAC and LL * SOPH up vs LL * GLU and LL * GLY	2.75347	PKAC LL up	-	-
5836	2.37693e-06	14.1844	14.1844	LL * CEL and LL * LAC and LL * SOPH up vs LL * GLU and LL * GLY	3.06696	PKAC LL up	-	-
58580	0.000875303	2.638	2.638	LL * CEL and LL * LAC and LL * SOPH up vs LL * GLU and LL * GLY	3.48276	PKAC LL up	-	-
111915	8.67952e-06	5.49807	5.49807	LL * CEL and LL * LAC and LL * SOPH up vs LL * GLU and LL * GLY	3.644	PKAC LL up	-	-
69276	0.000246538	7.09972	7.09972	LL * CEL and LL * LAC and LL * SOPH up vs LL * GLU and LL * GLY	4.05135	PKAC LL up	-	-
55887	0.000916032	2.42203	2.42203	LL * CEL and LL * LAC and LL * SOPH up vs LL * GLU and LL * GLY	5.40739	PKAC LL up	-	-
108663	2.95085e-05	4.41793	4.41793	LL * CEL and LL * LAC and LL * SOPH up vs LL * GLU and LL * GLY	5.68158	PKAC LL up	-	-

## Sheet: pkacDD inducing
Overlap of genes regulated in DD by PKAc1 with induction specific genes
induction specific
protein ID	p-value	ratio	fold change	fold change - description	PKAC LL	up/down	PKAC DD	up/down
108232	0.000582769	7.27747	7.27747	DD * CEL and DD * LAC and DD * SOPH up vs DD * GLU and DD * GLY	-	-	-19.8928	PKAC DD down
69611	0.00019722	5.69634	5.69634	DD * CEL and DD * LAC and DD * SOPH up vs DD * GLU and DD * GLY	-	-	-7.86824	PKAC DD down
108143	2.46965e-06	7.22321	7.22321	DD * CEL and DD * LAC and DD * SOPH up vs DD * GLU and DD * GLY	-	-	-6.0352	PKAC DD down
74282	1.69672e-05	7.83032	7.83032	DD * CEL and DD * LAC and DD * SOPH up vs DD * GLU and DD * GLY	-	-	-5.08036	PKAC DD down
58366	0.00166123	3.42002	3.42002	DD * CEL and DD * LAC and DD * SOPH up vs DD * GLU and DD * GLY	-	-	-4.08623	PKAC DD down
123456	0.000559482	4.96085	4.96085	LL * CEL and LL * LAC and LL * SOPH up vs LL * GLU and LL * GLY	-	-	-4.04598	PKAC DD down
108144	0.000132492	2.62734	2.62734	DD * CEL and DD * LAC and DD * SOPH up vs DD * GLU and DD * GLY	-	-	-3.90568	PKAC DD down
121620	0.000639099	0.39856	-2.50903	LL * CEL and LL * LAC and LL * SOPH down vs LL * GLU and LL * GLY	-	-	-3.48011	PKAC DD down
22785	1.97305e-05	4.63265	4.63265	LL * CEL and LL * LAC and LL * SOPH up vs LL * GLU and LL * GLY	-	-	-3.4264	PKAC DD down
4744	7.13757e-05	2.93648	2.93648	LL * CEL and LL * LAC and LL * SOPH up vs LL * GLU and LL * GLY	-	-	-3.35119	PKAC DD down
81122	0.000170067	5.46278	5.46278	DD * CEL and DD * LAC and DD * SOPH up vs DD * GLU and DD * GLY	2.70708	PKAC LL up	-3.04434	PKAC DD down
108586	1.23257e-06	4.23733	4.23733	LL * CEL and LL * LAC and LL * SOPH up vs LL * GLU and LL * GLY	-	-	-2.98063	PKAC DD down
58389	0.000205231	3.76843	3.76843	LL * CEL and LL * LAC and LL * SOPH up vs LL * GLU and LL * GLY	-	-	-2.78776	PKAC DD down
27689	0.000681045	2.69972	2.69972	LL * CEL and LL * LAC and LL * SOPH up vs LL * GLU and LL * GLY	-	-	-2.75359	PKAC DD down
75878	0.0004958	2.09904	2.09904	LL * CEL and LL * LAC and LL * SOPH up vs LL * GLU and LL * GLY	-3.47781	PKAC LL down	-2.75176	PKAC DD down
76722	0.00140212	0.34968	-2.85976	DD * CEL and DD * LAC and DD * SOPH down vs DD * GLU and DD * GLY	-	-	-2.73611	PKAC DD down
123865	7.00864e-07	11.4557	11.4557	LL * CEL and LL * LAC and LL * SOPH up vs LL * GLU and LL * GLY	-4.03125	PKAC LL down	-2.56339	PKAC DD down
103179	5.77328e-06	3.21539	3.21539	LL * CEL and LL * LAC and LL * SOPH up vs LL * GLU and LL * GLY	-	-	-2.54524	PKAC DD down
104968	0.000297828	2.41709	2.41709	LL * CEL and LL * LAC and LL * SOPH up vs LL * GLU and LL * GLY	-	-	-2.45703	PKAC DD down
123946	0.000690929	0.487631	-2.05073	DD * CEL and DD * LAC and DD * SOPH down vs DD * GLU and DD * GLY	-	-	-2.39394	PKAC DD down
105251	0.000233927	2.52919	2.52919	LL * CEL and LL * LAC and LL * SOPH up vs LL * GLU and LL * GLY	-	-	-2.38959	PKAC DD down
107507	0.000439465	3.09807	3.09807	LL * CEL and LL * LAC and LL * SOPH up vs LL * GLU and LL * GLY	-	-	-2.37635	PKAC DD down
102999	5.88305e-05	4.0761	4.0761	LL * CEL and LL * LAC and LL * SOPH up vs LL * GLU and LL * GLY	-2.29739	PKAC LL down	-2.33313	PKAC DD down
79599	1.02136e-08	3.287	3.287	LL * CEL and LL * LAC and LL * SOPH up vs LL * GLU and LL * GLY	-	-	-2.32909	PKAC DD down
4480	3.58215e-06	2.96493	2.96493	LL * CEL and LL * LAC and LL * SOPH up vs LL * GLU and LL * GLY	-	-	-2.32073	PKAC DD down
54227	8.76106e-06	2.52263	2.52263	LL * CEL and LL * LAC and LL * SOPH up vs LL * GLU and LL * GLY	-	-	-2.25631	PKAC DD down
121843	1.36785e-07	8.73757	8.73757	LL * CEL and LL * LAC and LL * SOPH up vs LL * GLU and LL * GLY	-	-	-2.25104	PKAC DD down
73818	4.39346e-05	5.42962	5.42962	LL * CEL and LL * LAC and LL * SOPH up vs LL * GLU and LL * GLY	-	-	-2.2097	PKAC DD down
121226	0.000296717	2.38593	2.38593	LL * CEL and LL * LAC and LL * SOPH up vs LL * GLU and LL * GLY	-	-	-2.20348	PKAC DD down
121800	0.000398018	2.76757	2.76757	LL * CEL and LL * LAC and LL * SOPH up vs LL * GLU and LL * GLY	-2.12975	PKAC LL down	-2.17632	PKAC DD down
73678	9.15571e-05	2.24973	2.24973	DD * CEL and DD * LAC and DD * SOPH up vs DD * GLU and DD * GLY	-	-	-2.17098	PKAC DD down
3362	4.7797e-05	2.71038	2.71038	LL * CEL and LL * LAC and LL * SOPH up vs LL * GLU and LL * GLY	-	-	-2.15233	PKAC DD down
106314	1.65684e-05	2.54882	2.54882	DD * CEL and DD * LAC and DD * SOPH up vs DD * GLU and DD * GLY	-	-	-2.14667	PKAC DD down
68036	0.00104903	2.07476	2.07476	LL * CEL and LL * LAC and LL * SOPH up vs LL * GLU and LL * GLY	-	-	-2.127	PKAC DD down
63868	0.000298144	2.70214	2.70214	DD * CEL and DD * LAC and DD * SOPH up vs DD * GLU and DD * GLY	-	-	-2.07206	PKAC DD down
65965	5.8709e-06	3.04923	3.04923	LL * CEL and LL * LAC and LL * SOPH up vs LL * GLU and LL * GLY	-	-	-2.03956	PKAC DD down
123827	1.06851e-05	2.78315	2.78315	LL * CEL and LL * LAC and LL * SOPH up vs LL * GLU and LL * GLY	-2.05118	PKAC LL down	-2.0259	PKAC DD down
123009	4.23173e-05	6.54472	6.54472	LL * CEL and LL * LAC and LL * SOPH up vs LL * GLU and LL * GLY	-	-	-2.01657	PKAC DD down
82208	2.70854e-05	3.46738	3.46738	DD * CEL and DD * LAC and DD * SOPH up vs DD * GLU and DD * GLY	-	-	2.02164	PKAC DD up
80091	0.0017495	2.28208	2.28208	DD * CEL and DD * LAC and DD * SOPH up vs DD * GLU and DD * GLY	-	-	2.03021	PKAC DD up
22210	0.000454935	2.10231	2.10231	DD * CEL and DD * LAC and DD * SOPH up vs DD * GLU and DD * GLY	-	-	2.03664	PKAC DD up
112325	0.000192502	2.03237	2.03237	LL * CEL and LL * LAC and LL * SOPH up vs LL * GLU and LL * GLY	-	-	2.13241	PKAC DD up
106879	0.000139232	6.64327	6.64327	DD * CEL and DD * LAC and DD * SOPH up vs DD * GLU and DD * GLY	-	-	2.41782	PKAC DD up
109972	0.000185692	3.83411	3.83411	DD * CEL and DD * LAC and DD * SOPH up vs DD * GLU and DD * GLY	-	-	2.53568	PKAC DD up
109779	0.000268451	5.79631	5.79631	DD * CEL and DD * LAC and DD * SOPH up vs DD * GLU and DD * GLY	-	-	2.8513	PKAC DD up
72379	0.00134457	4.38935	4.38935	LL * CEL and LL * LAC and LL * SOPH up vs LL * GLU and LL * GLY	-	-	3.40878	PKAC DD up
108642	0.000339934	2.9429	2.9429	LL * CEL and LL * LAC and LL * SOPH up vs LL * GLU and LL * GLY	-	-	3.49815	PKAC DD up
55886	0.000706944	3.97057	3.97057	DD * CEL and DD * LAC and DD * SOPH up vs DD * GLU and DD * GLY	-	-	5.87907	PKAC DD up
