# Supplementary material for: The role of PKAc1 in gene regulation and trichodimerol production in Trichoderma reesei
Source: Fungal Biol Biotechnol. 2019 Sep 10;6:12. doi: 10.1186/s40694-019-0075-8 (PMC6734591; doi:10.1186/s40694-019-0075-8)
Supplement: Supplementary file 4 — Additional file 4. Comparative analysis of genes with altered transcript levels in Δpkac1 and genes regulated by photoreceptors, CRE1 and by light upon growth on cellulose. [file 40694_2019_75_MOESM4_ESM.xlsx]

## Sheet: photoreceptors LL
Gene regulation in photoreceptor mutants (Tisch et al., 2013) - overlap with regulation by PKAc1 (light)
		Δenv1						Δblr1						Δblr2
		light			darkness			light			darkness			light			darkness										Schmoll et al., 2016 MMBR annotation Trichoderma								JGI TRE annotation (user curation)			Druzhinina et al., 2016	Annotation Neurospora crassa (BROAD)			Annotation Aspergillus nidulans (Broad)
Protein ID	fold Δpkac1 LL	Fold-Change	p-value	Fold-Change Description	Fold-Change	p-value	Fold-Change Description	Fold-Change	p-value	Fold-Change Description	Fold-Change	p-value	Fold-Change Description	Fold-Change	p-value	Fold-Change Description	Fold-Change	p-value	Fold-Change Description	TRE number	TRE ID	scaffold JGI	start	end	chromosome (Marie-Nelly et al., 2014)	position in chromosome	TOPIC	gene name	subgroup	description	T atro	T virens	N crassa	S cerevisiae	name	defline	description	annotation	LOCUS NCR	SYMBOL	SYNOYM	LOCUS ANID	LENGTH	START	STOP	STRAND	NAME	CHROMOSOME	OPERON
57399	-12.574	-	-	-	-	-	-	-	-	-	-	-	-	-	-	-	-	-	-	57399	TRIRE2_57399	4	1049234	1049380	2	1148	protein kinases	pkac1	0	AGC type kinase, cAMP dependent protein kinase A, catalytic subunit 1	164264	184045	NCU06240	YPL203W	PKAC1	cAMP dependent protein kinase, catalytic subunit	cAMP dependent protein kinase, catalytic subunit	cAMP dependent protein kinase, protein kinase A, catalytic subunit	NCU06240	pkac-1	0	ANID_06305	1580	198695	200274	+	cAMP-dependent protein kinase PKAC catalytic subunit	I	PF00069.17,PF07714.9,PF07714.10,PF00069.18
62693	-8.27539	6.00994	9.97372e-07	delta env1 * LL up vs QM9414 * LL	-	-	-	-13.391	1.05039e-08	delta blr1 * LL down vs QM9414 * LL	-	-	-	-12.1586	1.70507e-08	delta blr2 * LL down vs QM9414 * LL	-	-	-	62693	TRIRE2_62693	10	900880	902825	3	304	Transport	STE6	transporter containing IPR003439 domain	TRE62693, candidate ABC-transporter, related to a-factor exporter Ste6p (26 % identity)	268603	182026	NCU09443	YKL209C	\N	ABC-transporter	candidate ABC-transporter, related to a-factor exporter Ste6p	ABC-transporter Ste6p	NCU09443	0	0	-	-	-	-	-	-	-	-
53961	-7.37382	-	-	-	-	-	-	-4.80718	0.000475176	delta blr1 * LL down vs QM9414 * LL	-	-	-	-2.58913	0.0158882	delta blr2 * LL down vs QM9414 * LL	-	-	-	53961	TRIRE2_53961	1	2802847	2804046	7	309	-	-	-	-	-	-	-	-	-	-	-	Aspartyl protease	-	-	-	ANID_06888	1321	264556	265876	-	propenicillopepsin	I	PF00026.16,PF00026.15
124341	-7.32235	18.7751	5.08099e-08	delta env1 * LL up vs QM9414 * LL	-	-	-	-5.67771	2.24325e-05	delta blr1 * LL down vs QM9414 * LL	-	-	-	-3.32393	0.000731859	delta blr2 * LL down vs QM9414 * LL	-	-	-	124341	TRIRE2_124341	6	1417284	1417460	1	361	Chromatin and histone modification	0	HMGB subfamily	related to MAT a1	33998	221796	NCU03481	YPR065W	MATa1	mating type protein MATa1	mating type protein MATa1, contains HMG-box	mating protein MAT1-2-1	-	-	-	-	-	-	-	-	-	-	-
121396	-7.14946	4.86187	0.00178781	delta env1 * LL up vs QM9414 * LL	-	-	-	-	-	-	-	-	-	-	-	-	-	-	-	121396	TRIRE2_121396	7	653928	654254	2	243	-	-	-	-	-	-	-	-	-	-	-	orphan protein	-	-	-	-	-	-	-	-	-	-	-
124115	-7.04755	10.1799	5.43764e-09	delta env1 * LL up vs QM9414 * LL	-	-	-	-	-	-	2.52057	0.000199413	delta blr1 * DD up vs QM9414 * DD	-	-	-	-	-	-	124115	TRIRE2_124115	34	119104	120447	3	990	-	-	-	-	-	-	-	-	\N	phosphoenolpyruvate carboxykinase	phosphoenolpyruvate carboxykinase (ATP), aligns to Emericella nidulans AcuF protein (gi15983749)	phosphoenolpyruvate carboxykinase AcuF	NCU09873	acu-6	con-3,pck-1	ANID_01918	2687	333663	336349	-	phosphoenolpyruvate carboxykinase AcuF	VII	PF01293.12,PF01293.13,TIGR00224
70355	-6.86191	5.10125	5.9455e-05	delta env1 * LL up vs QM9414 * LL	-	-	-	-	-	-	-	-	-	-	-	-	-	-	-	70355	TRIRE2_70355	35	67311	67418	1	1297	-	-	-	-	-	-	-	-	-	-	-	SAM-dependent methylransferase	NCU04907	0	0	-	-	-	-	-	-	-	-
31134	-6.15611	6.25929	1.66194e-06	delta env1 * LL up vs QM9414 * LL	-	-	-	-6.05558	2.05045e-06	delta blr1 * LL down vs QM9414 * LL	-	-	-	-5.04039	6.88718e-06	delta blr2 * LL down vs QM9414 * LL	-	-	-	31134	TRIRE2_31134	9	402436	403185	7	749	-	-	-	-	-	-	-	-	\N	isoprenylcysteine carboxyl methyltransferase	candidate isoprenylcysteine carboxyl methyltransferase, involved in posttranslational modification of CaaX-domain proteins, probably with signaling function	isoprenylcysteine carboxyl methyltransferase	NCU00034	0	0	ANID_06162	969	101536	102504	-	prenylcystein carboxymethyl transferase	I	PF04140.7,PF06966.5,PF04140.6
124222	-5.75624	4.48917	9.15637e-05	delta env1 * LL up vs QM9414 * LL	-	-	-	-4.16697	0.000149169	delta blr1 * LL down vs QM9414 * LL	-	-	-	-2.17694	0.0140758	delta blr2 * LL down vs QM9414 * LL	-	-	-	124222	TRIRE2_124222	39	83743	84222	7	495	-	-	-	-	-	-	-	-	\N	CaaX-protease	candidate CaaX-protease, related to E. nidulans rce1, involved in signal transduction	CaaX-protease, related to E. nidulans rce1, involved in signal transduction	NCU11314	0	0	ANID_06528	1800	113748	115547	-	CaaX protease	I	PF02517.9,PF02517.8
55709	-5.64661	21.2115	3.25553e-08	delta env1 * LL up vs QM9414 * LL	-	-	-	-2.51037	0.00549317	delta blr1 * LL down vs QM9414 * LL	-	-	-	-	-	-	-	-	-	55709	TRIRE2_55709	2	932383	932672	1	592	-	-	-	-	-	-	-	-	-	-	-	unknown protein	-	-	-	-	-	-	-	-	-	-	-
49589	-5.58081	10.9431	3.18839e-05	delta env1 * LL up vs QM9414 * LL	-	-	-	-4.53248	0.0019614	delta blr1 * LL down vs QM9414 * LL	-	-	-	-	-	-	-	-	-	49589	TRIRE2_49589	13	693569	693712	4	295	-	-	-	-	-	-	-	-	-	-	-	unknown protein	NCU02092	0	0	-	-	-	-	-	-	-	-
22093	-5.34153	21.3754	1.24769e-06	delta env1 * LL up vs QM9414 * LL	-	-	-	-	-	-	-	-	-	-	-	-	-	-	-	22093	TRIRE2_22093	7	541177	542048	2	267	-	-	-	-	-	-	-	-	\N	prenyltransferase/farnesyltransferase, alpha subunit	hypothetical protein prenyltransferase/farnesyltransferase, alpha subunit, related to E. nidulans CaaX farnesyltransferase alpha subunit ram2	Protein farnesyltransferase, alpha subunit	NCU03632	0	0	ANID_03867	1132	111451	112582	-	CaaX farnesyltransferase alpha subunit	II	PF01239.14,PF01239.15
42264	-5.04888	-	-	-	-	-	-	-	-	-	-	-	-	-	-	-	-	-	-	42264	TRIRE2_42264	38	122541	123110	4	92	-	-	-	-	-	-	-	-	-	-	-	3'-5' exonuclease	-	-	-	ANID_04357	1284	163494	164777	-	conserved hypothetical protein	III	PF00929.17,PF00929.16
34493	-4.71766	-	-	-	2.94964	0.014053	delta env1 * DD up vs QM9414 * DD	-70.5562	2.71916e-08	delta blr1 * LL down vs QM9414 * LL	-	-	-	-106.387	8.40062e-09	delta blr2 * LL down vs QM9414 * LL	-	-	-	34493	TRIRE2_34493	28	353058	353201	5	777	sexual development	hpp1	0	peptide pheromone precursor, h-type, assumes a-type function	contig_13:13975-14088	91991	0	0	MIN1	\N	\N	a-type peptide pheromone precursor hpp1	-	-	-	-	-	-	-	-	-	-	-
46002	-4.68183	-	-	-	-	-	-	-	-	-	-	-	-	-	-	-	-	-	-	46002	TRIRE2_46002	4	739119	739119	2	1065	-	-	-	-	-	-	-	-	-	-	-	unknown protein, only in fungi	NCU04314	0	0	-	-	-	-	-	-	-	-
103147	-4.54611	3.04143	5.51107e-05	delta env1 * LL up vs QM9414 * LL	-	-	-	-4.29091	3.05817e-06	delta blr1 * LL down vs QM9414 * LL	-	-	-	-	-	-	-	-	-	103147	TRIRE2_103147	1	2798865	2799146	7	310	Secondary metabolism	0	p450 superfamily (cI12078)	0	0	0	0	0	-	-	-	unknown protein	-	-	-	ANID_06057	1601	63242	64842	+	cytochrome P450 family protein	I	PF00067.14,PF00067.15
44175	-4.54254	8.03696	6.57821e-06	delta env1 * LL up vs QM9414 * LL	-	-	-	-	-	-	-	-	-	-	-	-	-	-	-	44175	TRIRE2_44175	1	1901913	1902890	5	166	Transport	0	transporter containing IPR005828 domain	hypothetical sugar transporter family protein	49508	177974	NCU07607	YKL217W	\N	lactate/pyruvate transporter	\N	MFS H+ sugar transporter	NCU07607	0	0	ANID_06703	1599	48095	49693	+	sugar transporter	I	PF07690.9,PF07690.8,PF00083.17,TIGR00891,PF00083.16
59382	-4.51916	25.3467	9.17096e-12	delta env1 * LL up vs QM9414 * LL	-	-	-	-2.28371	0.000142324	delta blr1 * LL down vs QM9414 * LL	-	-	-	-2.76606	1.7422e-05	delta blr2 * LL down vs QM9414 * LL	-	-	-	59382	TRIRE2_59382	6	556640	557069	1	154	-	-	-	-	-	-	-	-	-	-	-	unknown protein	NCU01193	0	0	-	-	-	-	-	-	-	-
109828	-4.29954	4.3256	3.84282e-06	delta env1 * LL up vs QM9414 * LL	-	-	-	-	-	-	-	-	-	3.03627	7.22733e-05	delta blr2 * LL up vs QM9414 * LL	-	-	-	109828	TRIRE2_109828	17	512582	513148	4	819	-	-	-	-	-	-	-	-	-	-	-	SSCRP	-	-	-	-	-	-	-	-	-	-	-
122487	-4.29683	-3.66509	0.00153571	delta env1 * LL down vs QM9414 * LL	-	-	-	-2.03992	0.0492988	delta blr1 * LL down vs QM9414 * LL	-	-	-	-	-	-	-	-	-	122487	TRIRE2_122487	12	961521	962024	2	448	-	-	-	-	-	-	-	-	\N	DNAse	distant similarity to a Nectria haemaotcocca putative DNAse, has one predicted transmembrane domain	DNAse	NCU01173	0	0	-	-	-	-	-	-	-	-
62100	-4.18162	-	-	-	-	-	-	-	-	-	-	-	-	-	-	-	-	-	-	62100	TRIRE2_62100	9	845414	846046	7	621	heat shock proteins	0	0	hsp23, related to S. cerevisiae HSP26p and to N. crassa hsp30-like protein	255394	46820	NCU09364	YBR072W	-	-	-	Hsp30	NCU09364	hsp30	0	-	-	-	-	-	-	-	-
82662	-4.16348	7.29587	0.0192649	delta env1 * LL up vs QM9414 * LL	-	-	-	-	-	-	-	-	-	-	-	-	-	-	-	82662	TRIRE2_82662	54	7178	7533	3	1503	Asexual development	ccg-14	0	Epl1 protein	302952	110852	NCU07787	0	\N	\N	hypothetical protein bearing a cerato-platanin domain, related to N. crassa SnodProt1 and T. atroviride epr1 which is constitutively expressed and involved in induction of systemic resistence in plants	unknown protein related to CCG14	NCU07787	ccg-14	0	ANID_06273	620	112351	112970	+	conserved hypothetical protein	I	PF07249.4,PF07249.5
123865	-4.03125	-28.6745	1.43732e-10	delta env1 * LL down vs QM9414 * LL	-	-	-	-25.3411	2.3704e-10	delta blr1 * LL down vs QM9414 * LL	-	-	-	-16.0089	1.79217e-09	delta blr2 * LL down vs QM9414 * LL	-	-	-	123865	TRIRE2_123865	27	407026	407490	3	1564	-	-	-	-	-	-	-	-	-	-	-	Peptidase S8 and S53, subtilisin, kexin, sedolisin	-	-	-	-	-	-	-	-	-	-	-
48211	-4.01028	6.36495	2.42644e-06	delta env1 * LL up vs QM9414 * LL	-	-	-	-6.2016	2.85164e-06	delta blr1 * LL down vs QM9414 * LL	-	-	-	-7.06831	1.284e-06	delta blr2 * LL down vs QM9414 * LL	-	-	-	48211	TRIRE2_48211	9	860866	862683	7	614	-	-	-	-	-	-	-	-	-	-	-	unknown protein, intracellular	NCU06265	0	0	ANID_03627	3525	265535	269059	-	conserved hypothetical protein	II	0
105763	-3.83721	21.55	4.75546e-08	delta env1 * LL up vs QM9414 * LL	-	-	-	-2.57396	0.00580473	delta blr1 * LL down vs QM9414 * LL	2.7482	0.00370873	delta blr1 * DD up vs QM9414 * DD	-3.05897	0.00178772	delta blr2 * LL down vs QM9414 * LL	-	-	-	105763	TRIRE2_105763	5	1696688	1697094	4	347	Effector proteins (competition and defense)	0	0	IPR008427 Extracellular membrane protein, CFEM domain	171091	140013	NCU07776	0	\N	cell wall protein	Distantly related to C. albicans Rbt5p. Putative cell wall protein.	membrane protein with CFEM domain	-	-	-	-	-	-	-	-	-	-	-
119956	-3.70725	3.35485	6.9338e-05	delta env1 * LL up vs QM9414 * LL	-	-	-	-	-	-	-	-	-	-	-	-	-	-	-	119956	TRIRE2_119956	1	3499986	3499990	4	450	-	-	-	-	-	-	-	-	-	-	-	unknown protein	-	-	-	ANID_12348	312	62415	62726	+	predicted protein	VIII	0
48080	-3.6706	-	-	-	-	-	-	-2.77913	2.36371e-05	delta blr1 * LL down vs QM9414 * LL	-	-	-	-2.13124	0.000427916	delta blr2 * LL down vs QM9414 * LL	-	-	-	48080	TRIRE2_48080	9	563089	563173	7	698	-	-	-	-	-	-	-	-	-	-	-	unknown protein	NCU03383	0	0	ANID_03100	583	863768	864350	-	conserved hypothetical protein	VI	PF10241.1,PF10241.2
122160	-3.62928	3.31003	7.44814e-05	delta env1 * LL up vs QM9414 * LL	-	-	-	4.27047	1.00401e-05	delta blr1 * LL up vs QM9414 * LL	2.86453	0.000252511	delta blr1 * DD up vs QM9414 * DD	3.24326	8.81541e-05	delta blr2 * LL up vs QM9414 * LL	-	-	-	122160	TRIRE2_122160	10	1151201	1152409	3	219	-	-	-	-	-	-	-	-	-	-	-	Heat shock proteinwith DnaJ domain	-	-	-	-	-	-	-	-	-	-	-
65153	-3.59102	2.72812	8.09732e-05	delta env1 * LL up vs QM9414 * LL	-	-	-	-	-	-	-	-	-	-	-	-	-	-	-	65153	TRIRE2_65153	15	372826	373103	7	109	Transport	0	transporter containing IPR003663 domain	0	154753	89841	NCU05585	YNR072W	-	-	-	MFS permease	NCU05585	0	0	ANID_03220	2285	22931	25215	-	MFS quinate transporter	VI	PF07690.9,TIGR00879,PF07690.8,PF00083.17,PF00083.16
47286	-3.58417	10.6371	1.97381e-06	delta env1 * LL up vs QM9414 * LL	-	-	-	-	-	-	-	-	-	-	-	-	-	-	-	47286	TRIRE2_47286	7	578132	578329	2	257	-	-	-	-	-	-	-	-	-	-	-	unknown protein	NCU11027	0	0	ANID_09434	3411	4869	8279	-	zinc metalloprotease	Unmapped scaffolds	PF00675.13,PF05193.13,PF05193.14
74278	-3.57702	-	-	-	-	-	-	-	-	-	3.40107	0.000926876	delta blr1 * DD up vs QM9414 * DD	-	-	-	-	-	-	74278	TRIRE2_74278	1	2743261	2743689	7	330	-	-	-	-	-	-	-	-	-	-	-	Pyridine nucleotide-disulphide oxidoreductase, class-II	-	-	-	ANID_03963	1073	6232	7304	+	thioredoxin reductase GliT	II	PF00890.17,PF07992.6,PF07992.7
71823	-3.51397	-	-	-	-	-	-	-2.35265	0.000364823	delta blr1 * LL down vs QM9414 * LL	-	-	-	-2.22683	0.000647055	delta blr2 * LL down vs QM9414 * LL	-	-	-	71823	TRIRE2_71823	15	52993	53044	7	33	Transcription factors	0	0	conserved hypothetical protein	316880	204757	NCU08136	YIL130W	\N	fungal specific transcription factor domain-containing protein	This domain is found in a number of fungal transcription factors including transcriptional activator xlnR, yeast regulatory protein GAL4, and other transcription proteins regulating a variety of cellular and metabolic processes.	Zn2Cys6 transcriptional regulator	-	-	-	-	-	-	-	-	-	-	-
75878	-3.47781	-	-	-	-	-	-	-	-	-	-	-	-	-	-	-	-	-	-	75878	TRIRE2_75878	4	743198	743893	2	1067	cAMP pathway	pkar1	0	protein kinase A, regulatory subunit 1	29552	214426	NCU01166	YIL033C	PKAR1	Protein kinase A, regulatory subunit	cAMP dependent protein kinase, regulatory subunit (PKA)	cAMP dependent protein kinase, protein kinase A, regulatory subunit	NCU01166	mcb	hah-1,pkar	ANID_04987	1679	403914	405592	-	camp-dependent protein kinase regulatory chain	III	PF00027.22,PF00027.21
35777	-3.4498	4.47178	7.8513e-06	delta env1 * LL up vs QM9414 * LL	-	-	-	-3.56425	4.45973e-05	delta blr1 * LL down vs QM9414 * LL	-	-	-	-2.28358	0.0020291	delta blr2 * LL down vs QM9414 * LL	-	-	-	35777	TRIRE2_35777	8	566778	566879	3	748	-	-	-	-	-	-	-	-	-	-	-	K(+)/H(+) antiporter 1	NCU07068	0	0	ANID_01290	2806	310275	313080	+	K+ homeostasis protein Kha1	VIII	PF00999.13,PF00999.14
68705	-3.39745	13.8135	7.38468e-08	delta env1 * LL up vs QM9414 * LL	-	-	-	-10.4164	2.98249e-07	delta blr1 * LL down vs QM9414 * LL	-	-	-	-14.1926	6.49912e-08	delta blr2 * LL down vs QM9414 * LL	-	-	-	68705	TRIRE2_68705	26	55509	56213	3	1036	Secondary metabolism	0	p450 superfamily (cI12078)	0	0	0	0	0	-	-	-	cytochrome P450 monooxygenase	-	-	-	-	-	-	-	-	-	-	-
73516	-3.29924	12.9956	5.25075e-08	delta env1 * LL up vs QM9414 * LL	-	-	-	-12.1884	7.20201e-08	delta blr1 * LL down vs QM9414 * LL	-2.50435	0.00215714	delta blr1 * DD down vs QM9414 * DD	-9.12937	3.2485e-07	delta blr2 * LL down vs QM9414 * LL	-2.09432	0.0091999	delta blr2 * DD down vs QM9414 * DD	73516	TRIRE2_73516	1	72276	72363	5	649	Asexual development	ccg-1	0	N.crassa GRG-1 - glucose-repressible gene-1 protein	52968	229103	NCU03753	0	-	-	-	Grg1 Glucose repressible protein	NCU03753	ccg-1	0	ANID_09285	548	149001	149548	-	conserved hypothetical protein	VIII	PF11034.1
105106	-3.27975	7.21775	6.70215e-08	delta env1 * LL up vs QM9414 * LL	-	-	-	-6.39502	1.46458e-07	delta blr1 * LL down vs QM9414 * LL	-	-	-	-5.87527	2.59209e-07	delta blr2 * LL down vs QM9414 * LL	-	-	-	105106	TRIRE2_105106	4	1483641	1484234	2	1269	-	-	-	-	-	-	-	-	-	-	-	orphan protein	-	-	-	-	-	-	-	-	-	-	-
65718	-3.25801	-	-	-	-	-	-	-5.14942	2.13706e-07	delta blr1 * LL down vs QM9414 * LL	-	-	-	-3.44653	5.6983e-06	delta blr2 * LL down vs QM9414 * LL	-	-	-	65718	TRIRE2_65718	17	426930	427016	4	845	-	-	-	-	-	-	-	-	-	-	-	unknown protein	-	-	-	-	-	-	-	-	-	-	-
65333	-3.21157	6.11972	1.50448e-06	delta env1 * LL up vs QM9414 * LL	-	-	-	-2.97473	0.000295866	delta blr1 * LL down vs QM9414 * LL	-	-	-	-	-	-	-	-	-	65333	TRIRE2_65333	16	101080	101216	6	610	CAZymes	0	Glycoside hydrolase family15	candidate a-glycosidase distantly related to glucoamylase and a,a-trehalase	226203	146304	NCU03098	0	\N	Glycoside Hydrolase Family 15	candidate a-glycosidase;possible trehalase	GH15 alpha-glycosidase, possible trehalase	NCU03098	0	0	-	-	-	-	-	-	-	-
80142	-3.09342	-	-	-	-	-	-	-	-	-	-	-	-	-	-	-	-	-	-	80142	TRIRE2_80142	17	277361	280132	4	894	heat shock proteins	0	0	hypothetical hsp104, related to S. cerevisiae HSP104p and to N. crassa heat shock protein 98	157453	216898	NCU00104	YLL026W	-	-	-	HSP104 and related ATP-dependent Clp proteases	NCU00104	hsp98	0	ANID_00858	3076	226860	229935	-	heat shock protein CLPA	VIII	PF07728.7,PF02861.13,PF10431.1,PF02861.12,PF00004.22,PF07724.6,PF07728.6,PF00004.21,PF07724.7,PF10431.2,PF00158.19
107494	-3.08903	5.91054	5.92509e-06	delta env1 * LL up vs QM9414 * LL	-	-	-	-4.89409	2.00006e-05	delta blr1 * LL down vs QM9414 * LL	-	-	-	-3.25035	0.000363619	delta blr2 * LL down vs QM9414 * LL	-	-	-	107494	TRIRE2_107494	9	895330	896103	7	605	-	-	-	-	-	-	-	-	-	-	-	orphan protein	-	-	-	-	-	-	-	-	-	-	-
121441	-3.0675	3.94977	0.000592082	delta env1 * LL up vs QM9414 * LL	-	-	-	-2.13296	0.0290036	delta blr1 * LL down vs QM9414 * LL	-	-	-	-3.60372	0.00104759	delta blr2 * LL down vs QM9414 * LL	-	-	-	121441	TRIRE2_121441	7	943843	944678	2	152	Transport	0	transporter containing IPR005828 domain	0	29031	89880	NCU01231	YKL217W	\N	lactate/pyruvate transporter	\N	carboxylic acid transporter	NCU01231	0	0	ANID_06095	1743	180701	182443	-	carboxylic acid transporter	I	PF07690.9,PF07690.8,PF00083.17,TIGR00891
120943	-3.03687	6.30502	1.05696e-05	delta env1 * LL up vs QM9414 * LL	-	-	-	-	-	-	-	-	-	-	-	-	-	-	-	120943	TRIRE2_120943	5	671103	674227	2	1636	-	-	-	-	-	-	-	-	\N	NAD-dependent glutamate dehydrogenase	\N	NAD-dependent glutamate dehydrogenase	NCU00461	gdh-1	0	ANID_07451	3637	85696	89332	-	NAD dependent glutamate dehydrogenase	IV	PF00208.13,PF00208.14,PF05088.5
72611	-3.02161	15.4974	9.71454e-10	delta env1 * LL up vs QM9414 * LL	-	-	-	-	-	-	-	-	-	-	-	-	-	-	-	72611	TRIRE2_72611	3	604868	605471	6	206	Transcription factors	0	0	predicted protein	81200	226216	NCU08000	YMR280C	\N	N-terminal binuclear Zn cluster-containing protein	\N	Zn2Cys6 transcriptional regulator	-	-	-	-	-	-	-	-	-	-	-
123274	-3.01982	-	-	-	-	-	-	-2.122	0.000120679	delta blr1 * LL down vs QM9414 * LL	-	-	-	-	-	-	-	-	-	123274	TRIRE2_123274	19	569112	569447	4	1129	-	-	-	-	-	-	-	-	\N	aldehyde dehydrogenase	arylsulfatase domain COG3119.1; for scavenging S from organic sulfate esters; 5 transmembrane domains and signal sequence are consistent with membrane location	Aldehyde dehydrogenase	-	-	-	-	-	-	-	-	-	-	-
74194	-3.01072	2.60846	0.00867749	delta env1 * LL up vs QM9414 * LL	-	-	-	-	-	-	-	-	-	-2.19512	0.0254742	delta blr2 * LL down vs QM9414 * LL	-	-	-	74194	TRIRE2_74194	1	2354765	2355084	5	36	CAZymes	0	Glycoside hydrolase family99	lxr1	297930	110629	NCU09041	YNL202W	lxr1	L-xylulose reductase	\N	mannitol dehydrogenase LXR1	NCU09041	0	0	ANID_07590	801	570390	571190	-	L-xylulose reductase	IV	PF00106.17,PF00106.18,PF08659.3
72859	-2.98348	-	-	-	-	-	-	-	-	-	-	-	-	-	-	-	-	-	-	72859	TRIRE2_72859	4	453880	453936	2	998	-	-	-	-	-	-	-	-	-	-	-	unknown protein UPF0023	NCU02765	0	0	ANID_05480	813	314770	315582	-	conserved hypothetical protein	V	PF01172.11,PF01172.10
107947	-2.98344	-	-	-	-	-	-	-2.47517	2.81027e-06	delta blr1 * LL down vs QM9414 * LL	-	-	-	-	-	-	-	-	-	107947	TRIRE2_107947	10	950426	950755	3	289	Lipid Metabolism	0	Acyl-CoA synthetase	Acyl-CoA synthetase	41913	153303	NCU05851	YBR222C	-	-	-	Acyl-CoA synthetase	NCU05851	0	0	ANID_09081	1794	77905	79698	-	luciferase	IV	PF00501.21,PF00501.20
123673	-2.95361	-4.29091	1.41386e-06	delta env1 * LL down vs QM9414 * LL	-	-	-	3.04212	2.7703e-05	delta blr1 * LL up vs QM9414 * LL	-	-	-	2.10173	0.00115079	delta blr2 * LL up vs QM9414 * LL	-	-	-	123673	TRIRE2_123673	25	78441	80169	3	114	-	-	-	-	-	-	-	-	-	-	-	Ankyrin	-	-	-	-	-	-	-	-	-	-	-
120975	-2.82063	-	-	-	-	-	-	2.14814	0.0110042	delta blr1 * LL up vs QM9414 * LL	2.4742	0.00375428	delta blr1 * DD up vs QM9414 * DD	2.19339	0.0093946	delta blr2 * LL up vs QM9414 * LL	-	-	-	120975	TRIRE2_120975	5	885685	885961	2	1579	Transcription factors	0	0	conserved hypothetical protein	298089	213142	NCU05061	YNL027W	-	-	-	C2H2 transcriptional regulator	-	-	-	-	-	-	-	-	-	-	-
81136	-2.78427	-	-	-	-	-	-	-	-	-	-	-	-	-	-	-	-	-	-	81136	TRIRE2_81136	23	30722	30771	3	1489	-	-	-	-	-	-	-	-	-	-	-	serine/threonine phosphatase 2 C, PTC2	NCU06660	0	0	ANID_11705	849	817172	818020	-	stress response RCI peptide	VI	PF01679.10,PF01679.9
109078	-2.77668	2.19649	4.49175e-06	delta env1 * LL up vs QM9414 * LL	-	-	-	-2.54559	6.15943e-07	delta blr1 * LL down vs QM9414 * LL	-	-	-	-2.57987	5.19949e-07	delta blr2 * LL down vs QM9414 * LL	-	-	-	109078	TRIRE2_109078	14	496153	496405	3	1224	-	-	-	-	-	-	-	-	\N	prenyltransferase, CaaX farnesyltransferase, beta subunit	hypothetical prenyltransferase, related to E. nidulans CaaX farnesyltransferase beta subunit ram1	prenyltransferase, related to E. nidulans CaaX farnesyltransferase beta subunit ram1	NCU05999	0	0	ANID_02002	1746	76576	78321	+	CaaX farnesyltransferase beta subunit	VII	PF00432.14,PF00432.13
46936	-2.75942	-	-	-	-	-	-	-	-	-	-	-	-	-	-	-	-	-	-	46936	TRIRE2_46936	6	710608	711054	1	200	-	-	-	-	-	-	-	-	-	-	-	2-deoxy-D-gluconate 3-dehydrogenase	NCU01904	0	0	ANID_03889	867	176793	177659	-	2-deoxy-D-gluconate 3-dehydrogenase	II	PF00106.17,PF00106.18,TIGR01832,PF01370.14,PF08659.3
109801	-2.71128	-	-	-	-	-	-	-2.09365	4.06498e-05	delta blr1 * LL down vs QM9414 * LL	-	-	-	-	-	-	-	-	-	109801	TRIRE2_109801	17	431318	431473	4	843	-	-	-	-	-	-	-	-	-	-	-	unknown protein	-	-	-	-	-	-	-	-	-	-	-
61212	-2.70947	20.564	1.06575e-11	delta env1 * LL up vs QM9414 * LL	-	-	-	-	-	-	-	-	-	-	-	-	-	-	-	61212	TRIRE2_61212	8	881020	881088	3	833	Secondary metabolism	0	p450 superfamily (cI12078)	0	0	0	0	0	-	-	-	cytochrome P450 monooxygenase	NCU06895	0	0	ANID_09007	1742	91444	93185	-	benzoate 4-monooxygenase cytochrome P450	VII	PF00067.14,PF00067.15
81668	-2.6611	43.9734	1.45794e-13	delta env1 * LL up vs QM9414 * LL	-	-	-	-2.59731	7.1954e-06	delta blr1 * LL down vs QM9414 * LL	-	-	-	-2.99178	1.50592e-06	delta blr2 * LL down vs QM9414 * LL	-	-	-	81668	TRIRE2_81668	26	346984	348594	3	1099	-	-	-	-	-	-	-	-	-	-	-	unknown protein	-	-	-	-	-	-	-	-	-	-	-
122065	-2.66055	-2.23899	0.012655	delta env1 * LL down vs QM9414 * LL	-	-	-	-	-	-	-	-	-	-	-	-	-	-	-	122065	TRIRE2_122065	10	570874	571009	3	415	-	-	-	-	-	-	-	-	-	-	-	unknown protein	-	-	-	-	-	-	-	-	-	-	-
103694	-2.63867	6.83741	3.99591e-06	delta env1 * LL up vs QM9414 * LL	-	-	-	-	-	-	-	-	-	-	-	-	-	-	-	103694	TRIRE2_103694	2	909058	910249	1	588	Heterotrimeric G-protein pathway	0	7-TM receptor	PTH11-like	130873	54271	NCU05307	0	\N	GPCR protein, PTH11-type	hypothetical GPCR, related to M. grisea PTH11	PTH11 GPCR	NCU05307	0	0	ANID_00751	1686	78794	80479	-	conserved hypothetical protein	VIII	0
119764	-2.6215	-	-	-	-	-	-	-	-	-	-	-	-	-	-	-	-	-	-	119764	TRIRE2_119764	1	1773283	1773538	5	204	-	-	-	-	-	-	-	-	-	-	-	unknown protein	-	-	-	-	-	-	-	-	-	-	-
36703	-2.61834	-	-	-	-	-	-	-	-	-	-	-	-	-	-	-	-	-	-	36703	TRIRE2_36703	3	191698	191890	6	70	Transcription factors	0	0	C6 transcription factor, putative	289040	194406	NCU03643	YPL248C	-	-	-	Zn2Cys6 transcriptional regulator	-	-	-	ANID_03863	2359	101469	103827	+	conserved hypothetical protein	II	PF00172.10,PF04082.10,PF04082.11
111680	-2.60767	4.2191	2.12849e-05	delta env1 * LL up vs QM9414 * LL	-	-	-	-2.52765	0.00125202	delta blr1 * LL down vs QM9414 * LL	-	-	-	-	-	-	-	-	-	111680	TRIRE2_111680	28	258924	259914	5	745	-	-	-	-	-	-	-	-	-	-	-	unknown protein	-	-	-	ANID_06384	1080	7332	8411	+	WD domain-containing protein	I	PF01048.12,PF01048.13
123697	-2.59487	-	-	-	-	-	-	-5.33985	1.07725e-08	delta blr1 * LL down vs QM9414 * LL	-	-	-	-4.5427	3.90803e-08	delta blr2 * LL down vs QM9414 * LL	-	-	-	123697	TRIRE2_123697	25	193267	193351	3	155	Sexual development	MSC1	others	Mutant is defective in directing meiotic recombination events to homologous chromatids,	151996	72979	NCU04415	YML128C	-	-	-	MSC1, involved in meiotic recombination	NCU04415	0	0	ANID_04940	1962	275618	277579	-	conserved hypothetical protein	III	PF10281.1,PF10281.2
109850	-2.53798	-	-	-	-	-	-	-2.20649	5.35733e-05	delta blr1 * LL down vs QM9414 * LL	-	-	-	-	-	-	-	-	-	109850	TRIRE2_109850	17	590494	590915	4	798	-	-	-	-	-	-	-	-	-	-	-	unknown protein	NCU02172	0	0	ANID_05780	2280	511649	513928	+	conserved hypothetical protein	V	0
105520	-2.53102	-	-	-	-	-	-	3.71102	8.16302e-06	delta blr1 * LL up vs QM9414 * LL	-	-	-	2.21695	0.000985299	delta blr2 * LL up vs QM9414 * LL	-	-	-	105520	TRIRE2_105520	5	954552	954813	2	1555	Transcription factors	0	0	conserved hypothetical protein	214873	180483	NCU09829	YIL130W	\N	fungal specific transcription factor domain-containing protein	This domain is found in a number of fungal transcription factors including transcriptional activator xlnR, yeast regulatory protein GAL4, and other transcription proteins regulating a variety of cellular and metabolic processes	Zn2Cys6 transcriptional regulator	NCU09829	0	0	-	-	-	-	-	-	-	-
123473	-2.51468	-3.21144	3.95978e-05	delta env1 * LL down vs QM9414 * LL	-	-	-	-	-	-	-	-	-	-	-	-	-	-	-	123473	TRIRE2_123473	22	206645	206800	7	912	-	-	-	-	-	-	-	-	-	-	-	MFS permease	-	-	-	ANID_09289	1848	156878	158725	-	membrane transporter	VIII	PF07690.9,PF07690.8,PF00083.17
50618	-2.50644	2.76753	0.000244663	delta env1 * LL up vs QM9414 * LL	-	-	-	-	-	-	-	-	-	-	-	-	-	-	-	50618	TRIRE2_50618	18	286007	286065	5	877	Transport	0	transporter containing IPR003663 domain	10 TM MSF transporter	235183	77012	NCU09287	YHR094C	-	-	-	MFS permease	-	-	-	-	-	-	-	-	-	-	-
121136	-2.50597	-	-	-	-	-	-	-	-	-	-	-	-	-	-	-	-	-	-	121136	TRIRE2_121136	6	167849	168077	1	50	CAZymes	0	Glycoside hydrolase family99	0	35373	28185	0	0	-	-	-	orphan protein	-	-	-	-	-	-	-	-	-	-	-
106181	-2.49165	9.95026	1.83656e-08	delta env1 * LL up vs QM9414 * LL	-	-	-	-3.82745	1.09694e-05	delta blr1 * LL down vs QM9414 * LL	-	-	-	-3.89309	9.56686e-06	delta blr2 * LL down vs QM9414 * LL	-	-	-	106181	TRIRE2_106181	6	1414344	1414456	1	360	-	-	-	-	-	-	-	-	-	-	-	orphan protein	-	-	-	-	-	-	-	-	-	-	-
21758	-2.46181	2.00333	2.60797e-05	delta env1 * LL up vs QM9414 * LL	-	-	-	-	-	-	2.13251	1.04255e-05	delta blr1 * DD up vs QM9414 * DD	-	-	-	-	-	-	21758	TRIRE2_21758	4	705678	705908	2	1057	-	-	-	-	-	-	-	-	acu3	isocitrate lyase	\N	isocitrate lyase	NCU04230	acu-3	0	ANID_05634	1994	88696	90689	-	isocitrate lyase	V	PF00463.14,PF00463.13,TIGR01346
68086	-2.44339	-3.2968	1.63422e-05	delta env1 * LL down vs QM9414 * LL	-	-	-	-	-	-	-	-	-	-	-	-	-	-	-	68086	TRIRE2_68086	23	115441	116439	3	1457	-	-	-	-	-	-	-	-	-	-	-	unknown protein	-	-	-	-	-	-	-	-	-	-	-
57472	-2.44274	-	-	-	-	-	-	-	-	-	-	-	-	-	-	-	-	-	-	57472	TRIRE2_57472	4	714881	714959	2	1059	-	-	-	-	-	-	-	-	-	-	-	unknown protein	NCU04588	0	0	ANID_10510	856	217660	218515	+	conserved hypothetical protein	II	0
57128	-2.41799	-2.56339	0.000128705	delta env1 * LL down vs QM9414 * LL	-	-	-	-3.81123	3.22348e-06	delta blr1 * LL down vs QM9414 * LL	-	-	-	-2.04899	0.00136519	delta blr2 * LL down vs QM9414 * LL	-	-	-	57128	TRIRE2_57128	3	542404	542487	6	189	-	-	-	-	-	-	-	-	\N	Glycoside Hydrolase Family 13	candidate glycogen debranching enzyme	GH13 glycogen debranching enyzme	NCU00743	0	0	ANID_10060	4865	176173	181037	+	glycogen debranching enzyme	VIII	TIGR01531,PF06202.6,PF06202.7
122523	-2.39572	6.61717	0.000959574	delta env1 * LL up vs QM9414 * LL	-	-	-	4.59229	0.00469664	delta blr1 * LL up vs QM9414 * LL	-	-	-	6.52494	0.00101916	delta blr2 * LL up vs QM9414 * LL	-	-	-	122523	TRIRE2_122523	13	203911	204664	4	172	Transcription factors	0	0	conserved hypothetical protein	127907	128625	NCU02142	YMR280C	\N	N-terminal fungal transcription regulatory domain-containing protein	The N-terminal region of a number of fungal transcriptional regulatory proteins contains a Cys-rich motif that is involved in zinc-dependent binding of DNA. The region forms a binuclear Zn cluster, in which two Zn atoms are bound by six Cys residues	Zn2Cys6 transcriptional regulator	NCU02142	0	0	ANID_03433	1387	37656	39042	-	C6 transcription factor	VI	PF00172.11,PF00172.10
60118	-2.38202	-	-	-	-	-	-	-	-	-	-	-	-	-	-	-	-	-	-	60118	TRIRE2_60118	7	961671	961889	2	148	Secondary metabolism	pks6g	Reducing clade I	Polyketide synthase	229437	47828	NCU04865	YER061C	\N	polyketide synthase	candidate polyketide synthase	PKS	-	-	-	ANID_11191	7700	142828	150527	-	polyketide synthase	IV	PF00109.19,PF00106.17,PF00550.17,PF00107.18,PF00106.18,PF08659.2,PF00698.13,PF00698.14,PF02801.14,PF02801.15,PF00109.18,PF08659.3
79396	-2.37824	-	-	-	-	-	-	-	-	-	-	-	-	-	-	-	-	-	-	79396	TRIRE2_79396	13	794479	794567	4	313	CAZymes	0	Glycosyl transferase family2	0	302685	61863	NCU00911	YBR038W	\N	Glycosyltransferase Family 2, polysaccharide synthase	candidate polysaccharide-forming b-glycosyltransferase; distantly related to animal hyaluronan synthases	GT2 ߀-glycosyltransferase, related to hyaluronan synthases	NCU00911	0	0	ANID_09069	1914	38305	40218	-	polysaccharide synthase Cps1	IV	PF00535.19,PF00535.18
55240	-2.36811	-	-	-	-	-	-	-	-	-	-	-	-	-	-	-	-	-	-	55240	TRIRE2_55240	2	1317917	1318062	1	696	-	-	-	-	-	-	-	-	-	-	-	large-conductance mechanosensitive channel	NCU09933	0	0	ANID_02823	489	16097	16585	-	ion channel protein	VI	PF01741.11
123978	-2.36276	-41.7969	6.54962e-09	delta env1 * LL down vs QM9414 * LL	-	-	-	2.24311	0.0183001	delta blr1 * LL up vs QM9414 * LL	2.55151	0.0078988	delta blr1 * DD up vs QM9414 * DD	-	-	-	-	-	-	123978	TRIRE2_123978	29	255021	255069	6	985	-	-	-	-	-	-	-	-	\N	alcohol oxidase	\N	GMC methanol oxidase	-	-	-	-	-	-	-	-	-	-	-
110653	-2.35844	2.04195	0.00749328	delta env1 * LL up vs QM9414 * LL	-	-	-	-	-	-	-	-	-	-	-	-	-	-	-	110653	TRIRE2_110653	21	432883	433000	2	763	-	-	-	-	-	-	-	-	-	-	-	unknown protein	-	-	-	-	-	-	-	-	-	-	-
80003	-2.34263	-	-	-	-	-	-	-4.53377	1.81652e-05	delta blr1 * LL down vs QM9414 * LL	-	-	-	-2.66626	0.00104906	delta blr2 * LL down vs QM9414 * LL	-	-	-	80003	TRIRE2_80003	16	520907	522604	6	703	-	-	-	-	-	-	-	-	\N	\N	COG0111, SerA, Phosphoglycerate dehydrogenase and related dehydrogenases	Phosphoglycerate dehydrogenase and related dehydrogenases	-	-	-	-	-	-	-	-	-	-	-
112328	-2.31067	-4.12063	0.000299337	delta env1 * LL down vs QM9414 * LL	-	-	-	-4.03537	0.000341885	delta blr1 * LL down vs QM9414 * LL	-2.14065	0.0225176	delta blr1 * DD down vs QM9414 * DD	-2.18359	0.0197696	delta blr2 * LL down vs QM9414 * LL	-	-	-	112328	TRIRE2_112328	37	16450	17023	7	433	-	-	-	-	-	-	-	-	-	-	-	peptidase M14	-	-	-	-	-	-	-	-	-	-	-
38640	-2.29939	10.8977	6.03115e-10	delta env1 * LL up vs QM9414 * LL	-	-	-	-	-	-	-	-	-	-	-	-	-	-	-	38640	TRIRE2_38640	1	2247711	2248887	5	66	-	-	-	-	-	-	-	-	-	-	-	unknown protein	NCU09360	0	0	ANID_05946	1907	158409	160315	-	conserved hypothetical protein	I	PF07247.5
56470	-2.29833	-	-	-	-	-	-	-	-	-	-	-	-	-	-	-	-	-	-	56470	TRIRE2_56470	3	483609	484649	6	170	-	-	-	-	-	-	-	-	\N	Lactate dehydrogenase	COG1052, LdhA, Lactate dehydrogenase and related dehydrogenases	LdhA Lactate dehydrogenase and related dehydrogenases	NCU00780	0	0	ANID_00628	1254	19021	20274	+	D-lactate dehydrogenase	VIII	PF00389.22,PF02826.12,PF00389.23,PF02826.11
21509	-2.29781	6.64897	0.00029586	delta env1 * LL up vs QM9414 * LL	-	-	-	-	-	-	-	-	-	-	-	-	-	-	-	21509	TRIRE2_21509	2	1414888	1415073	1	723	-	-	-	-	-	-	-	-	\N	blue light inducible protein	hypothetical blue light inducible protein with FMN-binding split barrel, related to N. crassa BLI-3	blue light inducible protein BLI-3	NCU07267	bli-3	0	-	-	-	-	-	-	-	-
102999	-2.29739	-96.0491	1.10604e-11	delta env1 * LL down vs QM9414 * LL	-	-	-	-	-	-	-	-	-	-	-	-	-	-	-	102999	TRIRE2_102999	1	2308791	2309987	5	50	-	-	-	-	-	-	-	-	-	-	-	unknown protein	-	-	-	-	-	-	-	-	-	-	-
79606	-2.29422	-	-	-	-	-	-	-	-	-	-	-	-	-	-	-	-	-	-	79606	TRIRE2_79606	14	558341	558762	3	1207	CAZymes	0	Glycoside hydrolase family115	0	87387	45439	NCU06143	0	-	-	-	GH115 xylan-?-1,2-glucuronidase or ?-(4-O-methyl)-glucuronidase	NCU06143	0	0	ANID_09329	3207	275372	278578	-	conserved hypothetical protein	VIII	0
32243	-2.29018	5.81998	7.41206e-09	delta env1 * LL up vs QM9414 * LL	-	-	-	-	-	-	-	-	-	-	-	-	-	-	-	32243	TRIRE2_32243	10	947642	947750	3	290	CAZymes	0	Carbohydrate esterase family1	0	302595	83633	NCU08995	YKL094W	-	-	-	CE1 Alpha/beta hydrolase	-	-	-	ANID_04531	2005	200756	202760	+	alpha/beta hydrolase	III	PF00561.13,PF00561.12,PF03096.7
120911	-2.28713	-	-	-	-	-	-	-3.19432	9.51098e-06	delta blr1 * LL down vs QM9414 * LL	-	-	-	-3.87745	1.67668e-06	delta blr2 * LL down vs QM9414 * LL	-	-	-	120911	TRIRE2_120911	5	339585	339911	2	1729	-	-	-	-	-	-	-	-	-	-	-	short chain dehydrogenase/reductase	-	-	-	ANID_07193	1233	175474	176706	+	aldehyde reductase I	IV	PF00248.14,PF00248.13
59665	-2.26765	2.35921	3.68959e-05	delta env1 * LL up vs QM9414 * LL	-	-	-	-	-	-	-	-	-	-	-	-	-	-	-	59665	TRIRE2_59665	6	236239	238500	1	71	-	-	-	-	-	-	-	-	-	-	-	unknown protein	-	-	-	ANID_06473	3498	308153	311650	-	conserved hypothetical protein	I	0
76713	-2.25657	-	-	-	-	-	-	-	-	-	-	-	-	-	-	-	-	-	-	76713	TRIRE2_76713	6	427878	427957	1	121	-	-	-	-	-	-	-	-	-	-	-	unknown protein	-	-	-	-	-	-	-	-	-	-	-
112094	-2.25426	-5.93785	1.58365e-07	delta env1 * LL down vs QM9414 * LL	-	-	-	-2.91855	4.93094e-05	delta blr1 * LL down vs QM9414 * LL	-	-	-	-	-	-	-	-	-	112094	TRIRE2_112094	32	196789	198309	1	1265	-	-	-	-	-	-	-	-	-	-	-	orphan protein	-	-	-	-	-	-	-	-	-	-	-
74580	-2.23483	-	-	-	-	-	-	-4.86419	6.62608e-08	delta blr1 * LL down vs QM9414 * LL	-2.03362	0.000402486	delta blr1 * DD down vs QM9414 * DD	-3.13594	3.21453e-06	delta blr2 * LL down vs QM9414 * LL	-	-	-	74580	TRIRE2_74580	2	179132	179311	1	399	-	-	-	-	-	-	-	-	-	-	-	unknown protein, 3 TM domains	NCU03153	0	0	-	-	-	-	-	-	-	-
80685	-2.2341	2.60892	1.90699e-05	delta env1 * LL up vs QM9414 * LL	-	-	-	-	-	-	-	-	-	-	-	-	-	-	-	80685	TRIRE2_80685	20	96878	97614	4	613	-	-	-	-	-	-	-	-	-	-	-	unknown protein	-	-	-	-	-	-	-	-	-	-	-
75036	-2.23254	-2.12889	0.00262988	delta env1 * LL down vs QM9414 * LL	-	-	-	-3.30092	4.87517e-05	delta blr1 * LL down vs QM9414 * LL	-	-	-	-2.09907	0.00301037	delta blr2 * LL down vs QM9414 * LL	-	-	-	75036	TRIRE2_75036	2	1837499	1837597	1	827	CAZymes	0	Glycoside hydrolase family63	candidate a-glucosidase	317291	87658	NCU01768	YMR196W	\N	Glycoside Hydrolase Family 63	distantly related to a-glycosidases	GH63 ?-glucosidase	NCU01768	0	0	ANID_06286	3761	151015	154775	+	conserved hypothetical protein	I	PF03200.9
4308	-2.23064	4.57668	9.75726e-07	delta env1 * LL up vs QM9414 * LL	-	-	-	-	-	-	-	-	-	-	-	-	-	-	-	4308	TRIRE2_4308	11	967290	967393	1	1162	-	-	-	-	-	-	-	-	\N	Aminopeptidase N	COG0308, PepN, Aminopeptidase N	Aminopeptidase N	NCU02319	0	0	ANID_04282	3309	19733	23041	-	aminopeptidase B	II	PF01433.13,PF01433.12
105980	-2.21689	6.4706	2.70189e-08	delta env1 * LL up vs QM9414 * LL	-	-	-	-3.06435	1.14771e-05	delta blr1 * LL down vs QM9414 * LL	-	-	-	-2.06664	0.000744221	delta blr2 * LL down vs QM9414 * LL	-	-	-	105980	TRIRE2_105980	6	654378	654630	1	182	Transcription factors	0	0	conserved hypothetical protein	173460	124113	NCU06799	YLR014C	\N	fungal specific transcription factor domain-containing protein	These fungal specific transcription factors belong to the Zn(2)- Cys(6) family.	Zn2Cys6 transcriptional regulator	-	-	-	ANID_05040	2763	575430	578192	-	conserved hypothetical protein	III	0
81979	-2.20058	-	-	-	-	-	-	-	-	-	-	-	-	-	-	-	-	-	-	81979	TRIRE2_81979	29	86898	86976	6	939	Sulfur metabolism	0	EC number 2.5.1.18	glutathione S-transferase, cytosolic, related to S. cerevisiae Gtt2p	41876	51640	NCU02888	0	-	-	-	glutathione-S-transferase	-	-	-	-	-	-	-	-	-	-	-
120198	-2.17924	-2.95304	4.68715e-06	delta env1 * LL down vs QM9414 * LL	-	-	-	-2.00597	0.000398742	delta blr1 * LL down vs QM9414 * LL	-	-	-	-	-	-	-	-	-	120198	TRIRE2_120198	2	1372573	1372983	1	713	CAZymes	0	Glycosyl transferase family35	0	301237	78413	NCU07027	YPR160W	gph1	glycosyl transferase, family 35, glycogen phosphorylase 1	glycosyl transferase, family 35, glycogen phosphorylase 1	glycosyl transferase, family 35, glycogen phosphorylase 1	NCU07027	0	0	ANID_01015	3323	72660	75982	-	glycogen phosphorylase GlpV/Gph1	VIII	PF00343.12,TIGR02093,PF00343.13
61293	-2.16718	3.20384	1.19221e-05	delta env1 * LL up vs QM9414 * LL	-	-	-	-4.09955	1.37812e-06	delta blr1 * LL down vs QM9414 * LL	-	-	-	-3.07951	1.72697e-05	delta blr2 * LL down vs QM9414 * LL	-	-	-	61293	TRIRE2_61293	8	631170	632549	3	764	CAZymes	0	Carbohydrate esterase family10	0	36069	56034	NCU00761	0	-	-	-	dipeptidyl peptidase 5	NCU00761	0	0	ANID_01433	1726	81902	83627	+	triacylglycerol lipase	VII	PF00326.14,PF07859.6,PF00135.21,PF00135.20
107386	-2.15631	-	-	-	-	-	-	-3.20449	3.00336e-06	delta blr1 * LL down vs QM9414 * LL	-	-	-	-	-	-	-	-	-	107386	TRIRE2_107386	9	598327	598437	7	690	-	-	-	-	-	-	-	-	-	-	-	unknown protein, only in Gibberella and Neurospora	NCU01620	0	0	-	-	-	-	-	-	-	-
122124	-2.15583	-	-	-	-	-	-	2.57403	0.00328137	delta blr1 * LL up vs QM9414 * LL	-	-	-	2.40484	0.00544209	delta blr2 * LL up vs QM9414 * LL	-	-	-	122124	TRIRE2_122124	10	927050	929138	3	297	-	-	-	-	-	-	-	-	-	-	-	AAA ATPase	-	-	-	ANID_03615	3199	226610	229808	+	conserved hypothetical protein	II	PF00004.22,PF00004.21
64710	-2.14572	-3.13791	3.30658e-05	delta env1 * LL down vs QM9414 * LL	-	-	-	-	-	-	-	-	-	-	-	-	-	-	-	64710	TRIRE2_64710	14	271774	271912	3	1278	-	-	-	-	-	-	-	-	-	-	-	AAA+-type ATPase	NCU03121	0	0	-	-	-	-	-	-	-	-
67494	-2.14237	-	-	-	-	-	-	-	-	-	-	-	-	-	-	-	-	-	-	67494	TRIRE2_67494	21	493271	493517	2	748	-	-	-	-	-	-	-	-	-	-	-	Golgi GDP-mannose transporter	NCU04318	0	0	-	-	-	-	-	-	-	-
82360	-2.14232	-	-	-	-	-	-	-	-	-	-	-	-	-	-	-	-	-	-	82360	TRIRE2_82360	36	62685	63647	3	1535	-	-	-	-	-	-	-	-	-	-	-	lipase/serine esterase, putative	NCU06655	0	0	ANID_03084	1469	806956	808424	+	lipase/serine esterase	VI	PF05057.7,PF07819.6,PF05057.6
122963	-2.13934	-	-	-	-	-	-	-	-	-	-	-	-	-	-	-	-	-	-	122963	TRIRE2_122963	16	725134	725425	6	770	-	-	-	-	-	-	-	-	\N	Copper amine oxidase	pfam01179, Cu_amine_oxid, Copper amine oxidase, enzyme domain aligned	Cu_amine_oxidCopper amine oxidaseenzyme domain aligned	-	-	-	ANID_02532	2257	38873	41129	+	copper amine oxidase 1	VII	PF01179.12,PF02727.9,PF01179.13,PF02727.8,PF02728.9
22464	-2.13767	3.24729	3.26213e-05	delta env1 * LL up vs QM9414 * LL	-	-	-	-	-	-	-	-	-	-	-	-	-	-	-	22464	TRIRE2_22464	11	62270	62942	1	933	Secondary metabolism	0	bifunctional_CYPOR (cd06206)	0	0	0	0	0	-	-	-	Bifunctional P-450:NADPH-P450 reductase	NCU05185	0	0	ANID_06835	3363	117576	120938	-	NADPH-cytochrome P450 reductase	I	PF00067.14,PF00667.12,PF00067.15,PF00175.14,PF00258.18,PF00258.17,PF00667.13,PF00175.13
121800	-2.12975	2.37356	1.48652e-07	delta env1 * LL up vs QM9414 * LL	-	-	-	-	-	-	-	-	-	-	-	-	-	-	-	121800	TRIRE2_121800	9	533489	533678	7	708	-	-	-	-	-	-	-	-	\N	SPFH domain family protein	Contains the SPFH (stomatin, prohibitin, flotillin, Hfl) domain common to eukaryotic and prokaryotic organisms	stomatin-like protein	NCU03388	0	0	ANID_03163	1379	1089154	1090532	+	stomatin family protein	VI	PF01145.17,PF01145.18
112390	-2.11627	3.57465	5.96168e-06	delta env1 * LL up vs QM9414 * LL	-	-	-	-2.06008	0.00134639	delta blr1 * LL down vs QM9414 * LL	-	-	-	-	-	-	-	-	-	112390	TRIRE2_112390	38	88037	89764	4	80	-	-	-	-	-	-	-	-	-	-	-	unknown protein	NCU05493	0	0	-	-	-	-	-	-	-	-
72627	-2.11511	12.8235	9.06618e-10	delta env1 * LL up vs QM9414 * LL	-	-	-	-2.7622	5.3152e-05	delta blr1 * LL down vs QM9414 * LL	-	-	-	-3.21085	1.25969e-05	delta blr2 * LL down vs QM9414 * LL	-	-	-	72627	TRIRE2_72627	3	850656	851369	6	275	Heterotrimeric G-protein pathway	0	7-TM receptor	V (cAMP receptor-like, Dicty_CAR domain)	83166	67397	NCU00786	0	\N	G-protein coupled receptor protein	hypothetical G-protein coupled receptor protein, family 2, secretin like, possibly involved in signal transduction	GPCR, secretin like	-	-	-	-	-	-	-	-	-	-	-
2316	-2.11501	-	-	-	-	-	-	-2.61688	0.000303818	delta blr1 * LL down vs QM9414 * LL	-	-	-	-3.31698	3.64153e-05	delta blr2 * LL down vs QM9414 * LL	-	-	-	2316	TRIRE2_2316	2	806880	807007	1	562	-	-	-	-	-	-	-	-	-	-	-	unknown protein with caleosin domain	NCU09043	0	0	ANID_08591	1331	43386	44716	-	caleosin domain-containing protein	III	PF05042.5,PF05042.6,PF00036.24
66935	-2.08819	-3.50084	1.43546e-06	delta env1 * LL down vs QM9414 * LL	-	-	-	-6.51516	1.02202e-08	delta blr1 * LL down vs QM9414 * LL	-	-	-	-4.30384	2.33528e-07	delta blr2 * LL down vs QM9414 * LL	-	-	-	66935	TRIRE2_66935	20	340727	342106	4	676	-	-	-	-	-	-	-	-	\N	hypothetical protein	similar to phosphatidylserine decarboxylase	Phosphatidylserine decarboxylase	-	-	-	-	-	-	-	-	-	-	-
23200	-2.08583	-	-	-	-	-	-	-	-	-	-	-	-	-	-	-	-	-	-	23200	TRIRE2_23200	25	155215	155304	3	137	-	-	-	-	-	-	-	-	\N	fructose bisphosphate aldolase	\N	fructose-bisphosphate aldolase	NCU07807	fba	0	ANID_02875	1459	175798	177256	+	fructose-bisphosphate aldolase	VI	TIGR01520,PF01116.12,TIGR00167,PF01116.13
102655	-2.08173	-	-	-	-	-	-	-	-	-	-	-	-	-	-	-	-	-	-	102655	TRIRE2_102655	1	1081409	1081580	5	388	cAMP pathway	pde2	0	high affinity cAMP phosphodiesterase, related to S. cerevisiae PDE2	315287	132835	NCU00478	YOR360C	\N	phosphodiesterase	hypothetical phosphodiesterase, related to Neurospora crassa High affinity cyclic nucleotide phosphodiesterase	cAMP phosphodiesterase PDE2, high affinity	NCU00478	acon-2	0	ANID_02740	3045	6565	9609	+	high affinity cAMP phosphodiesterase	VI	PF00233.11,PF00233.12
102411	-2.07211	-	-	-	-	-	-	-	-	-	-	-	-	-	-	-	-	-	-	102411	TRIRE2_102411	1	164883	165335	5	628	-	-	-	-	-	-	-	-	-	-	-	unknown protein	-	-	-	-	-	-	-	-	-	-	-
119789	-2.07128	3.33191	6.94528e-06	delta env1 * LL up vs QM9414 * LL	-	-	-	-2.18464	0.000497531	delta blr1 * LL down vs QM9414 * LL	-	-	-	-	-	-	-	-	-	119789	TRIRE2_119789	1	1959009	1960018	5	144	-	-	-	-	-	-	-	-	-	-	-	MFS permease	NCU00195	0	0	ANID_02282	2005	13477	15481	+	MFS transporter	VII	PF07690.9,PF07690.8
123681	-2.06755	-	-	-	-	-	-	-	-	-	-	-	-	-	-	-	-	-	-	123681	TRIRE2_123681	25	130580	130614	3	128	-	-	-	-	-	-	-	-	\N	conserved hypothetical protein	similar to oxidoreductase, short chain dehydrogenase/reductase family	short chain dehydrogenase/reductase	NCU07904	0	0	ANID_10875	1190	68762	69951	-	short chain dehydrogenase/reductase	IV	PF00106.17,PF00106.18
54703	-2.0661	-	-	-	-	-	-	-	-	-	-	-	-	-	-	-	-	-	-	54703	TRIRE2_54703	1	2044956	2045094	5	129	Transcription factors	0	0	predicted protein	214001	30573	NCU09206	0	-	-	-	C2H2 transcriptional regulator	-	-	-	-	-	-	-	-	-	-	-
74971	-2.06255	-	-	-	-	-	-	-2.58753	3.29326e-06	delta blr1 * LL down vs QM9414 * LL	-	-	-	-	-	-	-	-	-	74971	TRIRE2_74971	2	1625803	1625965	1	774	-	-	-	-	-	-	-	-	-	-	-	unknown protein	-	-	-	ANID_00033	1237	111162	112398	+	conserved hypothetical protein	VIII	PF11905.1
123827	-2.05118	2.01482	0.00100986	delta env1 * LL up vs QM9414 * LL	-	-	-	-2.61471	5.74345e-05	delta blr1 * LL down vs QM9414 * LL	-	-	-	-	-	-	-	-	-	123827	TRIRE2_123827	27	164303	164629	3	1633	Antioxidant system	cat-8	0	catalase-peroxidase	155960	215514	NCU05770	YKR066C	\N	bifunctional catalase/peroxidase	\N	bifunctional catalase/peroxidase	NCU05770	cat-2	0	ANID_07388	2220	165783	168002	+	catalase-peroxidase	IV	TIGR00198,PF00141.16,PF00141.15
52073	-2.04971	2.79016	1.25958e-06	delta env1 * LL up vs QM9414 * LL	-	-	-	-	-	-	-	-	-	-	-	-	-	-	-	52073	TRIRE2_52073	28	4270	6801	5	672	-	-	-	-	-	-	-	-	\N	sulfatase	arylsulfatase domain COG3119.1;for scavenging S from organic sulfate esters; 5 transmembrane domains and signal sequence are consistent with plasma membrane location	sulfatase	-	-	-	ANID_07229	2853	73164	76016	+	sulfatase domain-containing protein	IV	PF00884.15,PF00884.16,PF01663.15
51415	-2.04699	4.26634	0.000141128	delta env1 * LL up vs QM9414 * LL	-	-	-	-	-	-	-	-	-	-	-	-	-	-	-	51415	TRIRE2_51415	23	140852	140948	3	1450	-	-	-	-	-	-	-	-	-	-	-	unknown protein	NCU04605	0	0	-	-	-	-	-	-	-	-
59770	-2.02884	-	-	-	-	-	-	-2.28711	3.95841e-05	delta blr1 * LL down vs QM9414 * LL	-	-	-	-	-	-	-	-	-	59770	TRIRE2_59770	6	202754	203610	1	61	-	-	-	-	-	-	-	-	\N	aldo-keto reductase	COG0667, Tas, Predicted oxidoreductases (related to aryl-alcohol dehydrogenases)	aryl-alcohol dehydrogenases	-	-	-	-	-	-	-	-	-	-	-
47432	-2.02779	-	-	-	-	-	-	-	-	-	-	-	-	-	-	-	-	-	-	47432	TRIRE2_47432	7	1144460	1144556	2	89	-	-	-	-	-	-	-	-	-	-	-	NAD(P) transhydrogenase beta subunit	NCU01140	0	0	ANID_12449	2037	4411	6447	+	NAD(P) transhydrogenase	Unmapped scaffolds	PF00107.18,TIGR00561,PF01262.13,PF01262.14,PF05222.7,PF05222.8
21836	-2.02533	-	-	-	-	-	-	-2.23442	3.25501e-05	delta blr1 * LL down vs QM9414 * LL	-	-	-	-	-	-	-	-	-	21836	TRIRE2_21836	4	1591853	1591905	2	1299	Sexual development	PGM2	0	Phosphoglucomutase, Conversion from glucose-1-phosphate to glucose-6-phosphate	135603	87728	NCU10058	YMR105C	-	-	-	phosphoglucomutase/phosphomannomutase	NCU10058	0	0	ANID_02867	1887	138355	140241	-	phosphoglucomutase	VI	PF02878.9,PF00408.12,PF02879.8,PF02878.8,PF02880.9,PF02880.8,PF02879.9,PF00408.13
64971	-2.02304	-4.47288	0.00012034	delta env1 * LL down vs QM9414 * LL	-	-	-	-	-	-	-	-	-	-	-	-	-	-	-	64971	TRIRE2_64971	15	49852	49997	7	32	-	-	-	-	-	-	-	-	\N	Amino acid transporter	COG0833, LysP, Amino acid transporters	Amino acid permeases	-	-	-	-	-	-	-	-	-	-	-
44278	-2.01398	8.13645	1.30974e-08	delta env1 * LL up vs QM9414 * LL	-	-	-	-2.83029	4.59638e-05	delta blr1 * LL down vs QM9414 * LL	-	-	-	-3.23485	1.29999e-05	delta blr2 * LL down vs QM9414 * LL	-	-	-	44278	TRIRE2_44278	1	2343288	2343531	5	39	Transport	0	transporter containing IPR004813 domain	0	156562	81566	NCU09874	YGL114W	-	-	-	Rab geranyl transferase escort protein	NCU09874	0	0	-	-	-	-	-	-	-	-
48747	-2.01135	13.4945	4.12977e-10	delta env1 * LL up vs QM9414 * LL	-	-	-	-	-	-	-	-	-	-	-	-	-	-	-	48747	TRIRE2_48747	11	81288	82709	1	939	-	-	-	-	-	-	-	-	-	-	-	unknown protein	NCU06376	0	0	ANID_05453	1672	224223	225894	+	arrestin domain-containing protein	V	PF00339.22,PF04426.5
53372	2.00482	-	-	-	-	-	-	-	-	-	-	-	-	-	-	-	-	-	-	53372	TRIRE2_53372	1	3476921	3477725	4	456	-	-	-	-	-	-	-	-	-	-	-	acyltransferase 3	NCU01014	0	0	ANID_01696	1644	328820	330463	-	acyltransferase	VII	PF01757.15
57737	2.01391	-2.88626	4.66025e-06	delta env1 * LL down vs QM9414 * LL	-	-	-	-	-	-	-	-	-	-	-	-	-	-	-	57737	TRIRE2_57737	4	452577	452634	2	997	-	-	-	-	-	-	-	-	-	-	-	unknown protein	NCU02767	ham-6	0	ANID_05458	554	242720	243273	+	conserved hypothetical protein	V	0
122941	2.03182	-2.85675	3.944e-06	delta env1 * LL down vs QM9414 * LL	-	-	-	2.4257	2.48611e-05	delta blr1 * LL up vs QM9414 * LL	-	-	-	2.12491	0.000125632	delta blr2 * LL up vs QM9414 * LL	-	-	-	122941	TRIRE2_122941	16	624235	624598	6	735	-	-	-	-	-	-	-	-	-	-	-	orphan secreted protein with CFEM domain	-	-	-	-	-	-	-	-	-	-	-
122579	2.03344	-	-	-	-	-	-	-	-	-	-	-	-	-2.36544	0.000715445	delta blr2 * LL down vs QM9414 * LL	-	-	-	122579	TRIRE2_122579	13	531098	531389	4	253	-	-	-	-	-	-	-	-	-	-	-	unknown protein, 4TM	-	-	-	-	-	-	-	-	-	-	-
43671	2.05822	-4.40793	8.02186e-07	delta env1 * LL down vs QM9414 * LL	-	-	-	-2.64304	8.01854e-05	delta blr1 * LL down vs QM9414 * LL	-	-	-	-4.33445	9.17559e-07	delta blr2 * LL down vs QM9414 * LL	-	-	-	43671	TRIRE2_43671	1	428720	428786	5	561	-	-	-	-	-	-	-	-	\N	ammonium permease	\N	ammonium permease MEA1	NCU03257	0	0	ANID_07463	1951	120963	122913	-	ammonium transporter MeaA	IV	PF00909.13,PF00909.14,TIGR00836
110173	2.06717	-13.7164	2.38368e-07	delta env1 * LL down vs QM9414 * LL	-	-	-	-	-	-	-	-	-	-3.34869	0.000768143	delta blr2 * LL down vs QM9414 * LL	-	-	-	110173	TRIRE2_110173	19	167893	168103	4	1018	-	-	-	-	-	-	-	-	-	-	-	unknown protein	NCU07928	0	0	ANID_01261	817	224717	225533	+	conserved hypothetical protein	VIII	0
70803	2.06943	-48.9182	2.33409e-12	delta env1 * LL down vs QM9414 * LL	-	-	-	-	-	-	-	-	-	-2.4452	0.000149326	delta blr2 * LL down vs QM9414 * LL	-	-	-	70803	TRIRE2_70803	41	68392	68713	3	69	Antioxidant system	cat-9	0	catalase-peroxidase	88379	140278	NCU05770	YKR066C	\N	bifunctional catalase/peroxidase	\N	bifunctional catalase/peroxidase	-	-	-	-	-	-	-	-	-	-	-
2185	2.07738	-2.159	0.000266054	delta env1 * LL down vs QM9414 * LL	-	-	-	-	-	-	-	-	-	-2.11191	0.000345334	delta blr2 * LL down vs QM9414 * LL	-	-	-	2185	TRIRE2_2185	1	3580557	3580884	4	425	-	-	-	-	-	-	-	-	-	-	-	GCN5-related N-acetyltransferase	-	-	-	-	-	-	-	-	-	-	-
68831	2.08378	-3.76535	3.34204e-06	delta env1 * LL down vs QM9414 * LL	-	-	-	-	-	-	2.11063	0.000943368	delta blr1 * DD up vs QM9414 * DD	-4.69839	5.54411e-07	delta blr2 * LL down vs QM9414 * LL	-2.18493	0.000648846	delta blr2 * DD down vs QM9414 * DD	68831	TRIRE2_68831	26	147074	148201	3	1059	Sulfur metabolism	0	EC number 2.A.3.8.4	methionine permease, related to S. cerevisiae Mup3p	293457	200088	NCU04942	YHL036W	\N	Amino acid transporter	COG0531, PotE, Amino acid transporters	methionine permease, related to S. cerevisiae Mup3p	-	-	-	ANID_02560	1724	150449	152172	+	methionine permease	VII	0
46819	2.08939	-7.083	5.49213e-08	delta env1 * LL down vs QM9414 * LL	-	-	-	-2.26368	0.000659368	delta blr1 * LL down vs QM9414 * LL	-	-	-	3.3373	1.58867e-05	delta blr2 * LL up vs QM9414 * LL	3.17736	2.4654e-05	delta blr2 * DD up vs QM9414 * DD	46819	TRIRE2_46819	6	16836	17049	1	6	Transport	0	transporter containing IPR003663 domain	0	34851	27972	NCU05853	YDL245C	-	-	-	MFS hexose transporter CLP1, transports cellodextrins in N. crassa	NCU05853	0	0	ANID_00233	1905	256558	258462	+	MFS sugar transporter	VIII	PF07690.9,TIGR00879,PF07690.8,PF00083.17,PF00083.16
21960	2.09976	-2.53553	0.00196858	delta env1 * LL down vs QM9414 * LL	-	-	-	-3.65686	0.00011438	delta blr1 * LL down vs QM9414 * LL	-	-	-	-2.12587	0.00820586	delta blr2 * LL down vs QM9414 * LL	-	-	-	21960	TRIRE2_21960	5	1616400	1616511	4	371	-	-	-	-	-	-	-	-	\N	phospholipase C	phospholipase C, related to A. oryzae phospholipase C	phospholipase C	-	-	-	ANID_02336	1433	180410	181842	-	phospholipase C PLC-C	VII	PF04185.6,PF04185.7
123261	2.10053	2.15494	0.0172538	delta env1 * LL up vs QM9414 * LL	-	-	-	-	-	-	-2.45102	0.00705164	delta blr1 * DD down vs QM9414 * DD	5.15247	4.88741e-05	delta blr2 * LL up vs QM9414 * LL	-	-	-	123261	TRIRE2_123261	19	499413	499766	4	1110	-	-	-	-	-	-	-	-	-	-	-	unknown protein	-	-	-	-	-	-	-	-	-	-	-
124040	2.10163	-4.79204	8.84528e-05	delta env1 * LL down vs QM9414 * LL	-	-	-	-	-	-	-	-	-	-	-	-	-	-	-	124040	TRIRE2_124040	31	151079	151139	3	26	-	-	-	-	-	-	-	-	-	-	-	unknown protein	NCU02772	0	0	-	-	-	-	-	-	-	-
103041	2.10299	-5.64113	1.04307e-05	delta env1 * LL down vs QM9414 * LL	-	-	-	-3.84528	0.000134422	delta blr1 * LL down vs QM9414 * LL	-	-	-	-	-	-	-	-	-	103041	TRIRE2_103041	1	2446167	2447126	5	6	-	-	-	-	-	-	-	-	-	-	-	acetamidase	-	-	-	-	-	-	-	-	-	-	-
69904	2.11279	-4.82156	9.70846e-06	delta env1 * LL down vs QM9414 * LL	-	-	-	-2.58933	0.00115408	delta blr1 * LL down vs QM9414 * LL	-2.65365	0.000940478	delta blr1 * DD down vs QM9414 * DD	-	-	-	-	-	-	69904	TRIRE2_69904	31	14528	14746	3	66	Heterotrimeric G-protein pathway	0	7-TM receptor	PTH11-like	80140	187849	NCU08718	0	-	-	-	PTH11 GPCR	NCU08718	0	0	-	-	-	-	-	-	-	-
108784	2.11814	-3.75116	2.13069e-09	delta env1 * LL down vs QM9414 * LL	-	-	-	-	-	-	-	-	-	-3.66276	2.70155e-09	delta blr2 * LL down vs QM9414 * LL	-	-	-	108784	TRIRE2_108784	13	415931	416094	4	219	-	-	-	-	-	-	-	-	-	-	-	unknown Zinc-dependent oxidoreductase	NCU05887	0	0	ANID_02559	1437	148189	149625	-	oxidoreductase	VII	PF08240.5,PF08240.4
80019	2.12759	-69.6849	2.37688e-16	delta env1 * LL down vs QM9414 * LL	-	-	-	-	-	-	-	-	-	-	-	-	-	-	-	80019	TRIRE2_80019	16	595482	595614	6	724	-	-	-	-	-	-	-	-	-	-	-	short-chain dehydrogenase/reductase	-	-	-	ANID_06314	1108	230595	231702	+	short-chain dehydrogenase/reductase	I	PF00106.17,PF00106.18,PF08659.3
80268	2.1484	-	-	-	-	-	-	-	-	-	-	-	-	-	-	-	-	-	-	80268	TRIRE2_80268	17	703919	704365	4	778	-	-	-	-	-	-	-	-	-	-	-	fumarate lyase	NCU08162	arg-10	0	ANID_02914	1624	290975	292598	+	argininosuccinate lyase	VI	PF00206.12,TIGR00838,PF00206.13
76880	2.15217	-16.3696	9.90662e-13	delta env1 * LL down vs QM9414 * LL	-	-	-	-	-	-	-	-	-	-	-	-	-	-	-	76880	TRIRE2_76880	6	1152076	1152248	1	294	RAS-GTPases	RSR1	RAS family	RSR1/Bud1p family GTPase	300901	54051	NCU02167	YGR152C	RSR1	RAS-GTPase RSR1, Rap subfamily	RAS-GTPase, Rap subfamily, related to N. crassa krev-1 and A. fumigatus Rsr1	GTPase Rsr1 (A. fumigatus)	NCU02167	krev-1	0	ANID_04685	1451	59380	60830	+	RAS small monomeric GTPase	III	PF00071.14,PF00071.15,TIGR00231,PF00025.14,PF08477.5,PF08477.6
78732	2.15233	-	-	-	-	-	-	-	-	-	-	-	-	-	-	-	-	-	-	78732	TRIRE2_78732	11	613122	613979	1	1079	-	-	-	-	-	-	-	-	-	-	-	6-phosphofructo-2-kinase	NCU01728	0	0	ANID_05144	2713	136402	139114	-	6-phosphofructo-2-kinase 1	V	PF01591.10,PF01591.11,PF00300.15,PF00300.14
68813	2.1577	-5.92063	9.83251e-09	delta env1 * LL down vs QM9414 * LL	-	-	-	-	-	-	-	-	-	-	-	-	-	-	-	68813	TRIRE2_68813	26	366102	367442	3	1105	-	-	-	-	-	-	-	-	-	-	-	MFS permease	-	-	-	ANID_11153	1783	46140	47922	-	conserved hypothetical protein	VII	PF07690.9,PF07690.8
106120	2.18267	-6.77032	1.84e-07	delta env1 * LL down vs QM9414 * LL	-	-	-	-	-	-	-	-	-	-	-	-	-	-	-	106120	TRIRE2_106120	6	1193766	1193826	1	303	CAZymes	0	Carbohydrate esterase family10	0	320236	83938	NCU06152	YDR428C	-	-	-	CE10 esterase/lipase	NCU06152	0	0	ANID_00666	1307	58467	59773	-	alpha/beta hydrolase fold protein	VIII	PF07859.5,PF07859.6,PF10340.2
78264	2.18992	-3.10728	2.93445e-07	delta env1 * LL down vs QM9414 * LL	-	-	-	-	-	-	-	-	-	-	-	-	-	-	-	78264	TRIRE2_78264	10	292863	293148	3	490	Sulfur metabolism	0	EC number 1.8.4.12	methionine sulfoxide reductase, related to Mxr1p	208224	50657	NCU10029	YER042W	-	-	-	Peptide methionine sulfoxide reductase	NCU10029	0	0	ANID_10562	655	134030	134684	+	peptide methionine sulfoxide reductase	III	PF01625.14,PF01625.13,TIGR00401
23240	2.19729	-10.1266	6.84054e-07	delta env1 * LL down vs QM9414 * LL	-	-	-	-	-	-	-	-	-	-2.16078	0.0135174	delta blr2 * LL down vs QM9414 * LL	-	-	-	23240	TRIRE2_23240	26	149750	149764	3	1060	-	-	-	-	-	-	-	-	-	-	-	unknown protein	-	-	-	ANID_02561	971	152746	153716	+	conserved hypothetical protein	VII	0
3449	2.20058	-	-	-	-	-	-	-	-	-	-	-	-	-	-	-	-	-	-	3449	TRIRE2_3449	7	150191	151644	2	386	Transcription factors	0	0	conserved hypothetical protein	321925	229241	NCU09529	YLR256W	-	-	-	Zn2Cys6 transcriptional regulator	NCU09529	0	0	ANID_06858	2351	174794	177144	+	conserved hypothetical protein	I	PF11951.1,PF00172.11,PF00172.10
123079	2.22099	-88.1773	3.32437e-15	delta env1 * LL down vs QM9414 * LL	-	-	-	-	-	-	-	-	-	-	-	-	-	-	-	123079	TRIRE2_123079	18	4390	4550	5	963	Effector proteins (competition and defense)	0	0	Chloroperoxidase	280794	58307	NCU11046	0	-	-	-	chloroperoxidase	-	-	-	ANID_06457	975	238081	239055	+	conserved hypothetical protein	I	PF01328.10
59368	2.29547	-114.523	3.88926e-12	delta env1 * LL down vs QM9414 * LL	-	-	-	-	-	-	-	-	-	-	-	-	-	-	-	59368	TRIRE2_59368	6	486801	487094	1	132	-	-	-	-	-	-	-	-	\N	hypothetical protein	\N	unknown protein, Duf341	NCU06012	0	0	-	-	-	-	-	-	-	-
105221	2.29736	-2.10121	0.0497558	delta env1 * LL down vs QM9414 * LL	-	-	-	-	-	-	-	-	-	-	-	-	-	-	-	105221	TRIRE2_105221	5	10341	10759	2	1819	-	-	-	-	-	-	-	-	-	-	-	unknown protein	NCU05761	0	0	-	-	-	-	-	-	-	-
63837	2.31104	-	-	-	-	-	-	-	-	-	2.31383	0.000453062	delta blr1 * DD up vs QM9414 * DD	-	-	-	-	-	-	63837	TRIRE2_63837	12	35141	35734	2	698	Sexual development	mmi1	0	YTH family RNA binding protein,	163941	211736	NCU09365	YDR374C	-	-	-	YTH family RNA binding protein,	NCU09365	0	0	ANID_10537	2199	630	2828	+	splicing factor	II	PF00076.15,PF04146.8,PF00076.14,PF04146.7
82204	2.31389	-9.2503	1.38311e-05	delta env1 * LL down vs QM9414 * LL	-	-	-	3.10078	0.00515237	delta blr1 * LL up vs QM9414 * LL	2.10893	0.0465658	delta blr1 * DD up vs QM9414 * DD	-	-	-	-	-	-	82204	TRIRE2_82204	32	225310	225618	1	1273	-	-	-	-	-	-	-	-	-	-	-	ammonium transporter, high affinity	-	-	-	-	-	-	-	-	-	-	-
66788	2.31823	-9.45043	4.57028e-07	delta env1 * LL down vs QM9414 * LL	-	-	-	6.03519	5.9966e-06	delta blr1 * LL up vs QM9414 * LL	2.24124	0.00703139	delta blr1 * DD up vs QM9414 * DD	-	-	-	-	-	-	66788	TRIRE2_66788	19	131213	132136	4	1004	-	-	-	-	-	-	-	-	-	-	-	unknown protein	NCU01071	0	0	-	-	-	-	-	-	-	-
111912	2.33775	-13.5542	1.52979e-08	delta env1 * LL down vs QM9414 * LL	-	-	-	-	-	-	2.20185	0.00355997	delta blr1 * DD up vs QM9414 * DD	-5.57696	2.42583e-06	delta blr2 * LL down vs QM9414 * LL	-	-	-	111912	TRIRE2_111912	30	127157	127384	5	1033	-	-	-	-	-	-	-	-	-	-	-	carbonic anhydrase	NCU01103	0	0	ANID_12035	655	269170	269824	+	carbonic anhydrase	V	PF00484.12
62488	2.37852	-13.8852	8.33378e-12	delta env1 * LL down vs QM9414 * LL	-	-	-	-	-	-	-	-	-	-	-	-	-	-	-	62488	TRIRE2_62488	10	880817	881065	3	309	-	-	-	-	-	-	-	-	-	-	-	MFS permease	NCU06077	0	0	ANID_02675	1614	18962	20575	-	conserved hypothetical protein	VI	PF07690.9,PF07690.8,PF00083.17,TIGR00880
79726	2.3945	-12.4595	1.71199e-07	delta env1 * LL down vs QM9414 * LL	-	-	-	2.42486	0.00483119	delta blr1 * LL up vs QM9414 * LL	-	-	-	-	-	-	-	-	-	79726	TRIRE2_79726	15	84689	85537	7	44	-	-	-	-	-	-	-	-	-	-	-	unknown protein	-	-	-	ANID_01562	924	103645	104568	-	conserved hypothetical protein	VII	0
103455	2.43265	-11.1096	2.98691e-10	delta env1 * LL down vs QM9414 * LL	-	-	-	-	-	-	-	-	-	2.00868	0.000477422	delta blr2 * LL up vs QM9414 * LL	-	-	-	103455	TRIRE2_103455	2	142455	143402	4	107	-	-	-	-	-	-	-	-	-	-	-	unknown protein	-	-	-	-	-	-	-	-	-	-	-
4124	2.49371	-29.4463	1.64189e-11	delta env1 * LL down vs QM9414 * LL	-	-	-	-	-	-	-	-	-	-	-	-	-	-	-	4124	TRIRE2_4124	10	782895	783443	3	342	Chromatin and histone modification	0	SANT domain proteins	related to SANT_1	168012	16009	NCU06140	YER088C	-	-	-	myb transcriptional regulator	NCU06140	0	0	-	-	-	-	-	-	-	-
102851	2.5062	-5.79414	3.68912e-07	delta env1 * LL down vs QM9414 * LL	-	-	-	-	-	-	-	-	-	-2.32346	0.000750109	delta blr2 * LL down vs QM9414 * LL	-	-	-	102851	TRIRE2_102851	1	1796740	1796784	5	198	-	-	-	-	-	-	-	-	-	-	-	SSCRP	-	-	-	-	-	-	-	-	-	-	-
123614	2.52062	-4.56385	0.000158568	delta env1 * LL down vs QM9414 * LL	-	-	-	-	-	-	-	-	-	-	-	-	-	-	-	123614	TRIRE2_123614	24	220753	221115	6	831	-	-	-	-	-	-	-	-	-	-	-	unknown protein	-	-	-	-	-	-	-	-	-	-	-
49976	2.5359	-14.6978	1.69581e-09	delta env1 * LL down vs QM9414 * LL	-	-	-	-4.55719	2.05291e-06	delta blr1 * LL down vs QM9414 * LL	-	-	-	-	-	-	2.07914	0.00224901	delta blr2 * DD up vs QM9414 * DD	49976	TRIRE2_49976	15	200211	200804	7	76	CAZymes	egl5/cel45a	Glycoside hydrolase family45	endoglucanase V EGL5 (CEL45A)	297095	58412	NCU04997	0	\N	Glycoside Hydrolase Family 45	endoglucanase V (EC 3.2.1.4); C-terminal CBM1 module	GH5 endo-?-1,4-glucanase EGL5/CEL45a	-	-	-	ANID_06786	1066	301992	303057	-	glycoside hydrolase 45 protein	I	PF02015.9,PF03330.11,PF02015.8
68279	2.54152	-3.58667	0.000332569	delta env1 * LL down vs QM9414 * LL	-	-	-	-	-	-	-	-	-	-	-	-	-	-	-	68279	TRIRE2_68279	24	417081	417620	6	892	-	-	-	-	-	-	-	-	-	-	-	Short-chain dehydrogenase/reductase	NCU09735	0	0	ANID_12306	1165	44587	45751	+	short-chain dehydrogenase	VII	PF00106.18
75290	2.567	4.19023	3.90864e-08	delta env1 * LL up vs QM9414 * LL	-	-	-	-	-	-	-	-	-	-	-	-	-	-	-	75290	TRIRE2_75290	3	705657	708101	6	228	-	-	-	-	-	-	-	-	-	-	-	dynamin GTPase	NCU00788	0	0	-	-	-	-	-	-	-	-
110853	2.58361	-6.73202	2.25634e-08	delta env1 * LL down vs QM9414 * LL	-	-	-	-	-	-	-	-	-	-2.67112	4.84633e-05	delta blr2 * LL down vs QM9414 * LL	-	-	-	110853	TRIRE2_110853	22	512820	513029	7	994	-	-	-	-	-	-	-	-	-	-	-	Glutathione S-transferase	-	-	-	ANID_03299	767	68945	69711	-	glutathione S-transferase	VI	PF00462.17,PF02798.13,PF00462.16,PF02798.12
54675	2.60656	-19.3653	1.3968e-08	delta env1 * LL down vs QM9414 * LL	-	-	-	-	-	-	-	-	-	-	-	-	-	-	-	54675	TRIRE2_54675	1	97734	98575	5	645	Transcription factors	vib1	0	conserved hypothetical protein	145258	114530	NCU03725	0	\N	PHOG	PhoG and its homologues, are proteins that have been found to increase acid phosphatase activity within certain fungi. It is not clear that these proteins are actually the acid phosphatase themselves.	Transcriptional regulator PacG/VIB-1	NCU03725	vib-1	0	ANID_01414	1959	28577	30535	-	transcriptional regulator PacG/VIB-1	VII	PF05224.4,PF05224.5
110666	2.6153	-18.7479	3.26106e-08	delta env1 * LL down vs QM9414 * LL	-	-	-	-7.37966	3.26164e-06	delta blr1 * LL down vs QM9414 * LL	-2.31311	0.00764292	delta blr1 * DD down vs QM9414 * DD	-	-	-	-	-	-	110666	TRIRE2_110666	21	489914	490095	2	749	-	-	-	-	-	-	-	-	-	-	-	ferric reductase	NCU03868	0	0	-	-	-	-	-	-	-	-
22284	2.61727	-4.47364	1.47093e-08	delta env1 * LL down vs QM9414 * LL	-	-	-	-	-	-	-	-	-	-	-	-	-	-	-	22284	TRIRE2_22284	9	359608	360043	7	758	-	-	-	-	-	-	-	-	-	-	-	unknown protein	NCU00326	0	0	ANID_01688	1159	302756	303914	-	calcium homeostasis protein Regucalcin	VII	PF08450.4,PF08450.5
122630	2.63171	-15.7551	9.94708e-13	delta env1 * LL down vs QM9414 * LL	-	-	-	-	-	-	-	-	-	-	-	-	-	-	-	122630	TRIRE2_122630	14	21077	21153	3	1347	-	-	-	-	-	-	-	-	-	-	-	unknown protein	NCU02590	0	0	ANID_07433	2108	33323	35430	-	conserved hypothetical protein	IV	0
80879	2.65184	-	-	-	-	-	-	-	-	-	-	-	-	-	-	-	-	-	-	80879	TRIRE2_80879	21	154699	154730	2	838	-	-	-	-	-	-	-	-	-	-	-	MFS H+/oligopeptide transporter	-	-	-	ANID_03408	2105	457722	459826	-	MFS peptide transporter Ptr2	VI	PF00854.13,PF07690.8,PF00854.14
123204	2.65971	-13.9178	8.33004e-10	delta env1 * LL down vs QM9414 * LL	-	-	-	-	-	-	-	-	-	-	-	-	-	-	-	123204	TRIRE2_123204	19	123595	123865	4	1001	-	-	-	-	-	-	-	-	-	-	-	lipase/esterase	-	-	-	-	-	-	-	-	-	-	-
105222	2.66921	-3.66422	0.000333557	delta env1 * LL down vs QM9414 * LL	-	-	-	-	-	-	-	-	-	-3.29856	0.000691531	delta blr2 * LL down vs QM9414 * LL	-	-	-	105222	TRIRE2_105222	5	13504	13562	2	1818	Effector proteins (competition and defense)	0	0	Tandem repeats	0	0	0	YML027W	-	-	-	orphan protein	-	-	-	-	-	-	-	-	-	-	-
59173	2.69895	-27.7521	6.35203e-12	delta env1 * LL down vs QM9414 * LL	-	-	-	-	-	-	-	-	-	-	-	-	-	-	-	59173	TRIRE2_59173	6	1243633	1244015	1	314	-	-	-	-	-	-	-	-	-	-	-	MFS permease (A. fumigatus: "light regulation of gametogenesis protein 6")	NCU08425	0	0	ANID_09393	1724	478157	479880	+	MFS transporter	VIII	PF07690.9,PF07690.8,PF00083.17
81122	2.70708	-4.29673	1.24672e-05	delta env1 * LL down vs QM9414 * LL	-	-	-	-	-	-	-	-	-	-	-	-	-	-	-	81122	TRIRE2_81122	22	438078	438962	7	976	-	-	-	-	-	-	-	-	-	-	-	unknown protein, 4 TM, only in Sordariomycetes	-	-	-	-	-	-	-	-	-	-	-
69753	2.71356	-10.5799	1.65166e-08	delta env1 * LL down vs QM9414 * LL	-	-	-	-	-	-	-	-	-	-	-	-	-	-	-	69753	TRIRE2_69753	30	243033	244115	5	995	-	-	-	-	-	-	-	-	\N	\N	cd01320, ADA, Adenosine deaminase	ADA, Adenosine deaminase	-	-	-	-	-	-	-	-	-	-	-
69692	2.75347	-45.8306	3.88632e-14	delta env1 * LL down vs QM9414 * LL	-	-	-	-	-	-	-	-	-	-	-	-	-	-	-	69692	TRIRE2_69692	30	241195	242190	5	996	-	-	-	-	-	-	-	-	\N	Quinoprotein amine dehydrogenase beta chain-like protein	hypothetical Quinoprotein amine dehydrogenase, beta chain-like	Quinoprotein amine dehydrogenase beta chain-like protein	-	-	-	ANID_07888	966	67940	68905	-	conserved hypothetical protein	II	0
110316	2.8141	-5.74712	1.63381e-06	delta env1 * LL down vs QM9414 * LL	-	-	-	-	-	-	-	-	-	-	-	-	-	-	-	110316	TRIRE2_110316	19	601197	601803	4	1139	Sulfur metabolism	0	EC number 2.A.3.8.4	methionine permease, related to S. cerevisiae Mup1p	217038	183616	NCU07754	YGR055W	\N	\N	COG0531, PotE, Amino acid transporters [Amino acid transport and metabolism]	Amino acid transporter, methionine permease MUP1	-	-	-	ANID_07243	1743	111356	113098	-	high affinity methionine permease	IV	0
3333	2.84906	-	-	-	-	-	-	-2.85796	0.000146146	delta blr1 * LL down vs QM9414 * LL	-	-	-	-4.05499	7.65452e-06	delta blr2 * LL down vs QM9414 * LL	-	-	-	3333	TRIRE2_3333	6	663761	664695	1	187	-	-	-	-	-	-	-	-	-	-	-	Alcohol dehydrogenase zinc-binding domain protein	-	-	-	-	-	-	-	-	-	-	-
46816	2.85381	-7.21403	5.39152e-08	delta env1 * LL down vs QM9414 * LL	-	-	-	-4.0033	3.69502e-06	delta blr1 * LL down vs QM9414 * LL	-	-	-	-	-	-	2.36689	0.000447703	delta blr2 * DD up vs QM9414 * DD	46816	TRIRE2_46816	6	13220	13625	1	5	CAZymes	cel3d	Glycoside hydrolase family3	b-glucosidase (GenBank acc. No. AAP57759)	35140	201309	NCU07487	0	\N	Glycoside Hydrolase Family 3	candidate b-glucosidase	GH3 ?-glucosidase CEL3d	-	-	-	ANID_03903	2228	19612	21839	-	beta-glucosidase	II	PF00933.14,PF01915.14,PF00933.13,PF07691.4,PF01915.15,PF07691.5
30776	2.90451	-4.30493	0.00165315	delta env1 * LL down vs QM9414 * LL	-	-	-	3.36206	0.0060943	delta blr1 * LL up vs QM9414 * LL	3.69922	0.00367496	delta blr1 * DD up vs QM9414 * DD	-2.72493	0.018401	delta blr2 * LL down vs QM9414 * LL	-	-	-	30776	TRIRE2_30776	7	708719	709003	2	230	Sulfur metabolism	0	EC number 1.14.11.17	taurine dioxygenase	184293	17533	NCU07819	YLL057C	-	-	-	alpha-ketoglutarate-dependent sulfonate diounknown proteingenase	-	-	-	-	-	-	-	-	-	-	-
64049	2.90762	-17.2015	2.46245e-10	delta env1 * LL down vs QM9414 * LL	-	-	-	-2.23388	0.000522708	delta blr1 * LL down vs QM9414 * LL	-	-	-	-12.2673	1.31058e-09	delta blr2 * LL down vs QM9414 * LL	-2.00229	0.00171113	delta blr2 * DD down vs QM9414 * DD	64049	TRIRE2_64049	13	410532	410856	4	217	-	-	-	-	-	-	-	-	-	-	-	unknown protein	NCU05886	0	0	ANID_02562	1562	154321	155882	+	DUF895 domain membrane protein	VII	PF05978.9
104556	2.91166	-3.43496	0.000124274	delta env1 * LL down vs QM9414 * LL	-	-	-	-3.99202	3.98866e-05	delta blr1 * LL down vs QM9414 * LL	-	-	-	-	-	-	-	-	-	104556	TRIRE2_104556	3	1694138	1694297	6	506	-	-	-	-	-	-	-	-	-	-	-	unknown protein	-	-	-	-	-	-	-	-	-	-	-
108655	2.98099	-7.5645	0.000149186	delta env1 * LL down vs QM9414 * LL	-	-	-	8.45685	8.91303e-05	delta blr1 * LL up vs QM9414 * LL	3.04868	0.0132705	delta blr1 * DD up vs QM9414 * DD	4.32521	0.00227261	delta blr2 * LL up vs QM9414 * LL	-	-	-	108655	TRIRE2_108655	13	6532	6918	4	111	-	-	-	-	-	-	-	-	-	-	-	unknown protein, secreted	-	-	-	-	-	-	-	-	-	-	-
124296	3.00287	-14.038	8.5077e-06	delta env1 * LL down vs QM9414 * LL	-	-	-	-	-	-	-3.76525	0.00417816	delta blr1 * DD down vs QM9414 * DD	-	-	-	-	-	-	124296	TRIRE2_124296	62	9247	9897	7	260	-	-	-	-	-	-	-	-	-	-	-	orphan protein	-	-	-	-	-	-	-	-	-	-	-
109239	3.02577	-13.2361	1.00373e-07	delta env1 * LL down vs QM9414 * LL	-	-	-	-	-	-	-	-	-	-3.95878	0.000112955	delta blr2 * LL down vs QM9414 * LL	-	-	-	109239	TRIRE2_109239	15	128632	128673	7	59	-	-	-	-	-	-	-	-	-	-	-	unknown protein, only in Aspergilli	-	-	-	-	-	-	-	-	-	-	-
5836	3.06696	-204.508	6.73081e-13	delta env1 * LL down vs QM9414 * LL	-	-	-	-	-	-	-	-	-	-	-	-	-	-	-	5836	TRIRE2_5836	30	236922	239230	5	997	CAZymes	0	Glycoside hydrolase family2	candidate b-mannosidase	289568	181642	NCU00890	0	\N	Glycoside Hydrolase Family 2	candidate b-mannosidase	GH2 ?-mannosidase	-	-	-	ANID_01742	2922	61060	63981	-	beta-mannosidase	VII	PF00703.14
6005	3.07947	-118.344	2.03301e-12	delta env1 * LL down vs QM9414 * LL	-	-	-	-2.57791	0.000514401	delta blr1 * LL down vs QM9414 * LL	-	-	-	-17.1009	2.1466e-09	delta blr2 * LL down vs QM9414 * LL	-3.56461	3.15044e-05	delta blr2 * DD down vs QM9414 * DD	6005	TRIRE2_6005	38	107034	107144	4	86	-	-	-	-	-	-	-	-	-	-	-	MFS permease	NCU09831	0	0	-	-	-	-	-	-	-	-
122448	3.2086	-11.3872	3.82355e-12	delta env1 * LL down vs QM9414 * LL	-	-	-	2.18707	6.83874e-06	delta blr1 * LL up vs QM9414 * LL	-	-	-	-	-	-	-	-	-	122448	TRIRE2_122448	12	645717	647258	2	536	-	-	-	-	-	-	-	-	-	-	-	C2H2 transcription factor	NCU04630	0	0	-	-	-	-	-	-	-	-
60945	3.30666	-3.87553	2.09607e-07	delta env1 * LL down vs QM9414 * LL	-	-	-	-	-	-	-	-	-	-	-	-	-	-	-	60945	TRIRE2_60945	8	431935	432358	3	711	Transport	0	transporter containing IPR003663 domain	Predicted transporter (major facilitator superfamily)	79036	86782	NCU01494	YOL103W	-	-	-	MFS permease	-	-	-	ANID_02794	1864	169739	171602	+	plastidic glucose transporter 4	VI	PF07690.9,PF06609.6,TIGR00879,PF07690.8,PF00083.17,PF00083.16
58580	3.48276	-42.3104	4.07343e-08	delta env1 * LL down vs QM9414 * LL	-	-	-	-40.2652	4.8144e-08	delta blr1 * LL down vs QM9414 * LL	-6.95857	7.33063e-05	delta blr1 * DD down vs QM9414 * DD	-20.3205	5.8859e-07	delta blr2 * LL down vs QM9414 * LL	-3.60724	0.00256656	delta blr2 * DD down vs QM9414 * DD	58580	TRIRE2_58580	5	802215	802376	2	1605	-	-	-	-	-	-	-	-	-	-	-	?-ketoglutarate dependent (FeII) oxygenase	-	-	-	ANID_02390	1151	120265	121415	+	conserved hypothetical protein	VII	PF03171.12,PF03171.13
123979	3.48396	-57.0694	3.98849e-09	delta env1 * LL down vs QM9414 * LL	-	-	-	-	-	-	2.07808	0.0360612	delta blr1 * DD up vs QM9414 * DD	-8.58453	8.39397e-06	delta blr2 * LL down vs QM9414 * LL	-4.08626	0.000537042	delta blr2 * DD down vs QM9414 * DD	123979	TRIRE2_123979	29	261589	261741	6	986	Sulfur metabolism	0	EC number 1.14.11.17	taurine dioxygenase	139690	77829	NCU07819	YLL057C	-	-	-	taurine dioxigenase	-	-	-	ANID_02200	1292	27516	28807	+	alpha-ketoglutarate-dependent taurine dioxygenase	VII	PF02668.8,PF02668.9
79738	3.53826	-29.4209	2.06946e-10	delta env1 * LL down vs QM9414 * LL	-	-	-	-	-	-	-	-	-	-2.17189	0.00246604	delta blr2 * LL down vs QM9414 * LL	-	-	-	79738	TRIRE2_79738	15	125014	125370	7	58	-	-	-	-	-	-	-	-	-	-	-	Zinc-binding oxidoreductase	-	-	-	-	-	-	-	-	-	-	-
111915	3.644	-59.5411	7.62368e-12	delta env1 * LL down vs QM9414 * LL	-	-	-	2.97183	8.29526e-05	delta blr1 * LL up vs QM9414 * LL	-	-	-	-	-	-	-	-	-	111915	TRIRE2_111915	30	132080	132511	5	1031	-	-	-	-	-	-	-	-	-	-	-	SSCRP	NCU09691	0	0	-	-	-	-	-	-	-	-
124002	3.72551	-	-	-	-	-	-	-	-	-	-	-	-	-3.56797	0.000369761	delta blr2 * LL down vs QM9414 * LL	-	-	-	124002	TRIRE2_124002	30	28182	28520	5	1069	Transport	0	transporter containing IPR004813 domain	0	129432	58191	NCU09773	YJL212C	\N	peptide transporter	possible homolog of S. commune MTD1 that is expressed in dikaryons	Sexual differentiation process protein ISP4	NCU09773	0	0	ANID_06452	2349	223889	226237	-	peptide transporter MTD1	I	PF03169.7,TIGR00728,PF03169.8
63526	3.78228	-3.91309	3.01966e-06	delta env1 * LL down vs QM9414 * LL	-	-	-	-	-	-	-	-	-	-2.92282	4.06543e-05	delta blr2 * LL down vs QM9414 * LL	-	-	-	63526	TRIRE2_63526	12	829129	829626	2	480	-	-	-	-	-	-	-	-	-	-	-	SSCRP	-	-	-	-	-	-	-	-	-	-	-
54352	3.80541	-3.28798	2.04387e-05	delta env1 * LL down vs QM9414 * LL	-	-	-	-4.29906	2.17296e-06	delta blr1 * LL down vs QM9414 * LL	-	-	-	-5.38093	4.03733e-07	delta blr2 * LL down vs QM9414 * LL	-	-	-	54352	TRIRE2_54352	1	437332	437776	5	559	-	-	-	-	-	-	-	-	-	-	-	unknown protein,	NCU03247	0	0	ANID_04198	1621	86786	88406	-	conserved hypothetical protein	II	PF02668.8,PF02668.9
60337	3.94021	-4.21552	4.42119e-05	delta env1 * LL down vs QM9414 * LL	-	-	-	2.68151	0.00133645	delta blr1 * LL up vs QM9414 * LL	-	-	-	2.53958	0.0020615	delta blr2 * LL up vs QM9414 * LL	-	-	-	60337	TRIRE2_60337	7	1151513	1151620	2	86	-	-	-	-	-	-	-	-	-	-	-	unknown protein	-	-	-	-	-	-	-	-	-	-	-
123940	3.97845	-57.4711	2.88187e-09	delta env1 * LL down vs QM9414 * LL	-	-	-	-4.25837	0.000340677	delta blr1 * LL down vs QM9414 * LL	-	-	-	-	-	-	-	-	-	123940	TRIRE2_123940	28	380280	380352	3	1695	CAZymes	cip2	Carbohydrate esterase family15	0	91976	32357	NCU09445	0	cip2	Carbohydrate-Binding Module Family 1	candidate cellulose-binding protein;identical to AAP57749.1	GH115 methylglurunoyl esterase CIP2	NCU09445	0	0	-	-	-	-	-	-	-	-
82049	3.99966	2.19368	0.00475871	delta env1 * LL up vs QM9414 * LL	-	-	-	3.16388	0.000228887	delta blr1 * LL up vs QM9414 * LL	-	-	-	-	-	-	-5.95128	2.44839e-06	delta blr2 * DD down vs QM9414 * DD	82049	TRIRE2_82049	29	349245	349475	6	1016	-	-	-	-	-	-	-	-	-	-	-	unknown protein	-	-	-	ANID_00337	1288	136728	138015	+	conserved hypothetical protein	VIII	0
22110	4.03415	-47.1603	2.26287e-11	delta env1 * LL down vs QM9414 * LL	-	-	-	-	-	-	-	-	-	-3.41904	3.04372e-05	delta blr2 * LL down vs QM9414 * LL	-	-	-	22110	TRIRE2_22110	7	841177	841231	2	183	-	-	-	-	-	-	-	-	-	-	-	Flavin-containing monooxygenase	NCU09456	0	0	ANID_03043	1568	677933	679500	+	dimethylaniline monooxygenase	VI	PF00743.12,PF07992.7
69276	4.05135	-91.7442	4.05855e-10	delta env1 * LL down vs QM9414 * LL	-	-	-	-7.01722	1.23156e-05	delta blr1 * LL down vs QM9414 * LL	-	-	-	-	-	-	-	-	-	69276	TRIRE2_69276	28	376804	377740	3	1694	CAZymes	0	Glycoside hydrolase family30	candidate b-glycosidase distantly related to xylanase	47853	32109	NCU04395	0	\N	Glycoside hydrolase Family GH30	candidate glycoside hydrolase	GH30 endo-?-1,4-xylanase	-	-	-	-	-	-	-	-	-	-	-
3532	4.09724	-4.23702	7.6042e-05	delta env1 * LL down vs QM9414 * LL	-	-	-	3.01966	0.000853445	delta blr1 * LL up vs QM9414 * LL	2.87948	0.0012161	delta blr1 * DD up vs QM9414 * DD	-4.74338	3.56515e-05	delta blr2 * LL down vs QM9414 * LL	-	-	-	3532	TRIRE2_3532	7	711116	711211	2	229	-	-	-	-	-	-	-	-	-	-	-	MFS sugar permease	-	-	-	ANID_04173	1651	1794	3444	-	conserved hypothetical protein	II	PF07690.9,PF07690.8
59876	4.42017	-23.4579	3.5597e-08	delta env1 * LL down vs QM9414 * LL	-	-	-	-3.19171	0.0013861	delta blr1 * LL down vs QM9414 * LL	-	-	-	-12.288	5.93191e-07	delta blr2 * LL down vs QM9414 * LL	-	-	-	59876	TRIRE2_59876	7	838659	838871	2	184	-	-	-	-	-	-	-	-	-	-	-	xenobiotic compound monoounknown proteingenase, DszA family	-	-	-	ANID_09004	1944	77422	79365	-	xenobiotic compound monooxygenase	VII	PF00296.13,TIGR03860
68924	4.42783	-10.0495	1.84723e-07	delta env1 * LL down vs QM9414 * LL	-	-	-	6.64401	1.93604e-06	delta blr1 * LL up vs QM9414 * LL	-	-	-	2.85097	0.000739966	delta blr2 * LL up vs QM9414 * LL	-	-	-	68924	TRIRE2_68924	27	144849	145415	3	1640	-	-	-	-	-	-	-	-	-	-	-	cyclopropane/fatty acid synthase; plant related	NCU05216	0	0	-	-	-	-	-	-	-	-
123955	4.44356	-6.48032	1.35843e-06	delta env1 * LL down vs QM9414 * LL	-	-	-	10.3575	9.17608e-08	delta blr1 * LL up vs QM9414 * LL	-	-	-	-	-	-	-2.72206	0.000748142	delta blr2 * DD down vs QM9414 * DD	123955	TRIRE2_123955	29	85832	85892	6	938	Effector proteins (competition and defense)	0	0	Hydrophobins	88590	111830	NCU07787	0	\N	\N	hypothetical protein bearing a cerato-platanin domain, related to N. crassa SnodProt1	Epl1/Sm1	-	-	-	-	-	-	-	-	-	-	-
73250	4.57458	-11.2098	1.41346e-06	delta env1 * LL down vs QM9414 * LL	-	-	-	-	-	-	-	-	-	-6.36959	2.68581e-05	delta blr2 * LL down vs QM9414 * LL	-2.18951	0.0215116	delta blr2 * DD down vs QM9414 * DD	73250	TRIRE2_73250	7	835642	835662	2	185	-	-	-	-	-	-	-	-	\N	Na+/proline symporter	COG0591, PutP, Na+/proline symporter	Urea transporter	-	-	-	ANID_02598	2580	265953	268532	-	sodium/proline symporter	VII	PF00474.10
103039	4.87384	-27.3893	5.11447e-07	delta env1 * LL down vs QM9414 * LL	-	-	-	-7.54097	0.00011056	delta blr1 * LL down vs QM9414 * LL	-	-	-	-8.74831	5.50377e-05	delta blr2 * LL down vs QM9414 * LL	-2.79446	0.0172612	delta blr2 * DD down vs QM9414 * DD	103039	TRIRE2_103039	1	2440405	2441265	5	8	-	-	-	-	-	-	-	-	-	-	-	peptidase S41	-	-	-	-	-	-	-	-	-	-	-
122629	5.04924	-5.37666	4.05689e-05	delta env1 * LL down vs QM9414 * LL	-	-	-	-	-	-	-	-	-	-	-	-	-	-	-	122629	TRIRE2_122629	14	6677	7290	3	1351	-	-	-	-	-	-	-	-	-	-	-	orphan protein	-	-	-	-	-	-	-	-	-	-	-
58521	5.10001	-24.2375	1.25438e-07	delta env1 * LL down vs QM9414 * LL	-	-	-	-19.494	2.97634e-07	delta blr1 * LL down vs QM9414 * LL	-5.02253	0.000216126	delta blr1 * DD down vs QM9414 * DD	-15.8577	7.05403e-07	delta blr2 * LL down vs QM9414 * LL	-3.8	0.00110572	delta blr2 * DD down vs QM9414 * DD	58521	TRIRE2_58521	5	797438	798079	2	1607	-	-	-	-	-	-	-	-	-	-	-	SAM (and some other nucleotide) binding motif	-	-	-	ANID_03996	929	106073	107001	+	conserved hypothetical protein	II	PF08242.4,PF08241.5,PF08241.4,PF03141.9,PF08242.5,PF01209.11
55887	5.40739	-17.4453	4.09813e-11	delta env1 * LL down vs QM9414 * LL	-	-	-	-	-	-	-	-	-	2.8704	1.0426e-05	delta blr2 * LL up vs QM9414 * LL	-	-	-	55887	TRIRE2_55887	2	834681	834910	1	571	-	-	-	-	-	-	-	-	-	-	-	unknown protein, secreted	NCU07703	0	0	ANID_02112	1337	355464	356800	+	conserved hypothetical protein	VII	PF10282.1,PF10282.2
108663	5.68158	-74.9959	3.79585e-13	delta env1 * LL down vs QM9414 * LL	-	-	-	-	-	-	-	-	-	-	-	-	-	-	-	108663	TRIRE2_108663	13	32532	32909	4	118	-	-	-	-	-	-	-	-	-	-	-	SSCRP	-	-	-	-	-	-	-	-	-	-	-
56911	6.14725	-19.8098	6.71892e-08	delta env1 * LL down vs QM9414 * LL	-	-	-	-2.43199	0.00854609	delta blr1 * LL down vs QM9414 * LL	-	-	-	-11.2556	8.5907e-07	delta blr2 * LL down vs QM9414 * LL	-2.48117	0.00745414	delta blr2 * DD down vs QM9414 * DD	56911	TRIRE2_56911	3	89187	90509	6	35	-	-	-	-	-	-	-	-	\N	\N	COG0591, PutP, Na+/proline symporter	Urea transporter	-	-	-	ANID_07557	2234	452103	454336	-	sodium/proline symporter	IV	TIGR00813,PF00474.10
112567	6.255	-218.664	6.48171e-14	delta env1 * LL down vs QM9414 * LL	-	-	-	-	-	-	-	-	-	-15.8609	5.52888e-10	delta blr2 * LL down vs QM9414 * LL	-5.2014	3.91226e-07	delta blr2 * DD down vs QM9414 * DD	112567	TRIRE2_112567	45	20767	21025	1	1325	Sulfur metabolism	0	EC number 1.14.11.17	taurine dioxygenase	186979	39626	NCU09800	YLL057C	-	-	-	taurine catabolism dioxygenase	NCU09800	0	0	ANID_02198	1610	21093	22702	+	taurine catabolism dioxygenase TauD	VII	PF02668.8,PF02668.9
54461	6.61777	-36.7129	1.54356e-09	delta env1 * LL down vs QM9414 * LL	-	-	-	-	-	-	-	-	-	-5.80967	9.57862e-06	delta blr2 * LL down vs QM9414 * LL	-2.84846	0.00130163	delta blr2 * DD down vs QM9414 * DD	54461	TRIRE2_54461	1	2441731	2442318	5	7	-	-	-	-	-	-	-	-	-	-	-	MFS permease	NCU09678	0	0	ANID_00993	1998	12213	14210	+	MFS transporter	VIII	PF07690.9,PF07690.8
59333	6.67343	-16.415	2.17268e-06	delta env1 * LL down vs QM9414 * LL	2.58265	0.0207139	delta env1 * DD up vs QM9414 * DD	-	-	-	-	-	-	-14.2434	3.92699e-06	delta blr2 * LL down vs QM9414 * LL	-3.32979	0.00521523	delta blr2 * DD down vs QM9414 * DD	59333	TRIRE2_59333	6	126290	126553	1	36	-	-	-	-	-	-	-	-	-	-	-	MFS permease	NCU09039	0	0	ANID_04106	2124	55910	58033	-	conserved hypothetical protein	II	PF07690.9,PF07690.8
3267	6.86875	-12.2466	1.73839e-09	delta env1 * LL down vs QM9414 * LL	-	-	-	7.30199	3.39758e-08	delta blr1 * LL up vs QM9414 * LL	-	-	-	3.66786	5.44001e-06	delta blr2 * LL up vs QM9414 * LL	-	-	-	3267	TRIRE2_3267	6	113793	114080	1	32	-	-	-	-	-	-	-	-	-	-	-	MRSP1/expansin-like	-	-	-	ANID_09205	882	106123	107004	-	integral membrane protein	IV	0
104081	7.09526	-43.183	7.20661e-11	delta env1 * LL down vs QM9414 * LL	-	-	-	-2.28929	0.00187326	delta blr1 * LL down vs QM9414 * LL	-	-	-	-7.74186	1.89604e-07	delta blr2 * LL down vs QM9414 * LL	-2.30723	0.00174486	delta blr2 * DD down vs QM9414 * DD	104081	TRIRE2_104081	3	92398	93882	6	36	-	-	-	-	-	-	-	-	-	-	-	coenzyme F420-dependent N5,N10-methylene tetrahydromethanopterin reductase	-	-	-	ANID_02576	1587	196603	198189	+	xenobiotic compound monooxygenase	VII	PF00296.13,TIGR03860
60144	7.58496	-31.8717	4.11e-07	delta env1 * LL down vs QM9414 * LL	-	-	-	-	-	-	-	-	-	-14.4224	8.21808e-06	delta blr2 * LL down vs QM9414 * LL	-4.12077	0.00276957	delta blr2 * DD down vs QM9414 * DD	60144	TRIRE2_60144	7	1333050	1333317	2	28	Sulfur metabolism	0	EC number 2.A.3.8.4	methionine permease, related to S. cerevisiae Mup1p	31104	47944	NCU02195	YGR055W	\N	high affinity methionine permease	hypothetical high affinity methionine permease, related to Aspergillus fumigatur high affinity methionine permease	Methionine transporter	NCU02195	0	0	ANID_09490	1732	280	2011	+	high affinity methionine permease	Unmapped scaffolds	PF00324.14
69563	7.86471	-18.8443	3.43691e-07	delta env1 * LL down vs QM9414 * LL	-	-	-	2.95898	0.00504375	delta blr1 * LL up vs QM9414 * LL	2.2693	0.025034	delta blr1 * DD up vs QM9414 * DD	-3.9562	0.000872528	delta blr2 * LL down vs QM9414 * LL	-3.24223	0.00289163	delta blr2 * DD down vs QM9414 * DD	69563	TRIRE2_69563	29	318617	319754	6	1008	-	-	-	-	-	-	-	-	-	-	-	MFS permease	NCU07820	0	0	ANID_04109	2067	63662	65728	-	pantothenate transporter	II	PF07690.9,PF07690.8
69529	8.26221	-39.0486	1.5418e-09	delta env1 * LL down vs QM9414 * LL	-	-	-	-	-	-	2.4326	0.00481393	delta blr1 * DD up vs QM9414 * DD	-4.33896	7.52089e-05	delta blr2 * LL down vs QM9414 * LL	-2.34738	0.00628692	delta blr2 * DD down vs QM9414 * DD	69529	TRIRE2_69529	29	321063	321506	6	1009	Sulfur metabolism	0	EC number 1.14.11.17	taurine dioxygenase	152183	153908	NCU07819	YLL057C	-	-	-	?-ketoglutarate dependent (FeII) dioxygenase	NCU07819	0	0	ANID_04111	1261	68384	69644	+	alpha-ketoglutarate-dependent taurine dioxygenase	II	PF02668.8,PF02668.9
103012	10.4856	-39.9804	2.51222e-09	delta env1 * LL down vs QM9414 * LL	2.35275	0.00812873	delta env1 * DD up vs QM9414 * DD	-2.73218	0.00278711	delta blr1 * LL down vs QM9414 * LL	-	-	-	-20.1264	3.52435e-08	delta blr2 * LL down vs QM9414 * LL	-4.94185	4.98845e-05	delta blr2 * DD down vs QM9414 * DD	103012	TRIRE2_103012	1	2350376	2350579	5	37	Sulfur metabolism	0	EC number 1.14.11.17	taurine dioxygenase	49608	189583	NCU07819	YLL057C	-	-	-	taurine catabolism dioxygenase, alpha-ketoglutarate dependent	-	-	-	ANID_04108	1358	62125	63482	+	conserved hypothetical protein	II	PF02668.8,PF02668.9
109378	12.7252	-2.8623	0.00937988	delta env1 * LL down vs QM9414 * LL	-	-	-	-	-	-	-	-	-	-	-	-	-	-	-	109378	TRIRE2_109378	15	692545	692702	7	198	-	-	-	-	-	-	-	-	\N	amidase	pfam01425, Amidase	Amidases	-	-	-	-	-	-	-	-	-	-	-

## Sheet: photoreceptors DD
Gene regulation in photoreceptor mutants (Tisch et al., 2013) - overlap with regulation by PKAc1 (darkness)
		Δenv1						Δblr1						Δblr2
		light			darkness			light			darkness			light			darkness										Schmoll et al., 2016 MMBR annotation Trichoderma								JGI TRE annotation (user curation)			Druzhinina et al., 2016	Annotation Neurospora crassa (BROAD)			Annotation Aspergillus nidulans (Broad)
Protein ID	fold Δpkac1 DD	Fold-Change	p-value	Fold-Change Description	Fold-Change	p-value	Fold-Change Description	Fold-Change	p-value	Fold-Change Description	Fold-Change	p-value	Fold-Change Description	Fold-Change	p-value	Fold-Change Description	Fold-Change	p-value	Fold-Change Description	TRE number	TRE ID	scaffold JGI	start	end	chromosome (Marie-Nelly et al., 2014)	position in chromosome	TOPIC	gene name	subgroup	description	T atro	T virens	N crassa	S cerevisiae	name	defline	description	annotation	LOCUS NCR	SYMBOL	SYNOYM	LOCUS ANID	LENGTH	START	STOP	STRAND	NAME	CHROMOSOME	OPERON
104816	3.12039	-3.15897	0.00353622	delta env1 * LL down vs QM9414 * LL	-	-	-	-	-	-	-	-	-	-3.88737	0.00101826	delta blr2 * LL down vs QM9414 * LL	-	-	-	104816	TRIRE2_104816	4	619450	619828	2	1031	-	-	-	-	-	-	-	-	-	-	-	MFS permease	-	-	-	-	-	-	-	-	-	-	-
121177	2.29909	-	-	-	-	-	-	-	-	-	-	-	-	-	-	-	-	-	-	121177	TRIRE2_121177	6	603488	603839	1	166	-	-	-	-	-	-	-	-	-	-	-	SSCRP	NCU00716	ncw-5	0	-	-	-	-	-	-	-	-
124259	2.703	-3.62571	0.00082527	delta env1 * LL down vs QM9414 * LL	-	-	-	-	-	-	-	-	-	-2.38327	0.0126416	delta blr2 * LL down vs QM9414 * LL	-	-	-	124259	TRIRE2_124259	43	30381	31226	2	719	-	-	-	-	-	-	-	-	-	-	-	SSCRP	-	-	-	-	-	-	-	-	-	-	-
106879	2.41782	-	-	-	-	-	-	3.73045	0.000200303	delta blr1 * LL up vs QM9414 * LL	2.95283	0.00108382	delta blr1 * DD up vs QM9414 * DD	-2.64226	0.00248082	delta blr2 * LL down vs QM9414 * LL	-2.76169	0.00178211	delta blr2 * DD down vs QM9414 * DD	106879	TRIRE2_106879	8	416467	416775	3	707	-	-	-	-	-	-	-	-	-	-	-	unknown protein, secreted	-	-	-	-	-	-	-	-	-	-	-
66077	2.17614	-	-	-	-	-	-	-	-	-	-	-	-	-2.51385	0.00129855	delta blr2 * LL down vs QM9414 * LL	-	-	-	66077	TRIRE2_66077	17	39863	39986	4	954	-	-	-	-	-	-	-	-	-	-	-	ooc1-related protein	-	-	-	-	-	-	-	-	-	-	-
65744	2.5415	-	-	-	-	-	-	-	-	-	-	-	-	-	-	-	-	-	-	65744	TRIRE2_65744	17	625422	626193	4	790	-	-	-	-	-	-	-	-	-	-	-	MFS permease	NCU02655	0	0	ANID_03884	1934	164619	166552	-	conserved hypothetical protein	II	PF07690.9,PF07690.8
22798	2.23188	-2.51364	0.000221	delta env1 * LL down vs QM9414 * LL	-	-	-	-2.38258	0.000378778	delta blr1 * LL down vs QM9414 * LL	-	-	-	-2.45979	0.000274479	delta blr2 * LL down vs QM9414 * LL	-	-	-	22798	TRIRE2_22798	15	397490	398600	7	118	Mevalonate metabolism	erg19	0	diphosphomevalonate decarboxylase	81587	47159	NCU11381	YNR043W	\N	mevalonate pyrophosphate decarboxylase-like protein	homologous to Erg19p of Saccharomyces cerevisiae, a mevalonate pyrophosphate decarboxylase in the ergosterol biosynthetic pathway	Erg19p of Saccharomyces cerevisiae, a mevalonate pyrophosphate decarboxylase in theErgosterol biosynthetic pathway	NCU11381	0	0	ANID_04414	1320	124009	125328	-	diphosphomevalonate decarboxylase	III	PF00288.19,PF08544.5,PF00288.18,TIGR01240
82014	2.04968	-3.11357	0.000163654	delta env1 * LL down vs QM9414 * LL	-	-	-	-3.5629	5.50514e-05	delta blr1 * LL down vs QM9414 * LL	-	-	-	-3.66502	4.40879e-05	delta blr2 * LL down vs QM9414 * LL	-	-	-	82014	TRIRE2_82014	29	234589	235076	6	976	-	-	-	-	-	-	-	-	\N	Transmembrane amino acid transporter protein	pfam01490, Aa_trans, Transmembrane amino acid transporter protein	Aa_transTransmembrane amino acid transporter protein	-	-	-	-	-	-	-	-	-	-	-
105401	2.00873	-	-	-	-	-	-	-	-	-	-	-	-	-2.03708	9.79681e-05	delta blr2 * LL down vs QM9414 * LL	-	-	-	105401	TRIRE2_105401	5	575133	576037	2	1660	-	-	-	-	-	-	-	-	-	-	-	unknown protein, secreted	-	-	-	-	-	-	-	-	-	-	-
112325	2.13241	-	-	-	-	-	-	-	-	-	-	-	-	-	-	-	-	-	-	112325	TRIRE2_112325	37	9910	10383	7	430	-	-	-	-	-	-	-	-	-	-	-	MRSP1/expansin-like	-	-	-	-	-	-	-	-	-	-	-
109560	2.42836	-5.08933	3.19697e-05	delta env1 * LL down vs QM9414 * LL	-	-	-	-3.86135	0.000197992	delta blr1 * LL down vs QM9414 * LL	-	-	-	-5.54795	1.86215e-05	delta blr2 * LL down vs QM9414 * LL	-	-	-	109560	TRIRE2_109560	16	444842	444874	6	695	Transcription factors	0	0	conserved hypothetical protein	317908	0	NCU09901	YGR159C	-	-	-	unknown protein, HMG related	NCU09901	0	0	-	-	-	-	-	-	-	-
109972	2.53568	4.70176	6.95514e-05	delta env1 * LL up vs QM9414 * LL	-	-	-	-	-	-	-	-	-	-	-	-	-	-	-	109972	TRIRE2_109972	18	184301	184538	5	908	-	-	-	-	-	-	-	-	-	-	-	orphan protein	-	-	-	-	-	-	-	-	-	-	-
104116	2.10276	-2.95123	0.00127598	delta env1 * LL down vs QM9414 * LL	-	-	-	-	-	-	-	-	-	-3.43842	0.000426252	delta blr2 * LL down vs QM9414 * LL	-	-	-	104116	TRIRE2_104116	3	197194	198195	6	72	-	-	-	-	-	-	-	-	-	-	-	Zinc-containing alcohol dehydrogenase	-	-	-	-	-	-	-	-	-	-	-
112386	2.10206	-	-	-	-	-	-	-2.06041	0.000534594	delta blr1 * LL down vs QM9414 * LL	-	-	-	-2.5326	5.12677e-05	delta blr2 * LL down vs QM9414 * LL	-	-	-	112386	TRIRE2_112386	38	67347	67438	4	76	-	-	-	-	-	-	-	-	-	-	-	unknown protein	-	-	-	-	-	-	-	-	-	-	-
106662	2.05804	-2.09042	0.00633547	delta env1 * LL down vs QM9414 * LL	-	-	-	-	-	-	-	-	-	-	-	-	-	-	-	106662	TRIRE2_106662	7	1273522	1273624	2	48	-	-	-	-	-	-	-	-	-	-	-	SSCRP	-	-	-	-	-	-	-	-	-	-	-
103113	2.10254	-2.72945	0.00164657	delta env1 * LL down vs QM9414 * LL	-	-	-	-2.80988	0.00132023	delta blr1 * LL down vs QM9414 * LL	-	-	-	-2.33112	0.00552545	delta blr2 * LL down vs QM9414 * LL	-	-	-	103113	TRIRE2_103113	1	2708793	2708879	7	343	-	-	-	-	-	-	-	-	-	-	-	short chain dehydrognease/reductase	-	-	-	-	-	-	-	-	-	-	-
61618	2.47798	-	-	-	-	-	-	-2.88586	0.000132811	delta blr1 * LL down vs QM9414 * LL	-	-	-	-3.42371	3.00276e-05	delta blr2 * LL down vs QM9414 * LL	-	-	-	61618	TRIRE2_61618	9	966363	966683	7	586	-	-	-	-	-	-	-	-	-	-	-	unknown protein	-	-	-	-	-	-	-	-	-	-	-
108383	2.44956	-2.88126	0.000612556	delta env1 * LL down vs QM9414 * LL	-	-	-	-2.65953	0.001168	delta blr1 * LL down vs QM9414 * LL	-	-	-	-2.65523	0.00118346	delta blr2 * LL down vs QM9414 * LL	-	-	-	108383	TRIRE2_108383	12	5572	6297	2	708	-	-	-	-	-	-	-	-	-	-	-	orphan protein	-	-	-	-	-	-	-	-	-	-	-
3330	2.06384	-	-	-	-	-	-	-	-	-	-	-	-	-	-	-	-	-	-	3330	TRIRE2_3330	6	634917	635116	1	175	-	-	-	-	-	-	-	-	-	-	-	MFS permease	-	-	-	-	-	-	-	-	-	-	-
105408	2.31211	-	-	-	-	-	-	-	-	-	-	-	-	-	-	-	-	-	-	105408	TRIRE2_105408	5	590652	590804	2	1653	-	-	-	-	-	-	-	-	-	-	-	orphan protein	-	-	-	-	-	-	-	-	-	-	-
55886	5.87907	-12.9599	8.05853e-07	delta env1 * LL down vs QM9414 * LL	-	-	-	3.02986	0.00277625	delta blr1 * LL up vs QM9414 * LL	5.80743	5.04707e-05	delta blr1 * DD up vs QM9414 * DD	-9.13288	4.37989e-06	delta blr2 * LL down vs QM9414 * LL	-2.78345	0.00481557	delta blr2 * DD down vs QM9414 * DD	55886	TRIRE2_55886	2	946958	947107	1	595	CAZymes	0	Glycoside hydrolase family16	candidate b-glycosidase realted to b-1,3-1,4-glucanase	310812	60900	NCU01353	0	\N	Glycoside Hydrolase Family 16	candidate b-glycosidase	GH16 glucan endo-1,3(4)-?-D-glucosidase	-	-	-	-	-	-	-	-	-	-	-
60392	2.73521	-	-	-	-	-	-	-	-	-	-	-	-	-	-	-	-	-	-	60392	TRIRE2_60392	7	46336	46689	2	418	-	-	-	-	-	-	-	-	-	-	-	Mitochondrial import inner membrane translocase, subunit Tim17/22	NCU03798	tim22	0	ANID_08059	671	130918	131588	-	mitochondrial import inner membrane translocase subunit tim22	II	PF02466.11,PF02466.12
102820	2.04933	-	-	-	-	-	-	-3.23763	2.15741e-06	delta blr1 * LL down vs QM9414 * LL	-	-	-	-2.85043	7.83591e-06	delta blr2 * LL down vs QM9414 * LL	-	-	-	102820	TRIRE2_102820	1	1684330	1684588	5	229	-	-	-	-	-	-	-	-	\N	ferroxidase-like protein	Putative multicopper oxidase with ferroxidase activity. Involved in high affinity iron transport. Similar to Fet3 yeast ferroxidase. Contains conserved catalytic residues. N-terminal secretion signal predicted by SignalP and C-terminal transmembrane domain predecited by TMHMM	ferrooxidoreductase	NCU03498	0	0	-	-	-	-	-	-	-	-
22210	2.03664	-	-	-	-	-	-	-	-	-	-	-	-	-	-	-	-	-	-	22210	TRIRE2_22210	8	597418	598084	3	755	-	-	-	-	-	-	-	-	-	-	-	Zinc carboxypeptidase	NCU07536	0	0	-	-	-	-	-	-	-	-
82208	2.02164	-10.2521	2.04653e-07	delta env1 * LL down vs QM9414 * LL	-	-	-	2.56257	0.00197735	delta blr1 * LL up vs QM9414 * LL	2.43893	0.00293419	delta blr1 * DD up vs QM9414 * DD	-3.59649	0.000144962	delta blr2 * LL down vs QM9414 * LL	-4.87266	1.70038e-05	delta blr2 * DD down vs QM9414 * DD	82208	TRIRE2_82208	33	8878	10491	4	4	Secondary metabolism	pks4g	Non-reducing clade I	Polyketide synthase	217154	209609	NCU03584	YER061C	\N	\N	replaced by tre22633	PKS4	NCU03584	per-1	0	ANID_08209	6819	5916	12734	-	polyketide synthase for naphthopyrone YWA1	II	PF00109.19,PF00550.17,PF00975.13,PF00108.16,PF00698.13,PF00975.12,PF00698.14,PF00550.18,PF02801.14,PF02801.15,PF00109.18
64125	2.85385	-2.10655	0.0139231	delta env1 * LL down vs QM9414 * LL	-	-	-	-	-	-	2.22866	0.00914804	delta blr1 * DD up vs QM9414 * DD	-	-	-	-	-	-	64125	TRIRE2_64125	13	326069	326289	4	199	protein kinases	0	0	CAMK type kinase	36309	58043	NCU09064	YKL101W	-	-	-	Serine/threonine protein kinase	NCU09064	stk-53	0	ANID_11101	3990	17545	21534	+	serine/threonine protein kinase	III	PF00069.17,PF07714.9,PF07714.10,PF00069.18
59726	2.01201	4.55561	0.00338607	delta env1 * LL up vs QM9414 * LL	-	-	-	-	-	-	-	-	-	-2.8412	0.029414	delta blr2 * LL down vs QM9414 * LL	-	-	-	59726	TRIRE2_59726	6	1247695	1248844	1	315	Genome integrity	CRY-DASH	0	putative photoreceptor	285589	50684	NCU00582	YOR386W	\N	DNA photolyase	hypothetical DNA photolyase, N-terminal, class 1, FAD-binding; related to Gloeobacter violaceus Cryptochrome DASH	DNA photolyase cry-dash, N-terminal, class 1, FAD-binding	NCU00582	cry	0	-	-	-	-	-	-	-	-
120722	2.16731	-	-	-	-	-	-	-	-	-	-	-	-	-	-	-	-	-	-	120722	TRIRE2_120722	4	983091	983270	2	1130	Chromatin and histone modification	0	PP1	Related to Glc7	301856	111355	NCU00043	YER133W	\N	Serine/threonine protein phosphatases	\N	histone phosphatases	NCU00043	pph-3	ppp-1	ANID_00410	1288	92593	93880	+	serine/threonine-protein phosphatase	VIII	PF00149.20,PF00149.21
112524	2.01256	-	-	-	-	-	-	-2.42127	0.000295468	delta blr1 * LL down vs QM9414 * LL	-	-	-	-2.27312	0.0005652	delta blr2 * LL down vs QM9414 * LL	-	-	-	112524	TRIRE2_112524	43	24853	25424	2	721	Transcription factors	0	0	hypothetical protein	180204	131092	NCU07007	YHR178W	\N	N-terminal binuclear Zn cluster-containing/DNA binding domain-containing protein	\N	Zn2Cys6 transcriptional regulator	NCU07007	sub-2	0	ANID_06396	2599	38747	41345	-	fungal specific transcription factor domain-containing protein	I	PF00172.11,PF00172.10,PF04082.10,PF04082.11
80091	2.03021	-3.29265	4.56498e-05	delta env1 * LL down vs QM9414 * LL	-	-	-	-4.01746	8.96637e-06	delta blr1 * LL down vs QM9414 * LL	-	-	-	-2.26846	0.00134249	delta blr2 * LL down vs QM9414 * LL	-	-	-	80091	TRIRE2_80091	17	48230	48969	4	949	Transport	0	transporter containing IPR003663 domain	0	52301	66077	NCU06026	YEL069C	\N	quinate permease	candidate quinate permease, contains 11 transmembrane domains	quinate permease	NCU06026	qa-Y	0	ANID_01138	1705	281801	283505	+	quinate permease	VIII	PF07690.9,TIGR00879,PF07690.8,PF00083.17,PF00083.16
109378	4.25167	-2.8623	0.00937988	delta env1 * LL down vs QM9414 * LL	-	-	-	-	-	-	-	-	-	-	-	-	-	-	-	109378	TRIRE2_109378	15	692545	692702	7	198	-	-	-	-	-	-	-	-	\N	amidase	pfam01425, Amidase	Amidases	-	-	-	-	-	-	-	-	-	-	-
124079	2.91403	-3.22597	0.00094407	delta env1 * LL down vs QM9414 * LL	-	-	-	-	-	-	4.21264	0.000155825	delta blr1 * DD up vs QM9414 * DD	-2.7327	0.0030208	delta blr2 * LL down vs QM9414 * LL	-	-	-	124079	TRIRE2_124079	33	18673	18864	4	6	-	-	-	-	-	-	-	-	\N	Multicopper Oxidase	Hypothetical Extracellular Multicopper Oxidase. Conserved catalytic residues. N-terminal secretion signal predicted by SignalP.	Multicopper oxidases	-	-	-	ANID_06635	2148	185693	187840	+	laccase	I	PF07732.8,PF07732.7,PF07731.7,PF07731.6,PF00394.15,PF00394.14
105752	2.00328	-2.22938	0.0498186	delta env1 * LL down vs QM9414 * LL	-	-	-	3.89233	0.00268299	delta blr1 * LL up vs QM9414 * LL	2.70581	0.0184675	delta blr1 * DD up vs QM9414 * DD	-2.58226	0.0235611	delta blr2 * LL down vs QM9414 * LL	-	-	-	105752	TRIRE2_105752	5	1663050	1664192	4	358	-	-	-	-	-	-	-	-	-	-	-	C4-dicarboxylate transporter/malic acid transport protein	NCU07517	0	0	ANID_01472	1188	203772	204959	+	conserved hypothetical protein	VII	PF03595.9,PF03595.10,TIGR00816
124277	3.01118	-	-	-	-	-	-	3.55374	6.82582e-05	delta blr1 * LL up vs QM9414 * LL	4.52507	1.11573e-05	delta blr1 * DD up vs QM9414 * DD	-2.21668	0.0035301	delta blr2 * LL down vs QM9414 * LL	-	-	-	124277	TRIRE2_124277	48	7108	7824	2	1380	-	-	-	-	-	-	-	-	-	-	-	SSCRP	-	-	-	-	-	-	-	-	-	-	-
109779	2.8513	-8.78627	2.64152e-07	delta env1 * LL down vs QM9414 * LL	-	-	-	2.24039	0.00422698	delta blr1 * LL up vs QM9414 * LL	2.62379	0.00112983	delta blr1 * DD up vs QM9414 * DD	-4.51655	1.72768e-05	delta blr2 * LL down vs QM9414 * LL	-2.45031	0.00199463	delta blr2 * DD down vs QM9414 * DD	109779	TRIRE2_109779	17	361846	363396	4	866	-	-	-	-	-	-	-	-	-	-	-	orphan protein	-	-	-	-	-	-	-	-	-	-	-
57204	2.9504	-	-	-	-	-	-	-	-	-	2.4626	0.00482467	delta blr1 * DD up vs QM9414 * DD	-2.11868	0.0145894	delta blr2 * LL down vs QM9414 * LL	-	-	-	57204	TRIRE2_57204	3	245818	247164	6	88	-	-	-	-	-	-	-	-	-	-	-	lipase, secreted	-	-	-	ANID_01799	1353	5354	6706	+	secretory lipase	VII	PF03583.6,PF03583.7
50323	3.88115	-3.82812	0.00734928	delta env1 * LL down vs QM9414 * LL	-	-	-	-	-	-	-	-	-	-2.99324	0.0227597	delta blr2 * LL down vs QM9414 * LL	-	-	-	50323	TRIRE2_50323	17	41130	41323	4	953	Regulators	ooc1	0	cellulose specific factor	0	0	0	0	OOC1	\N	This protein is transcribed exclusively on cellulose in constant darkness and most probably involved in cellulase signal transduction (PMID: 15959723)	OOC1	-	-	-	-	-	-	-	-	-	-	-
72379	3.40878	-6.79859	6.91019e-05	delta env1 * LL down vs QM9414 * LL	-	-	-	-	-	-	5.15296	0.000302229	delta blr1 * DD up vs QM9414 * DD	-8.00141	3.02359e-05	delta blr2 * LL down vs QM9414 * LL	-4.19712	0.000947642	delta blr2 * DD down vs QM9414 * DD	72379	TRIRE2_72379	23	444200	445376	3	1369	Asexual development	cmp1	0	……….	323283	10277	0	YKR102W	\N	proteinase inhibitor	hypothetical proteinase inhibitor with similarity to the H. lixii conidiospore surface protein cmp1	conidiospore surface protein cmp1	-	-	-	-	-	-	-	-	-	-	-
107329	2.2571	-5.25026	0.000245049	delta env1 * LL down vs QM9414 * LL	-	-	-	-5.24208	0.00024716	delta blr1 * LL down vs QM9414 * LL	-	-	-	-5.06322	0.000299352	delta blr2 * LL down vs QM9414 * LL	-	-	-	107329	TRIRE2_107329	9	443507	443605	7	737	-	-	-	-	-	-	-	-	-	-	-	methionine synthase	-	-	-	-	-	-	-	-	-	-	-
112258	4.16417	-11.8723	3.17479e-06	delta env1 * LL down vs QM9414 * LL	-	-	-	4.52797	0.000463508	delta blr1 * LL up vs QM9414 * LL	6.2366	7.80947e-05	delta blr1 * DD up vs QM9414 * DD	-7.28602	3.43702e-05	delta blr2 * LL down vs QM9414 * LL	-3.12367	0.00411975	delta blr2 * DD down vs QM9414 * DD	112258	TRIRE2_112258	35	103148	103957	1	1284	Effector proteins (competition and defense)	0	0	Tandem repeats: Trichoderma specific	314085	206874	0	YGL092W	-	-	-	unknown protein, contains Trichoderma specific tandem repeats	-	-	-	-	-	-	-	-	-	-	-
123236	4.881	-8.04524	3.55136e-05	delta env1 * LL down vs QM9414 * LL	-	-	-	3.36633	0.00380191	delta blr1 * LL up vs QM9414 * LL	4.29277	0.000968117	delta blr1 * DD up vs QM9414 * DD	-5.55576	0.000237398	delta blr2 * LL down vs QM9414 * LL	-	-	-	123236	TRIRE2_123236	19	275437	275729	4	1044	Effector proteins (competition and defense)	0	0	Small cysteine-rich proteins	0	0	0	0	-	-	-	SSCRP	-	-	-	-	-	-	-	-	-	-	-
66311	2.2481	-4.8855	1.44085e-06	delta env1 * LL down vs QM9414 * LL	-	-	-	-	-	-	-	-	-	-4.60656	2.22863e-06	delta blr2 * LL down vs QM9414 * LL	-	-	-	66311	TRIRE2_66311	18	265322	265817	5	883	-	-	-	-	-	-	-	-	-	-	-	MFS permease	NCU01095	0	0	ANID_03888	1962	174438	176399	+	MFS drug transporter	II	PF07690.9,PF07690.8
108642	3.49815	-54.9945	1.09351e-07	delta env1 * LL down vs QM9414 * LL	-	-	-	-	-	-	3.35369	0.00990856	delta blr1 * DD up vs QM9414 * DD	-6.18876	0.00050782	delta blr2 * LL down vs QM9414 * LL	-4.00805	0.0041393	delta blr2 * DD down vs QM9414 * DD	108642	TRIRE2_108642	12	967928	968866	2	447	Effector proteins (competition and defense)	0	0	Tandem repeats, T. reesei homologue shares limited amino acid sequence identity with yeast Tif3p; Translation initiation factor eIF-4B	84521	207931	NCU01418	YER150W	\N	Conserved hypothetical protein	Shares limited amino acid sequence identity with yeast Tif3p; Translation initiation factor eIF-4B.	unknown protein	-	-	-	-	-	-	-	-	-	-	-
57399	-15.6258	-	-	-	-	-	-	-	-	-	-	-	-	-	-	-	-	-	-	57399	TRIRE2_57399	4	1049234	1049380	2	1148	protein kinases	pkac1	0	AGC type kinase, cAMP dependent protein kinase A, catalytic subunit 1	164264	184045	NCU06240	YPL203W	PKAC1	cAMP dependent protein kinase, catalytic subunit	cAMP dependent protein kinase, catalytic subunit	cAMP dependent protein kinase, protein kinase A, catalytic subunit	NCU06240	pkac-1	0	ANID_06305	1580	198695	200274	+	cAMP-dependent protein kinase PKAC catalytic subunit	I	PF00069.17,PF07714.9,PF07714.10,PF00069.18
46002	-3.92082	-	-	-	-	-	-	-	-	-	-	-	-	-	-	-	-	-	-	46002	TRIRE2_46002	4	739119	739119	2	1065	-	-	-	-	-	-	-	-	-	-	-	unknown protein, only in fungi	NCU04314	0	0	-	-	-	-	-	-	-	-
123865	-2.56339	-28.6745	1.43732e-10	delta env1 * LL down vs QM9414 * LL	-	-	-	-25.3411	2.3704e-10	delta blr1 * LL down vs QM9414 * LL	-	-	-	-16.0089	1.79217e-09	delta blr2 * LL down vs QM9414 * LL	-	-	-	123865	TRIRE2_123865	27	407026	407490	3	1564	-	-	-	-	-	-	-	-	-	-	-	Peptidase S8 and S53, subtilisin, kexin, sedolisin	-	-	-	-	-	-	-	-	-	-	-
75878	-2.75176	-	-	-	-	-	-	-	-	-	-	-	-	-	-	-	-	-	-	75878	TRIRE2_75878	4	743198	743893	2	1067	cAMP pathway	pkar1	0	protein kinase A, regulatory subunit 1	29552	214426	NCU01166	YIL033C	PKAR1	Protein kinase A, regulatory subunit	cAMP dependent protein kinase, regulatory subunit (PKA)	cAMP dependent protein kinase, protein kinase A, regulatory subunit	NCU01166	mcb	hah-1,pkar	ANID_04987	1679	403914	405592	-	camp-dependent protein kinase regulatory chain	III	PF00027.22,PF00027.21
72859	-2.0084	-	-	-	-	-	-	-	-	-	-	-	-	-	-	-	-	-	-	72859	TRIRE2_72859	4	453880	453936	2	998	-	-	-	-	-	-	-	-	-	-	-	unknown protein UPF0023	NCU02765	0	0	ANID_05480	813	314770	315582	-	conserved hypothetical protein	V	PF01172.11,PF01172.10
105520	-2.80493	-	-	-	-	-	-	3.71102	8.16302e-06	delta blr1 * LL up vs QM9414 * LL	-	-	-	2.21695	0.000985299	delta blr2 * LL up vs QM9414 * LL	-	-	-	105520	TRIRE2_105520	5	954552	954813	2	1555	Transcription factors	0	0	conserved hypothetical protein	214873	180483	NCU09829	YIL130W	\N	fungal specific transcription factor domain-containing protein	This domain is found in a number of fungal transcription factors including transcriptional activator xlnR, yeast regulatory protein GAL4, and other transcription proteins regulating a variety of cellular and metabolic processes	Zn2Cys6 transcriptional regulator	NCU09829	0	0	-	-	-	-	-	-	-	-
122523	-2.0565	6.61717	0.000959574	delta env1 * LL up vs QM9414 * LL	-	-	-	4.59229	0.00469664	delta blr1 * LL up vs QM9414 * LL	-	-	-	6.52494	0.00101916	delta blr2 * LL up vs QM9414 * LL	-	-	-	122523	TRIRE2_122523	13	203911	204664	4	172	Transcription factors	0	0	conserved hypothetical protein	127907	128625	NCU02142	YMR280C	\N	N-terminal fungal transcription regulatory domain-containing protein	The N-terminal region of a number of fungal transcriptional regulatory proteins contains a Cys-rich motif that is involved in zinc-dependent binding of DNA. The region forms a binuclear Zn cluster, in which two Zn atoms are bound by six Cys residues	Zn2Cys6 transcriptional regulator	NCU02142	0	0	ANID_03433	1387	37656	39042	-	C6 transcription factor	VI	PF00172.11,PF00172.10
102999	-2.33313	-96.0491	1.10604e-11	delta env1 * LL down vs QM9414 * LL	-	-	-	-	-	-	-	-	-	-	-	-	-	-	-	102999	TRIRE2_102999	1	2308791	2309987	5	50	-	-	-	-	-	-	-	-	-	-	-	unknown protein	-	-	-	-	-	-	-	-	-	-	-
120198	-2.14614	-2.95304	4.68715e-06	delta env1 * LL down vs QM9414 * LL	-	-	-	-2.00597	0.000398742	delta blr1 * LL down vs QM9414 * LL	-	-	-	-	-	-	-	-	-	120198	TRIRE2_120198	2	1372573	1372983	1	713	CAZymes	0	Glycosyl transferase family35	0	301237	78413	NCU07027	YPR160W	gph1	glycosyl transferase, family 35, glycogen phosphorylase 1	glycosyl transferase, family 35, glycogen phosphorylase 1	glycosyl transferase, family 35, glycogen phosphorylase 1	NCU07027	0	0	ANID_01015	3323	72660	75982	-	glycogen phosphorylase GlpV/Gph1	VIII	PF00343.12,TIGR02093,PF00343.13
82360	-2.15775	-	-	-	-	-	-	-	-	-	-	-	-	-	-	-	-	-	-	82360	TRIRE2_82360	36	62685	63647	3	1535	-	-	-	-	-	-	-	-	-	-	-	lipase/serine esterase, putative	NCU06655	0	0	ANID_03084	1469	806956	808424	+	lipase/serine esterase	VI	PF05057.7,PF07819.6,PF05057.6
22785	-3.4264	-	-	-	-	-	-	-	-	-	-	-	-	-	-	-	-	-	-	22785	TRIRE2_22785	14	840525	840910	3	1126	Transcription factors	0	0	conserved hypothetical protein	131482	190729	NCU04848	YJR127C	-	-	-	C2H2 transcriptional regulator (amdA ?)	NCU04848	0	0	ANID_02270	2778	55075	57852	+	regulatory protein	VII	PF00096.18,PF00096.19
121800	-2.17632	2.37356	1.48652e-07	delta env1 * LL up vs QM9414 * LL	-	-	-	-	-	-	-	-	-	-	-	-	-	-	-	121800	TRIRE2_121800	9	533489	533678	7	708	-	-	-	-	-	-	-	-	\N	SPFH domain family protein	Contains the SPFH (stomatin, prohibitin, flotillin, Hfl) domain common to eukaryotic and prokaryotic organisms	stomatin-like protein	NCU03388	0	0	ANID_03163	1379	1089154	1090532	+	stomatin family protein	VI	PF01145.17,PF01145.18
123881	-3.51702	2.61933	0.000382785	delta env1 * LL up vs QM9414 * LL	-	-	-	-	-	-	-	-	-	-	-	-	-	-	-	123881	TRIRE2_123881	28	76992	77917	5	686	Transcription factors	0	0	conserved hypothetical protein	53110	33856	NCU01386	YOR363C	\N	N-terminal binuclear Zn cluster-containing/DNA binding domain-containing protein	\N	Zn2Cys6 transcriptional regulator	NCU01386	0	0	ANID_08177	3057	147807	150863	+	C6 transcription factor	II	PF00172.11,PF00172.10,PF04082.10,PF04082.11
123827	-2.0259	2.01482	0.00100986	delta env1 * LL up vs QM9414 * LL	-	-	-	-2.61471	5.74345e-05	delta blr1 * LL down vs QM9414 * LL	-	-	-	-	-	-	-	-	-	123827	TRIRE2_123827	27	164303	164629	3	1633	Antioxidant system	cat-8	0	catalase-peroxidase	155960	215514	NCU05770	YKR066C	\N	bifunctional catalase/peroxidase	\N	bifunctional catalase/peroxidase	NCU05770	cat-2	0	ANID_07388	2220	165783	168002	+	catalase-peroxidase	IV	TIGR00198,PF00141.16,PF00141.15
80509	-2.42926	-	-	-	-	-	-	-2.46492	0.000103009	delta blr1 * LL down vs QM9414 * LL	-	-	-	-	-	-	-	-	-	80509	TRIRE2_80509	19	8713	8931	4	971	-	-	-	-	-	-	-	-	-	-	-	Cyclopropane-fatty-acyl-phospholipid synthase	NCU07859	0	0	ANID_05688	1759	251102	252860	+	cyclopropane-fatty-acyl-phospholipid synthase	V	PF08241.5,PF02353.12,PF08241.4,PF02353.13
76722	-2.73611	-3.21022	0.000493662	delta env1 * LL down vs QM9414 * LL	-	-	-	-3.05243	0.000717936	delta blr1 * LL down vs QM9414 * LL	-2.20689	0.00851245	delta blr1 * DD down vs QM9414 * DD	-2.18578	0.00916313	delta blr2 * LL down vs QM9414 * LL	-	-	-	76722	TRIRE2_76722	6	442244	443563	1	125	-	-	-	-	-	-	-	-	\N	flavohemoglobin	\N	flavohemoglobin	NCU02096	0	0	ANID_07169	1481	103561	105041	+	flavohemoprotein	IV	PF00970.16,PF00042.14,PF00175.14,PF00042.15,PF00175.13,PF00970.17
120311	-3.6384	-30.398	4.02141e-08	delta env1 * LL down vs QM9414 * LL	-	-	-	-2.10424	0.0352059	delta blr1 * LL down vs QM9414 * LL	-	-	-	-	-	-	-	-	-	120311	TRIRE2_120311	3	31627	31635	6	12	-	-	-	-	-	-	-	-	-	-	-	orphan protein	-	-	-	-	-	-	-	-	-	-	-
4663	-5.39211	-	-	-	-	-	-	-	-	-	-	-	-	-	-	-	-	-	-	4663	TRIRE2_4663	14	481450	482938	3	1225	-	-	-	-	-	-	-	-	-	-	-	unknown protein	NCU02609	0	0	ANID_01995	2711	48824	51534	+	conserved hypothetical protein	VII	0
69611	-7.86824	-24.4417	1.01893e-08	delta env1 * LL down vs QM9414 * LL	-	-	-	-	-	-	-4.35249	8.03604e-05	delta blr1 * DD down vs QM9414 * DD	5.97095	1.07131e-05	delta blr2 * LL up vs QM9414 * LL	-	-	-	69611	TRIRE2_69611	29	358734	359373	6	1021	-	-	-	-	-	-	-	-	-	-	-	MFS permease	-	-	-	-	-	-	-	-	-	-	-
75146	-2.04073	-	-	-	-	-	-	-	-	-	-	-	-	-2.51333	0.000512246	delta blr2 * LL down vs QM9414 * LL	-	-	-	75146	TRIRE2_75146	3	124243	125904	6	45	RAS-GTPases	0	Rab GTPase activator	RabGAP/TBC	90589	89077	NCU02211	YPL249C	-	-	-	unknown protein	NCU02211	0	0	ANID_03752	2868	641109	643976	-	TBC domain-containing protein	II	PF00566.11
121843	-2.25104	-2.99893	4.53302e-05	delta env1 * LL down vs QM9414 * LL	-	-	-	-	-	-	-	-	-	-	-	-	-	-	-	121843	TRIRE2_121843	9	702659	703722	7	655	-	-	-	-	-	-	-	-	-	-	-	C6HC zinc finger protein	-	-	-	ANID_10100	1704	667566	669269	-	predicted protein	VIII	PF01485.13,PF01485.14,PF00097.17
4480	-2.32073	-	-	-	-	-	-	-2.02101	0.00268503	delta blr1 * LL down vs QM9414 * LL	-	-	-	-	-	-	-	-	-	4480	TRIRE2_4480	12	995271	995770	2	437	-	-	-	-	-	-	-	-	\N	\N	\N	dihydroxacetione kinase Dak1	NCU03779	dak-1	0	ANID_00034	2014	113407	115420	-	dihydroxyacetone kinase	VIII	PF02734.9,TIGR02361,PF02733.9,PF02734.10,PF02733.10
123456	-4.04598	-	-	-	-	-	-	-	-	-	-	-	-	-	-	-	-	-	-	123456	TRIRE2_123456	22	93102	93113	7	874	CAZymes	0	Glycoside hydrolase family65	candidate acid trehalase	127055	74715	0	YPR026W	\N	Glycoside Hydrolase Family 65	candidate a,a-trehalase	GH65 ?,?-trehalase	-	-	-	ANID_09340	3270	308332	311601	-	acid trehalase	VIII	PF03632.7,PF03632.8,PF03633.8,PF03636.7,PF03636.8,PF03633.7
43664	-5.12608	-	-	-	-	-	-	-	-	-	-	-	-	-	-	-	-	-	-	43664	TRIRE2_43664	1	393775	395065	5	568	-	-	-	-	-	-	-	-	ugp1	UTP-glucose-1-phosphate uridylyltransferase	\N	UTP-glucose-1-phosphate uridylyltransferase	NCU02797	0	0	ANID_09148	2503	275236	277738	-	UDP-glucose pyrophosphorylase	IV	PF01704.11,PF01704.10
104968	-2.45703	-	-	-	-	-	-	-	-	-	-	-	-	-	-	-	-	-	-	104968	TRIRE2_104968	4	1098048	1098724	2	1160	-	-	-	-	-	-	-	-	-	-	-	unknown protein	-	-	-	-	-	-	-	-	-	-	-
4851	-2.63125	-	-	-	-	-	-	-	-	-	-	-	-	2.28811	0.00641586	delta blr2 * LL up vs QM9414 * LL	-	-	-	4851	TRIRE2_4851	16	344558	345379	6	668	-	-	-	-	-	-	-	-	-	-	-	unknown protein	NCU04693	-	-	ANID_01781	852	41493	42344	+	conserved hypothetical protein	VII	0
123029	-2.33759	-2.35893	0.00747586	delta env1 * LL down vs QM9414 * LL	-	-	-	-	-	-	-	-	-	-	-	-	-	-	-	123029	TRIRE2_123029	17	461219	461241	4	836	Antioxidant system	sod-1	0	Cu/Zn-superoxide dismutase	298583	183329	NCU02133	YJR104C	sod1	Copper/Zinc superoxide dismutase	\N	Cu2+/Zn2+ superoxide dismutase SOD1	NCU02133	sod-1	0	ANID_00241	960	290636	291595	+	superoxide dismutase	VIII	PF00080.13,PF00080.12
63868	-2.07206	-5.42826	2.00354e-09	delta env1 * LL down vs QM9414 * LL	-	-	-	2.5424	3.08124e-06	delta blr1 * LL up vs QM9414 * LL	-	-	-	3.16947	2.54062e-07	delta blr2 * LL up vs QM9414 * LL	-	-	-	63868	TRIRE2_63868	12	624503	624706	2	537	-	-	-	-	-	-	-	-	-	-	-	unknown protein	NCU04214	0	0	-	-	-	-	-	-	-	-
123071	-3.50757	-	-	-	-	-	-	-	-	-	-	-	-	-	-	-	-	-	-	123071	TRIRE2_123071	17	753157	753167	4	766	-	-	-	-	-	-	-	-	ATP2	\N	ATP synthase beta chain, mitochondrial precursor, associated to cellulase signal transduction (PMID: 15288024)	ATP synthase beta chain, mitochondrial precursor, associated to cellulase signal transduction (PMID: 15288024)	NCU05430	atp-2	0	ANID_02315	2376	115356	117731	-	mitochondrial ATP synthase	VII	PF00006.18,PF00306.20,PF00006.17,PF02874.15,TIGR01039,PF00306.19,PF02874.16
74282	-5.08036	-2.58557	0.0389483	delta env1 * LL down vs QM9414 * LL	-	-	-	-	-	-	-	-	-	3.24407	0.0135811	delta blr2 * LL up vs QM9414 * LL	-	-	-	74282	TRIRE2_74282	1	2815496	2817706	7	305	Effector proteins (competition and defense)	0	0	Tandem repeats: possible associate to cell wall	217708	170508	0	0	-	-	-	QI74 orthologue	-	-	-	-	-	-	-	-	-	-	-
27689	-2.75359	-	-	-	-	-	-	-	-	-	-	-	-	-	-	-	-	-	-	27689	TRIRE2_27689	2	493892	494465	1	475	-	-	-	-	-	-	-	-	-	-	-	MFS permease	NCU07668	0	0	ANID_00890	2286	79063	81348	+	MFS multidrug transporter	VIII	PF07690.9,PF07690.8,PF00083.17
121620	-3.48011	-	-	-	-	-	-	-	-	-	-	-	-	-	-	-	-	-	-	121620	TRIRE2_121620	8	586774	587595	3	752	-	-	-	-	-	-	-	-	nmt1	thiamine biosynthesis transporter	\N	NMT1 thiamine biosynthesis protein	NCU09345	nmt-1	0	ANID_08009	1575	32534	34108	-	thiamine biosynthesis protein	II	PF09084.3,PF09084.4
72259	-2.65539	-	-	-	-	-	-	-	-	-	-	-	-	-	-	-	-	-	-	72259	TRIRE2_72259	20	584884	585818	4	735	Heterotrimeric G-protein pathway	0	0	RgsA-like	41236	83004	NCU05435	YOR107W	\N	PAK-box protein, p21-Rho binding	hypothetical PAK-box protein, p21-Rho binding, probable regulator of G-proteins	RgsA, regulator of G-protein signaling	NCU05435	0	0	ANID_05755	1976	432444	434419	-	conserved hypothetical protein	V	PF00615.12,PF00615.11
59014	-4.48405	-2.74508	0.00335285	delta env1 * LL down vs QM9414 * LL	-	-	-	4.36037	0.000149473	delta blr1 * LL up vs QM9414 * LL	3.381	0.000801389	delta blr1 * DD up vs QM9414 * DD	2.35226	0.00979469	delta blr2 * LL up vs QM9414 * LL	-	-	-	59014	TRIRE2_59014	5	958886	959583	2	1554	Transport	TAABC2	transporter containing IPR003439 domain	ABC multidrug transporter, related to N. crassa CDR4 and S.cerevisiae Pdr5p, TAABC2	53468	52608	NCU09830	YNR070W	-	-	-	PDR-type ABC transporters	NCU09830	mig-12	0	ANID_08489	4424	354549	358972	-	ATP-binding cassette multidrug transporter	Unmapped scaffolds	PF01061.17,PF00005.19,PF06422.5,PF06422.4,PF00005.20,PF01061.16
60089	-2.05965	-	-	-	-	-	-	-	-	-	-	-	-	-	-	-	-	-	-	60089	TRIRE2_60089	7	788741	789187	2	207	-	-	-	-	-	-	-	-	-	-	-	succinate dehydrogenase cytochrome b subunit	NCU07756	tca-11	0	ANID_08793	793	183260	184052	+	succinate dehydrogenase cytochrome b560 subunit	III	PF01127.14,TIGR02970,PF01127.15
105251	-2.38959	-	-	-	-	-	-	-2.09015	0.047526	delta blr1 * LL down vs QM9414 * LL	-2.1048	0.045732	delta blr1 * DD down vs QM9414 * DD	-	-	-	-	-	-	105251	TRIRE2_105251	5	105487	107749	2	1793	-	-	-	-	-	-	-	-	-	-	-	unknown protein	-	-	-	-	-	-	-	-	-	-	-
80206	-2.14949	-	-	-	-	-	-	-	-	-	-	-	-	-	-	-	-	-	-	80206	TRIRE2_80206	17	483160	483240	4	830	-	-	-	-	-	-	-	-	-	-	-	unknown protein	NCU02595	0	0	ANID_08750	503	42513	43015	+	conserved hypothetical protein	III	PF07955.3,PF07955.4
68036	-2.127	-	-	-	-	-	-	-	-	-	-	-	-	-	-	-	-	-	-	68036	TRIRE2_68036	23	412173	412355	3	1380	-	-	-	-	-	-	-	-	\N	Cystathionine beta-lyase/cystathionine gamma-synthase	COG0626, MetC, Cystathionine beta-lyases/cystathionine gamma-synthases	Cystathionine beta-lyases/cystathionine gamma-synthases	NCU08117	0	0	-	-	-	-	-	-	-	-
121660	-2.00978	-	-	-	-	-	-	-	-	-	-	-	-	-	-	-	-	-	-	121660	TRIRE2_121660	8	897835	898686	3	839	-	-	-	-	-	-	-	-	-	-	-	unknown protein	NCU04550	0	0	ANID_10364	828	753323	754150	-	conserved hypothetical protein	VI	0
80784	-2.18852	-	-	-	-	-	-	-	-	-	-	-	-	-	-	-	-	-	-	80784	TRIRE2_80784	20	509958	510528	4	719	RAS-GTPases	0	Guanine nucleotide exchange factors (GEFs)	ARFsGEF Sec7	161191	213773	NCU01539	YNR013C	-	-	-	Guanine nucleotide exchange factors (GEFs)	NCU01539	0	0	ANID_10849	3520	108438	111957	-	conserved hypothetical protein	I	PF10366.2,PF00637.13,PF10367.2,PF10366.1,PF00780.15,PF10367.1
77014	-3.31289	-	-	-	-	-	-	-	-	-	-	-	-	-	-	-	-	-	-	77014	TRIRE2_77014	7	266236	266293	2	351	-	-	-	-	-	-	-	-	\N	guanosine diphosphatase	Guanosine diphosphatase located in the Golgi, involved in the transport of GDP-mannose into the Golgi lumen by converting GDP to GMP after mannose is transferred to its substrate	Guanosine diphosphatase, transport of GDP-mannose into the Golgi lumen	NCU03713	0	0	ANID_01082	1635	120374	122008	-	guanosine-diphosphatase	VIII	PF01150.9,PF01150.10
64794	-2.19905	-	-	-	-	-	-	-	-	-	-	-	-	-	-	-	-	-	-	64794	TRIRE2_64794	14	31459	31900	3	1343	-	-	-	-	-	-	-	-	-	-	-	unknown protein	NCU02559	0	0	ANID_00442	1020	192521	193540	-	conserved hypothetical protein	VIII	PF06229.5
82235	-3.51887	-16.6656	1.81872e-07	delta env1 * LL down vs QM9414 * LL	-	-	-	-2.84456	0.00339691	delta blr1 * LL down vs QM9414 * LL	-3.09289	0.00194347	delta blr1 * DD down vs QM9414 * DD	-	-	-	-	-	-	82235	TRIRE2_82235	33	156041	157310	4	46	CAZymes	0	Glycoside hydrolase family31	candidate a-glucosidase (required for normal cell wall synthesis)	223991	45446	NCU04674	YBR229C	\N	Glycoside Hydrolase Family 31	candidate a-glucosidase	GH31 ?-glucosidase	NCU09281	gh31-1	0	ANID_00941	2961	224944	227904	-	alpha-glucosidase	VIII	PF01055.19,PF01055.18
120877	-2.12132	-7.17568	5.73388e-07	delta env1 * LL down vs QM9414 * LL	-	-	-	-6.4035	1.15766e-06	delta blr1 * LL down vs QM9414 * LL	-	-	-	-2.61844	0.000877972	delta blr2 * LL down vs QM9414 * LL	-	-	-	120877	TRIRE2_120877	5	85539	85948	2	1800	-	-	-	-	-	-	-	-	-	-	-	Zn-dependent ߀-lactamase	NCU07111	0	0	ANID_01826	1026	83424	84449	+	metallo-beta-lactamase domain-containing protein	VII	PF00753.19,PF00753.20
3362	-2.15233	-	-	-	-	-	-	-	-	-	-	-	-	-	-	-	-	-	-	3362	TRIRE2_3362	6	919924	920576	1	249	-	-	-	-	-	-	-	-	-	-	-	Phosphatidylinositol 3- and 4-kinase	NCU04355	0	0	ANID_10791	2380	11407	13786	+	phosphatidylinositol 4-kinase type II subunit alpha	I	PF00454.19,PF00454.20
79599	-2.32909	-	-	-	-	-	-	-	-	-	-	-	-	-	-	-	-	-	-	79599	TRIRE2_79599	14	544500	544681	3	1213	Calcium signaling	0	0	hypothetical Ca2+ transporter; putative Ca2+/proton exchanger, related to S. cerevisiae Vcx1p	36279	76725	NCU07075	YDL128W	\N	Ca2+ transporter	hypothetical Ca2+ transporter	Ca2+ transporter	NCU07075	cax	0	ANID_00471	1811	279736	281546	-	calcium ion transporter Vcx1	VIII	TIGR00378,PF01699.16,TIGR00846,PF01699.17
79568	-2.10264	-	-	-	-	-	-	-2.04457	0.000487309	delta blr1 * LL down vs QM9414 * LL	-	-	-	-	-	-	-	-	-	79568	TRIRE2_79568	14	441590	441664	3	1236	-	-	-	-	-	-	-	-	-	-	-	UDP-N-acetylglucosamine pyrophosphorylase	NCU02109	0	0	ANID_09094	1710	119810	121519	-	UDP-N-acetylglucosamine pyrophosphorylase	IV	PF01704.11,PF01704.10
27492	-2.06111	2.51392	0.000305673	delta env1 * LL up vs QM9414 * LL	-	-	-	-	-	-	-	-	-	-	-	-	-	-	-	27492	TRIRE2_27492	9	22082	22154	7	843	-	-	-	-	-	-	-	-	\N	Hypothetical protein	Contains Interpro motif corresponding to tRNA pseudouridine synthase.	tRNA pseudouridine synthase.	NCU07528	0	0	ANID_06165	1908	113694	115601	-	tRNA pseudouridine synthase	I	PF01416.12,PF01416.13,TIGR00071
121814	-2.38305	-	-	-	-	-	-	-	-	-	-	-	-	-	-	-	-	-	-	121814	TRIRE2_121814	9	585047	585133	7	693	-	-	-	-	-	-	-	-	\N	alanine-glyoxylate aminotransferase	\N	alanine-glyoxylate aminotransferase	NCU01821	0	0	ANID_01342	1404	109662	111065	+	aminotransferase	VIII	PF01053.13,PF00266.12
123009	-2.01657	-60.3405	2.94193e-13	delta env1 * LL down vs QM9414 * LL	-	-	-	-	-	-	-	-	-	-	-	-	-	-	-	123009	TRIRE2_123009	17	313042	313093	4	882	-	-	-	-	-	-	-	-	-	-	-	glutamine synthetase	-	-	-	-	-	-	-	-	-	-	-
107507	-2.37635	-2.53069	0.000379433	delta env1 * LL down vs QM9414 * LL	-	-	-	-	-	-	-	-	-	-	-	-	-	-	-	107507	TRIRE2_107507	9	943850	943996	7	592	-	-	-	-	-	-	-	-	-	-	-	unknown protein	-	-	-	-	-	-	-	-	-	-	-
79972	-2.35585	-	-	-	-	-	-	-	-	-	-	-	-	-	-	-	-	-	-	79972	TRIRE2_79972	16	414454	414677	6	689	-	-	-	-	-	-	-	-	-	-	-	unknown protein	NCU02016	0	0	ANID_04762	857	305149	306005	-	conserved hypothetical protein	III	0
74118	-4.00437	-	-	-	-	-	-	-	-	-	-	-	-	-	-	-	-	-	-	74118	TRIRE2_74118	1	2007714	2007780	5	133	-	-	-	-	-	-	-	-	-	-	-	unknown protein	NCU10273	0	0	ANID_01282	1189	282910	284098	-	Hsc70 cochaperone	VIII	PF07719.9,PF00515.21,PF00515.20
80288	-3.49475	-	-	-	-	-	-	-	-	-	-	-	-	2.56634	0.0476757	delta blr2 * LL up vs QM9414 * LL	-	-	-	80288	TRIRE2_80288	17	758147	758372	4	764	-	-	-	-	-	-	-	-	-	-	-	cytochrome c oxidase polypeptide V	NCU05457	cya-4	0	ANID_02316	769	118879	119647	-	cytochrome c oxidase polypeptide V	VII	PF02936.6,PF02936.7
65965	-2.03956	-	-	-	-	-	-	-	-	-	-	-	-	-	-	-	-	-	-	65965	TRIRE2_65965	17	645126	645591	4	787	-	-	-	-	-	-	-	-	-	-	-	unknown protein	NCU02648	0	0	-	-	-	-	-	-	-	-
123191	-6.39663	-15.2871	1.40041e-07	delta env1 * LL down vs QM9414 * LL	-	-	-	-	-	-	-	-	-	-	-	-	-	-	-	123191	TRIRE2_123191	19	25203	25706	4	972	Effector proteins (competition and defense)	0	0	Tandem repeats: Trichoderma specific	298649	216911	NCU01752	0	-	-	-	unknown protein	-	-	-	-	-	-	-	-	-	-	-
21294	-2.24186	-2.16922	0.00283934	delta env1 * LL down vs QM9414 * LL	-	-	-	-	-	-	-	-	-	-	-	-	-	-	-	21294	TRIRE2_21294	1	2086847	2086881	5	118	RAS-GTPases	Rho2	RHO family	Rho2: Ras homology family 2	156444	71661	NCU08683	YNL090W	\N	RAS-like GTPase, Rho2 subfamily	candidate Ras-like GTPase, Rho2 subfamily putatively involved in cell morphogenesis and control of cell wall intetrity, related to Paracoccidioides brasiliensis Rho2	rho2	NCU08683	rho-2	0	ANID_04953	1631	306863	308493	+	small Rho-type GTPase	III	PF00071.14,PF00071.15,TIGR00231,PF00025.14,PF08477.5,PF08477.6
4136	-2.17606	-	-	-	-	-	-	-	-	-	-	-	-	-	-	-	-	-	-	4136	TRIRE2_4136	10	865115	865734	3	314	-	-	-	-	-	-	-	-	\N	transcription elongation factor 5	shares amino acid sequence identity with chromatin (transcription) elongation factor spt5.	chromatin (transcription) elongation factor spt5.	-	-	-	-	-	-	-	-	-	-	-
52375	-2.27583	-	-	-	-	-	-	-	-	-	-	-	-	-	-	-	-	-	-	52375	TRIRE2_52375	31	33994	35520	3	58	-	-	-	-	-	-	-	-	-	-	-	Aldehyde dehydrogenase	-	-	-	ANID_01430	1609	75595	77203	+	betaine aldehyde dehydrogenase	VII	PF00171.15,PF00171.14
77570	-2.00369	-	-	-	-	-	-	-	-	-	-	-	-	-	-	-	-	-	-	77570	TRIRE2_77570	8	658246	659628	3	773	-	-	-	-	-	-	-	-	-	-	-	Vesicle coat complex COPII, Sfb3	NCU06868	0	0	ANID_03080	3289	792958	796246	-	Sec23/Sec24 family protein	VI	PF04810.8,PF00626.15,PF08033.5,PF08033.4,PF04815.7,PF04811.7,PF04810.7,PF04811.8,PF04815.8,PF00626.14
54071	-2.56968	-	-	-	-	-	-	-2.36661	0.000787903	delta blr1 * LL down vs QM9414 * LL	-	-	-	-	-	-	-	-	-	54071	TRIRE2_54071	1	1677448	1677768	5	231	-	-	-	-	-	-	-	-	\N	NAD+ synthase	containing domains characteristic for NAD+ synthetases and Nitrilase/cyanide hydratase and apolipoprotein N-acyltransferase	NAD+ synthetases/Nitrilase/cyanide hydratase/apolipoprotein N-acyltransferase	NCU04648	0	0	ANID_08203	2928	31628	34555	-	glutamine-dependent NAD(+) synthetase	II	PF00795.14,PF02540.10,PF00795.15
73818	-2.2097	-14.7664	3.88008e-14	delta env1 * LL down vs QM9414 * LL	-	-	-	-	-	-	-	-	-	2.01831	1.66541e-06	delta blr2 * LL up vs QM9414 * LL	-	-	-	73818	TRIRE2_73818	1	1102349	1103667	5	385	Antioxidant system	cat-2	0	Catalase	297668	71997	NCU05169	YDR256C	\N	catalase	\N	Catalase	-	-	-	ANID_05918	1997	55016	57012	+	catalase C	I	PF06628.4,PF00199.11,PF06628.5,PF00199.12
54589	-2.30395	-	-	-	-	-	-	-	-	-	-	-	-	-	-	-	-	-	-	54589	TRIRE2_54589	1	1274105	1274821	5	341	-	-	-	-	-	-	-	-	-	-	-	type 2A phosphatase activator TIP41	NCU00109	0	0	ANID_05814	947	44853	45799	-	TOR signaling pathway protein	I	PF04176.5,PF04176.6
22712	-2.08042	-	-	-	-	-	-	-	-	-	-	-	-	-	-	-	-	-	-	22712	TRIRE2_22712	14	59633	59830	3	1337	-	-	-	-	-	-	-	-	-	-	-	unknown protein	NCU02573	0	0	ANID_01407	654	9798	10451	+	conserved hypothetical protein	VII	PF01883.11,PF01883.12
53318	-2.19775	-	-	-	-	-	-	-	-	-	-	-	-	-	-	-	-	-	-	53318	TRIRE2_53318	1	3309384	3309502	4	503	-	-	-	-	-	-	-	-	-	-	-	cytochrome c oxidase subunit Va	NCU06695	cox-6	0	ANID_08118	1024	312260	313283	+	cytochrome c oxidase polypeptide VI	II	PF02284.8,PF02284.9
46597	-2.17009	-3.58754	3.66775e-06	delta env1 * LL down vs QM9414 * LL	-	-	-	-	-	-	-	-	-	-	-	-	-	-	-	46597	TRIRE2_46597	5	1062961	1064301	2	1521	-	-	-	-	-	-	-	-	-	-	-	unknown protein	NCU03263	0	0	ANID_09149	4975	279056	284030	-	membrane bound C2 domain-containing protein	IV	PF00168.23,PF00168.22
103179	-2.54524	-33.0561	2.44885e-09	delta env1 * LL down vs QM9414 * LL	-	-	-	-3.54135	0.000276792	delta blr1 * LL down vs QM9414 * LL	-	-	-	-	-	-	2.49528	0.00368623	delta blr2 * DD up vs QM9414 * DD	103179	TRIRE2_103179	1	2883641	2883821	7	278	-	-	-	-	-	-	-	-	-	-	-	MFS permease	-	-	-	-	-	-	-	-	-	-	-
78866	-2.00771	-2.04238	0.00105483	delta env1 * LL down vs QM9414 * LL	-	-	-	-2.00291	0.00131423	delta blr1 * LL down vs QM9414 * LL	-	-	-	-2.04118	0.00106184	delta blr2 * LL down vs QM9414 * LL	-	-	-	78866	TRIRE2_78866	12	11533	12148	2	705	-	-	-	-	-	-	-	-	-	-	-	unknown protein	NCU02746	vma-13	0	ANID_01211	1714	56916	58629	+	vacuolar ATP synthase subunit H	VIII	PF03224.6,PF11698.1,PF03224.7
21481	-2.18331	-	-	-	-	-	-	-	-	-	-	-	-	-	-	-	-	-	-	21481	TRIRE2_21481	2	1016383	1016457	1	615	-	-	-	-	-	-	-	-	\N	\N	COG1058, CinA, Predicted nucleotide-utilizing enzyme related to molybdopterin-biosynthesis enzyme MoeA	CinA Predicted nucleotide-utilizing enzyme related to molybdopterin-biosynthesis enzyme MoeA	NCU08824	0	0	ANID_00183	981	113593	114573	-	molybdopterin binding domain-containing protein	VIII	TIGR00177,PF00994.16,PF00994.17
50212	-3.07548	-10.0012	3.00079e-07	delta env1 * LL down vs QM9414 * LL	-	-	-	-3.18176	0.000437145	delta blr1 * LL down vs QM9414 * LL	-	-	-	-	-	-	-	-	-	50212	TRIRE2_50212	16	425066	425254	6	692	CAZymes	0	Glycosyl transferase family2	distantly related to glycosyltransferases; Glycosyltransferases not yet assigned to a family	152522	43815	NCU09906	0	\N	Glycosyltransferase	distantly related to glycosyltransferases, Glycosyltransferases not yet assigned to a family	GT Glycosyltransferases not yet assigned to a family	NCU09906	0	0	-	-	-	-	-	-	-	-
105081	-2.0065	-2.99512	0.000783784	delta env1 * LL down vs QM9414 * LL	-	-	-	-2.23025	0.00754024	delta blr1 * LL down vs QM9414 * LL	-	-	-	-	-	-	-	-	-	105081	TRIRE2_105081	4	1400520	1400983	2	1248	-	-	-	-	-	-	-	-	\N	EF-hand protein	hypothetical protein comprising calcium binding EF-hand domain, related to A. fumigatus Ca2+ binding modulator protein Alg2	peflin	NCU02738	pef-1	0	ANID_02986	1183	534318	535500	-	EF hand domain-containing protein	VI	PF00036.24,PF00036.25
106314	-2.14667	-	-	-	-2.94325	0.000503643	delta env1 * DD down vs QM9414 * DD	-2.75567	0.000854707	delta blr1 * LL down vs QM9414 * LL	-4.53234	1.97791e-05	delta blr1 * DD down vs QM9414 * DD	-	-	-	-	-	-	106314	TRIRE2_106314	7	331026	331676	2	333	-	-	-	-	-	-	-	-	-	-	-	Ankyrin	-	-	-	-	-	-	-	-	-	-	-
120868	-2.07429	-	-	-	-	-	-	-	-	-	-	-	-	-	-	-	-	-	-	120868	TRIRE2_120868	4	1818689	1818890	2	1362	-	-	-	-	-	-	-	-	rps13	Ribosomal protein S13, S15 family	Ribosomal protein S13 (S15 family) based on homology to the corresponding protein in Gibberella zeae.	Ribosomal protein S13 (S15 family) based on homology to the corresponding protein in Gibberella zeae.	NCU03038	0	0	ANID_06679	895	22452	23346	-	40S ribosomal protein	I	PF00312.14,PF00312.15,PF08069.4,PF08069.5
80437	-2.01002	-	-	-	-	-	-	-	-	-	-	-	-	-	-	-	-	-	-	80437	TRIRE2_80437	18	556256	557049	5	825	-	-	-	-	-	-	-	-	-	-	-	unknown protein	NCU04116	0	0	ANID_02049	1688	155951	157638	-	DUF618 domain-containing protein	VII	PF04818.6,PF04818.5
74498	-2.10235	-	-	-	-	-	-	-	-	-	-	-	-	-	-	-	-	-	-	74498	TRIRE2_74498	1	3510015	3510032	4	447	-	-	-	-	-	-	-	-	\N	Conserved hypothetical protein	Related to translation initiation factor 2 beta subunit (Interpro motif IF5).	translation initiation factor 2 beta subunit (Interpro motif IF5).	NCU04640	0	0	ANID_02992	1408	545918	547325	+	eukaryotic translation initiation factor 2 beta subunit	VI	PF01873.9,TIGR00311,PF01873.10
64784	-2.13738	-	-	-	-	-	-	-	-	-	-	-	-	-	-	-	-	-	-	64784	TRIRE2_64784	14	681769	682000	3	1173	Transcription factors	0	0	hypothetical protein	173428	83155	NCU03938	YBR239C	-	-	-	Zn2Cys6 transcriptional regulator	NCU03938	aod-5	0	ANID_07468	2170	138618	140787	+	transcription factor	IV	PF00172.10
4744	-3.35119	-4.51758	6.87681e-07	delta env1 * LL down vs QM9414 * LL	-	-	-	-3.45719	6.46905e-06	delta blr1 * LL down vs QM9414 * LL	-2.52074	0.000134346	delta blr1 * DD down vs QM9414 * DD	-	-	-	-	-	-	4744	TRIRE2_4744	15	204623	204725	7	77	-	-	-	-	-	-	-	-	-	-	-	transaldolase	-	-	-	ANID_06113	1420	235331	236750	+	conserved hypothetical protein	I	PF00923.12
56117	-3.02071	-	-	-	-	-	-	-	-	-	-	-	-	-	-	-	-	-	-	56117	TRIRE2_56117	2	1401978	1402612	1	719	-	-	-	-	-	-	-	-	-	-	-	unknown protein	NCU08827	0	0	ANID_07108	1266	61990	63255	-	conserved hypothetical protein	IV	0
123084	-2.1686	-26.4376	5.00918e-05	delta env1 * LL down vs QM9414 * LL	-	-	-	3.55402	0.0428545	delta blr1 * LL up vs QM9414 * LL	-	-	-	8.70654	0.00194734	delta blr2 * LL up vs QM9414 * LL	-	-	-	123084	TRIRE2_123084	18	65322	66152	5	945	-	-	-	-	-	-	-	-	\N	dehyrdogenase/reductase domain-containing protein	contains dehyrdogenase/reductase domain	chloroperoxidase	NCU02335	0	0	ANID_01548	861	55018	55878	+	short-chain dehydrogenase	VII	0
67366	-2.07756	-	-	-	-	-	-	-	-	-	-	-	-	-	-	-	-	-	-	67366	TRIRE2_67366	21	556016	556654	2	732	-	-	-	-	-	-	-	-	\N	\N	Shows amino acid sequence similarity to S. cerevisiae mitochondrial ribosomal protein MRPL49.	ribosomal protein MRPL49.	NCU00977	0	0	ANID_11691	708	331472	332179	+	aconitate hydratase	VI	0
4479	-3.13163	-	-	-	-	-	-	-	-	-	-	-	-	-	-	-	-	-	-	4479	TRIRE2_4479	12	994335	994354	2	438	-	-	-	-	-	-	-	-	-	-	-	small nuclear ribonucleoprotein Sm D2	NCU03778	0	0	ANID_01802	821	14355	15175	+	small nuclear ribonucleoprotein SmD2	VII	PF01423.14,PF01423.15
73678	-2.17098	-	-	-	-	-	-	-	-	-	-	-	-	-	-	-	-	-	-	73678	TRIRE2_73678	1	616996	617100	5	507	Glycosylation	0	Calnexin	related to S. cerevisiae CNE1	146528	72041	NCU09265	YAL058W	\N	calnexin	Candidate calnexin due to high identity with calnexin clxA from Aspergillus niger	calnexin, high identity with A. niger clxA	NCU09265	0	0	ANID_03592	2158	150272	152429	-	calnexin	II	PF00262.11,PF00262.10
58389	-2.78776	-	-	-	-	-	-	-	-	-	-	-	-	-	-	-	-	-	-	58389	TRIRE2_58389	5	893070	893837	2	1576	Transcription factors	0	0	conserved hypothetical protein	83616	52617	NCU09615	YOR363C	-	-	-	Zn2Cys6 transcriptional regulator	-	-	-	ANID_07776	1630	115171	116800	+	conserved hypothetical protein	IV	PF00172.11,PF00172.10
108145	-3.01049	-	-	-	-	-	-	-	-	-	-	-	-	7.905	5.23729e-05	delta blr2 * LL up vs QM9414 * LL	2.53925	0.0217668	delta blr2 * DD up vs QM9414 * DD	108145	TRIRE2_108145	11	352981	353163	1	1012	-	-	-	-	-	-	-	-	-	-	-	orphan protein	-	-	-	-	-	-	-	-	-	-	-
48541	-2.01698	-	-	-	-	-	-	-	-	-	-	-	-	-	-	-	-	-	-	48541	TRIRE2_48541	10	581247	581284	3	411	-	-	-	-	-	-	-	-	-	-	-	unknown protein	NCU02950	0	0	ANID_05204	1632	146070	147701	+	conserved hypothetical protein	V	0
73618	-5.5093	-	-	-	-	-	-	5.85675	0.0127767	delta blr1 * LL up vs QM9414 * LL	-	-	-	12.8029	0.00105055	delta blr2 * LL up vs QM9414 * LL	-	-	-	73618	TRIRE2_73618	1	482236	483096	5	546	Secondary metabolism	pks11s	Reducing clade I	Polyketide synthase	0	0	NCU04865	YER061C	\N	\N	\N	PKS SOR1, reducing sorbicillinoid synthase	NCU04865	pks-3	0	ANID_06791	7884	320066	327949	+	polyketide synthase	I	PF00109.19,PF00106.17,PF00107.18,PF08242.4,PF00106.18,PF00107.19,PF08241.5,PF08659.2,PF00698.13,PF08241.4,PF00698.14,PF00550.18,PF02801.14,PF02801.15,PF08242.5,PF08240.4,PF00109.18,PF08659.3
65659	-2.03317	-	-	-	-	-	-	-	-	-	-	-	-	-	-	-	-	-	-	65659	TRIRE2_65659	16	565677	565854	6	716	Calcium signaling	0	0	myosin regulatory light chain cdc4, EF-hand protein, putative, related to S. cerevisiae mlc1	46760	72145	NCU06617	YGL106W	\N	\N	contains calcium binding EF-hand domain	calcium binding EF-hand protein	NCU06617	0	0	ANID_06732	1166	144525	145690	-	calmodulin-beta	I	0
57263	-2.06272	-	-	-	-	-	-	-	-	-	-	-	-	-	-	-	-	-	-	57263	TRIRE2_57263	4	385740	385997	2	984	-	-	-	-	-	-	-	-	-	-	-	protoporphyrinogen oxidase, putative	-	-	-	ANID_03920	1954	56043	57996	+	protoporphyrinogen oxidase	II	PF01266.17,TIGR00562,PF01593.16,PF01593.17
108143	-6.0352	-4.08548	0.000560913	delta env1 * LL down vs QM9414 * LL	-	-	-	2.71913	0.00702041	delta blr1 * LL up vs QM9414 * LL	-2.59947	0.00930619	delta blr1 * DD down vs QM9414 * DD	14.9245	6.48007e-07	delta blr2 * LL up vs QM9414 * LL	2.51281	0.0115006	delta blr2 * DD up vs QM9414 * DD	108143	TRIRE2_108143	11	346066	346193	1	1010	-	-	-	-	-	-	-	-	-	-	-	orphan protein	-	-	-	-	-	-	-	-	-	-	-
58790	-2.41137	-	-	-	-	-	-	-	-	-	-	-	-	-	-	-	-	-	-	58790	TRIRE2_58790	5	1462564	1463051	2	1424	-	-	-	-	-	-	-	-	-	-	-	glycerol-3-phosphate phosphatase, putative	NCU03068	pdx-3	0	ANID_01216	1172	69870	71041	+	glycerol-3-phosphate phosphatase	VIII	PF00702.19,PF00702.18,TIGR01509
22532	-2.6747	-	-	-	-	-	-	-	-	-	-	-	-	-	-	-	-	-	-	22532	TRIRE2_22532	11	846653	847547	1	1137	Transcription factors	0	0	conserved hypothetical protein	141284	2765	NCU08744	YDR259C	\N	Hypothetical basic-leucine zipper transcription factor	The basic-leucine zipper (bZIP) transcription factors are proteins that contain a basic region mediating sequence-specific DNA-binding followed by a leucine zipper region required for dimerization.	BZIP transcriptional regulator	NCU08744	0	0	ANID_11891	1910	263249	265158	+	conserved hypothetical protein	VIII	PF00170.14,PF07716.7,PF00170.13,PF07716.8
102497	-2.72486	-3.02486	0.00033435	delta env1 * LL down vs QM9414 * LL	-	-	-	2.94864	0.000410824	delta blr1 * LL up vs QM9414 * LL	-	-	-	4.94339	8.5814e-06	delta blr2 * LL up vs QM9414 * LL	-	-	-	102497	TRIRE2_102497	1	504139	504304	5	542	Transcription factors	0	0	conserved hypothetical protein	180208	133408	NCU08042	YOR363C	-	-	-	Zn2Cys6 transcriptional regulator SOR3	-	-	-	ANID_03269	2150	169810	171959	-	fungal specific transcription factor	VI	PF04082.10,PF04082.11
81541	-2.49593	-13.7252	9.16717e-12	delta env1 * LL down vs QM9414 * LL	-	-	-	-	-	-	-	-	-	-	-	-	-	-	-	81541	TRIRE2_81541	25	323610	323949	3	190	CAZymes	0	Glycoside hydrolase family128	0	299700	85672	NCU09647	0	-	-	-	GH128 protein	NCU09647	0	0	-	-	-	-	-	-	-	-
64874	-2.55565	2.87976	2.67594e-05	delta env1 * LL up vs QM9414 * LL	-	-	-	-	-	-	-	-	-	-	-	-	-	-	-	64874	TRIRE2_64874	14	581971	582644	3	1200	-	-	-	-	-	-	-	-	\N	\N	protein belonging to the major facilitator superfamily, probable tetracycline resistence protein, 14 transmembrane domains predicted	MFS toxin efflux pump	NCU09640	0	0	ANID_08095	1894	236937	238830	-	MFS toxin efflux pump	II	TIGR00711,PF07690.9,PF07690.8
64112	-2.1235	-	-	-	-	-	-	-	-	-	-	-	-	-	-	-	-	-	-	64112	TRIRE2_64112	13	586794	587297	4	269	-	-	-	-	-	-	-	-	-	-	-	unknown protein	NCU03211	0	0	ANID_05230	984	241183	242166	+	conserved hypothetical protein	V	0
123900	-2.01277	-	-	-	-	-	-	-	-	-	-	-	-	-	-	-	-	-	-	123900	TRIRE2_123900	28	152018	152109	5	709	-	-	-	-	-	-	-	-	\N	Conserved hypothetical protein	containing a possible Interpro domain corresponding to ribosomal protein S9.	ribosomal protein S9.	NCU03827	0	0	ANID_06564	1006	204199	205204	+	37S ribosomal protein S9	I	PF00380.11,PF00380.12
21256	-2.39951	-	-	-	-	-	-	-	-	-	-	-	-	-	-	-	-	-	-	21256	TRIRE2_21256	1	1613858	1614546	5	246	Protein phosphatases	0	PP2C	Protein Phosphatase 2C-like/pyruvate dehydrogenase (lipoamide) phoshatase	50094	84520	NCU01767	YOR090C	\N	protein phosphatase 2C-like protein	phosphatase, 2C-like	protein phosphatase 2C	NCU01767	0	0	ANID_05722	1907	340709	342615	+	phophatase 2C family protein	V	PF00481.14,PF00481.13
108232	-19.8928	-	-	-	-	-	-	-4.44029	0.0362826	delta blr1 * LL down vs QM9414 * LL	-29.3651	0.000123008	delta blr1 * DD down vs QM9414 * DD	18.5939	0.000462849	delta blr2 * LL up vs QM9414 * LL	-	-	-	108232	TRIRE2_108232	11	672364	672534	1	1088	-	-	-	-	-	-	-	-	-	-	-	orphan protein	-	-	-	-	-	-	-	-	-	-	-
53601	-2.01398	-	-	-	-	-	-	-	-	-	-	-	-	-	-	-	-	-	-	53601	TRIRE2_53601	1	3054250	3054336	4	569	Sexual development	SNC2	ascospore membrane formation - SNARE complex	Vesicle membrane receptor protein (v-SNARE) ,	146380	43757	NCU00566	YOR327C	snc1	Synaptobrevin	Vesicle-associated membrane protein (synaptobrevin, v-SNARE) homolog involved in mediating targeting and transport of secretory proteins	Synaptobrevin/VAMP-like protein	NCU00566	0	0	ANID_08769	1197	95148	96344	+	conserved hypothetical protein	III	PF00957.13,PF00957.14
58366	-4.08623	-9.19175	0.000297258	delta env1 * LL down vs QM9414 * LL	-3.61436	0.0151996	delta env1 * DD down vs QM9414 * DD	-7.76925	0.000591825	delta blr1 * LL down vs QM9414 * LL	-14.7651	4.66115e-05	delta blr1 * DD down vs QM9414 * DD	4.80723	0.00450251	delta blr2 * LL up vs QM9414 * LL	-	-	-	58366	TRIRE2_58366	5	767731	767950	2	1617	-	-	-	-	-	-	-	-	-	-	-	AAA+-type ATPase	-	-	-	-	-	-	-	-	-	-	-
123850	-2.74838	-	-	-	-	-	-	-	-	-	-	-	-	-	-	-	-	-	-	123850	TRIRE2_123850	27	306678	306724	3	1588	-	-	-	-	-	-	-	-	rla1	Ribosomal protein P1	60s acid ribosomal protein P1 based on homology to corresponding proteins in fungi and yeasts.	60s acid ribosomal protein P1 based on homology to corresponding proteins in fungi and yeasts.	NCU08960	0	0	ANID_05719	1146	335078	336223	+	60S acidic ribosomal protein P1	V	PF00428.12,PF00428.11
44230	-3.05325	-22.3174	5.17038e-11	delta env1 * LL down vs QM9414 * LL	-	-	-	-	-	-	-	-	-	-	-	-	-	-	-	44230	TRIRE2_44230	1	2120956	2121798	5	104	CAZymes	0	Carbohydrate binding module family20	0	297870	215557	NCU03600	YNL173C	-	-	-	unknown protein	NCU03600	0	0	ANID_09121	1835	196202	198036	+	conserved hypothetical protein	IV	0
121834	-2.1318	-	-	-	-	-	-	-	-	-	-	-	-	-	-	-	-	-	-	121834	TRIRE2_121834	9	674173	674736	7	663	-	-	-	-	-	-	-	-	\N	adenine nucleotide translocator	\N	adenine nucleotide translocator	NCU09477	aac	acp	ANID_04064	1609	18802	20410	-	adp,ATP carrier protein	II	PF00153.20,PF00153.19
73623	-2.99578	-4.31022	0.00744344	delta env1 * LL down vs QM9414 * LL	-	-	-	4.48949	0.00625892	delta blr1 * LL up vs QM9414 * LL	-	-	-	8.41667	0.000447352	delta blr2 * LL up vs QM9414 * LL	-	-	-	73623	TRIRE2_73623	1	499906	500205	5	544	-	-	-	-	-	-	-	-	-	-	-	flavoprotein monooxygenase SOR5	NCU11363	0	0	ANID_07902	1453	104124	105576	-	conserved hypothetical protein	II	PF01494.12
29957	-2.28224	-	-	-	-	-	-	-	-	-	-	-	-	-	-	-	-	-	-	29957	TRIRE2_29957	3	330867	331038	6	115	-	-	-	-	-	-	-	-	-	-	-	unknown protein	NCU06576	0	0	ANID_11915	1301	28587	29887	-	conserved hypothetical protein	I	PF08577.4,PF08577.3,PF11566.1
123946	-2.39394	-3.337	9.062e-06	delta env1 * LL down vs QM9414 * LL	-	-	-	-2.12859	0.000820066	delta blr1 * LL down vs QM9414 * LL	-	-	-	-	-	-	-	-	-	123946	TRIRE2_123946	29	31532	32237	6	922	-	-	-	-	-	-	-	-	\N	cellulase signal transduction associated dehydrogenase	hypothetical dehydrogenase associated with cellulase signal transduction (PMID: 15288024)	dehydrogenase associated with cellulase signal transduction (PMID: 15288024)	-	-	-	ANID_07074	1061	44776	45836	-	conserved hypothetical protein	IV	PF00106.17,PF00106.18,PF01370.14,PF02719.8,PF08659.3
103625	-2.01788	-	-	-	-	-	-	-	-	-	-	-	-	-	-	-	-	-	-	103625	TRIRE2_103625	2	673782	674234	1	528	-	-	-	-	-	-	-	-	-	-	-	proteasome maturation factor UMP1, putative	NCU05227	0	0	ANID_04731	648	221268	221915	+	20S proteasome maturation protein Ump1	III	PF05348.3,PF05348.4
106769	-2.40584	-2.35742	0.000418919	delta env1 * LL down vs QM9414 * LL	-	-	-	-	-	-	-	-	-	-	-	-	-	-	-	106769	TRIRE2_106769	8	95677	95710	3	610	Genome integrity	SMC6	0	Structural maintenance of chromosomes protein 6	293043	212451	NCU02402	YLR383W	-	-	-	Structural maintenance of chromosomes protein 6	NCU02402	0	0	ANID_10415	4285	54726	59010	+	DNA repair protein Rad18	VI	PF02463.11,PF02463.12
2835	-2.2643	-	-	-	-	-	-	-	-	-	-	-	-	-	-	-	-	-	-	2835	TRIRE2_2835	4	466262	466398	2	1002	-	-	-	-	-	-	-	-	-	-	-	unknown protein	NCU03303	0	0	ANID_04450	1606	70452	72057	+	UBX domain-containing protein	III	PF11470.1,PF00789.13
112018	-2.22468	-5.06285	1.6746e-07	delta env1 * LL down vs QM9414 * LL	-	-	-	-	-	-	-	-	-	-	-	-	-	-	-	112018	TRIRE2_112018	31	166272	166955	3	21	Secondary metabolism	tps2	0	Terpenoid synthase domain containing	296843	214993	0	0	-	-	-	Terpenoid synthase domain containing TPS2	-	-	-	-	-	-	-	-	-	-	-
108144	-3.90568	-2.07449	0.0384401	delta env1 * LL down vs QM9414 * LL	-	-	-	-	-	-	-	-	-	10.2909	3.91291e-06	delta blr2 * LL up vs QM9414 * LL	2.47602	0.0131359	delta blr2 * DD up vs QM9414 * DD	108144	TRIRE2_108144	11	349217	349333	1	1011	-	-	-	-	-	-	-	-	-	-	-	unknown protein	-	-	-	-	-	-	-	-	-	-	-
44362	-2.48969	-9.31851	2.63637e-07	delta env1 * LL down vs QM9414 * LL	-	-	-	-	-	-	-	-	-	-	-	-	-	-	-	44362	TRIRE2_44362	1	2703623	2703810	7	345	-	-	-	-	-	-	-	-	-	-	-	unknown protein	-	-	-	-	-	-	-	-	-	-	-
68412	-2.16071	-8.33733	1.15875e-08	delta env1 * LL down vs QM9414 * LL	-	-	-	-	-	-	-	-	-	-	-	-	-	-	-	68412	TRIRE2_68412	25	143871	144215	3	133	-	-	-	-	-	-	-	-	\N	sphingosine kinase	hypothetical sphingosine kinase, involved in signal transduction, synthesizes the second messenger sphingosine-1-phosphate	Sphingoid long-chain base kinase	NCU07937	0	0	ANID_01176	1827	400538	402364	-	sphingosine kinase	VIII	PF00781.16,PF00781.17
61551	-2.70781	-	-	-	-	-	-	-	-	-	-2.15189	0.0338135	delta blr1 * DD down vs QM9414 * DD	-	-	-	-	-	-	61551	TRIRE2_61551	9	649764	649949	7	674	Genome integrity	POLD4	0	DNA polymerase delta subunit 4	32316	38688	NCU03528	0	\N	conserved hypothetical protein	homologous to DNA polymerase delta, subunit 4	DNA polymeraseDelta, subunit 4	NCU03528	0	0	ANID_02446	707	66376	67082	-	DNA polymerase delta subunit 4	VII	PF04081.5,PF04081.6
123213	-2.09214	-3.56962	7.34494e-07	delta env1 * LL down vs QM9414 * LL	-	-	-	-	-	-	-	-	-	-	-	-	-	-	-	123213	TRIRE2_123213	19	175657	178482	4	1020	-	-	-	-	-	-	-	-	\N	\N	Putative cell wall protein. Ser/Thr-rich.	cell wall protein. Ser/Thr-rich.	NCU04373	0	0	ANID_07041	2466	223741	226206	+	conserved hypothetical protein	IV	0
122929	-3.00175	-	-	-	-	-	-	2.91345	0.00145371	delta blr1 * LL up vs QM9414 * LL	-	-	-	3.3775	0.000503835	delta blr2 * LL up vs QM9414 * LL	-	-	-	122929	TRIRE2_122929	16	550028	550102	6	711	-	-	-	-	-	-	-	-	-	-	-	unknown protein	NCU08602	0	0	ANID_11332	547	53094	53640	-	conserved hypothetical protein	VII	0
73621	-3.53434	-9.20068	0.00349364	delta env1 * LL down vs QM9414 * LL	-	-	-	-	-	-	-	-	-	7.03571	0.00811531	delta blr2 * LL up vs QM9414 * LL	-	-	-	73621	TRIRE2_73621	1	491045	491683	5	545	Secondary metabolism	pks10s	Non-reducing clade III	Polyketide synthase	0	0	NCU03584	YER061C	\N	polyketide synthase	candidate polyketide synthase	PKS SOR2 non-reducing sorbicillinoid synthase	-	-	-	ANID_07903	7883	106829	114711	+	polyketide synthase	II	PF00109.19,PF00550.17,PF07993.5,PF07993.4,PF08242.4,PF08241.5,PF00108.16,PF00698.13,PF08241.4,PF00698.14,PF00550.18,PF02801.14,PF02801.15,PF08242.5,PF01370.14,PF00109.18
54227	-2.25631	3.10359	0.00129213	delta env1 * LL up vs QM9414 * LL	-	-	-	2.61469	0.00429123	delta blr1 * LL up vs QM9414 * LL	3.10848	0.0012781	delta blr1 * DD up vs QM9414 * DD	-	-	-	-	-	-	54227	TRIRE2_54227	1	2776507	2777426	7	319	-	-	-	-	-	-	-	-	-	-	-	short-chain dehydrogenase/reductase	-	-	-	-	-	-	-	-	-	-	-
106797	-2.39087	-2.94376	6.53486e-06	delta env1 * LL down vs QM9414 * LL	-	-	-	2.11513	0.000263546	delta blr1 * LL up vs QM9414 * LL	-	-	-	-	-	-	-	-	-	106797	TRIRE2_106797	8	178622	179404	3	633	-	-	-	-	-	-	-	-	-	-	-	unknown protein	NCU05036	0	0	-	-	-	-	-	-	-	-
29642	-2.20686	-2.37687	0.0138629	delta env1 * LL down vs QM9414 * LL	-	-	-	2.2813	0.018008	delta blr1 * LL up vs QM9414 * LL	-	-	-	-	-	-	-	-	-	29642	TRIRE2_29642	3	365980	367308	6	127	-	-	-	-	-	-	-	-	\N	hypothetical protein	similar to phosphatidylserine decarboxylase	Phosphatidylserine decarboxylase	-	-	-	-	-	-	-	-	-	-	-
54850	-2.84282	-2.98029	0.000147251	delta env1 * LL down vs QM9414 * LL	-	-	-	-	-	-	-	-	-	-	-	-	-	-	-	54850	TRIRE2_54850	1	2162884	2163175	5	91	-	-	-	-	-	-	-	-	-	-	-	AT DNA binding protein, putative	NCU05893	0	0	ANID_01690	1367	310207	311573	-	AT DNA binding protein	VII	PF01878.10,PF02178.11,PF01878.11
121226	-2.20348	-5.51802	1.12524e-09	delta env1 * LL down vs QM9414 * LL	-	-	-	-	-	-	-	-	-	-	-	-	-	-	-	121226	TRIRE2_121226	6	978042	978549	1	263	-	-	-	-	-	-	-	-	-	-	-	unknown protein	NCU06387	0	0	-	-	-	-	-	-	-	-
43701	-4.71588	-9.14603	8.84565e-05	delta env1 * LL down vs QM9414 * LL	-	-	-	6.17404	0.000531628	delta blr1 * LL up vs QM9414 * LL	-	-	-	10.9869	3.99414e-05	delta blr2 * LL up vs QM9414 * LL	-	-	-	43701	TRIRE2_43701	1	501820	502664	5	543	-	-	-	-	-	-	-	-	-	-	-	MFS multidrug transporter SOR4	-	-	-	ANID_03270	1724	172382	174105	+	MFS multidrug transporter	VI	PF07690.9,PF07690.8
80026	-2.00552	-10.8019	1.91269e-07	delta env1 * LL down vs QM9414 * LL	-	-	-	-	-	-	-	-	-	-	-	-	-	-	-	80026	TRIRE2_80026	16	609081	609322	6	730	-	-	-	-	-	-	-	-	-	-	-	MFS permease	-	-	-	-	-	-	-	-	-	-	-
108914	-2.00606	-	-	-	-	-	-	-3.68203	7.80023e-07	delta blr1 * LL down vs QM9414 * LL	-	-	-	-	-	-	-	-	-	108914	TRIRE2_108914	13	860907	860918	4	326	-	-	-	-	-	-	-	-	-	-	-	methyltransferase type 11	NCU03032	0	0	ANID_05914	2910	44483	47392	+	betaine lipid synthase	I	PF11899.1,PF08241.4,PF01209.11
108586	-2.98063	-100.986	5.17375e-12	delta env1 * LL down vs QM9414 * LL	-	-	-	-5.10233	3.08921e-06	delta blr1 * LL down vs QM9414 * LL	-	-	-	-2.69269	0.000471032	delta blr2 * LL down vs QM9414 * LL	-	-	-	108586	TRIRE2_108586	12	746459	746495	2	505	-	-	-	-	-	-	-	-	-	-	-	unknown protein	-	-	-	-	-	-	-	-	-	-	-
82246	-2.68765	-29.7458	1.76419e-08	delta env1 * LL down vs QM9414 * LL	-	-	-	2.10138	0.0254983	delta blr1 * LL up vs QM9414 * LL	-	-	-	-	-	-	-	-	-	82246	TRIRE2_82246	33	190939	191517	4	56	Heterotrimeric G-protein pathway	0	7-TM receptor	VIII (PAQR, HlyIII family, mPR-like)	142943	92622	NCU04987	YOL002C	\N	mPR-type GPCR	hypothetical 7 transmembrane domain protein, putative GPCRm mPR-type, related to Magnaporthe grisea mPR-type GPCRs (PMID: 15774025)	GCPR, mPR-type	-	-	-	-	-	-	-	-	-	-	-
81122	-3.04434	-4.29673	1.24672e-05	delta env1 * LL down vs QM9414 * LL	-	-	-	-	-	-	-	-	-	-	-	-	-	-	-	81122	TRIRE2_81122	22	438078	438962	7	976	-	-	-	-	-	-	-	-	-	-	-	unknown protein, 4 TM, only in Sordariomycetes	-	-	-	-	-	-	-	-	-	-	-

## Sheet: CRE1 LL
Gene regulation in Δcre1 (Monroy et al., 2017) - overlap with regulation by PKAc1 (light)
		Δcre1
		light			darkness								Schmoll et al., 2016 MMBR annotation Trichoderma								JGI TRE annotation (user curation)			Druzhinina et al., 2016	Annotation Neurospora crassa (BROAD)			Annotation Aspergillus nidulans (Broad)
Protein ID	fold Δpkac1 LL	Fold-Change	p-value	Fold-Change Description	Fold-Change	p-value	Fold-Change Description	scaffold JGI	start	end	chromosome (Marie-Nelly et al., 2014)	position in chromosome	TOPIC	gene name	subgroup	description	T atro	T virens	N crassa	S cerevisiae	name	defline	description	annotation	LOCUS NCR	SYMBOL	SYNOYM	LOCUS ANID	LENGTH	START	STOP	STRAND	NAME	CHROMOSOME	OPERON
121396	-7.14946	-4.68238	0.000512791	cre1 * LL down vs QM9414 * LL	-3.10672	0.00414483	cre1 * DD down vs QM9414 * DD	7	653928	654254	2	243	-	-	-	-	-	-	-	-	-	-	-	orphan protein	-	-	-	-	-	-	-	-	-	-	-
70355	-6.86191	-3.93581	0.00198897	cre1 * LL down vs QM9414 * LL	-	-	-	35	67311	67418	1	1297	-	-	-	-	-	-	-	-	-	-	-	SAM-dependent methylransferase	NCU04907	0	0	-	-	-	-	-	-	-	-
42264	-5.04888	-5.86626	0.000605506	cre1 * LL down vs QM9414 * LL	-	-	-	38	122541	123110	4	92	-	-	-	-	-	-	-	-	-	-	-	3'-5' exonuclease	-	-	-	ANID_04357	1284	163494	164777	-	conserved hypothetical protein	III	PF00929.17,PF00929.16
103147	-4.54611	-2.8132	0.00444571	cre1 * LL down vs QM9414 * LL	-	-	-	1	2798865	2799146	7	310	Secondary metabolism	0	p450 superfamily (cI12078)	0	0	0	0	0	-	-	-	unknown protein	-	-	-	ANID_06057	1601	63242	64842	+	cytochrome P450 family protein	I	PF00067.14,PF00067.15
44175	-4.54254	-2.7698	0.00625299	cre1 * LL down vs QM9414 * LL	-	-	-	1	1901913	1902890	5	166	Transport	0	transporter containing IPR005828 domain	hypothetical sugar transporter family protein	49508	177974	NCU07607	YKL217W	\N	lactate/pyruvate transporter	\N	MFS H+ sugar transporter	NCU07607	0	0	ANID_06703	1599	48095	49693	+	sugar transporter	I	PF07690.9,PF07690.8,PF00083.17,TIGR00891,PF00083.16
48211	-4.01028	-4.61825	4.4341e-05	cre1 * LL down vs QM9414 * LL	2.51568	0.00203441	cre1 * DD up vs QM9414 * DD	9	860866	862683	7	614	-	-	-	-	-	-	-	-	-	-	-	unknown protein, intracellular	NCU06265	0	0	ANID_03627	3525	265535	269059	-	conserved hypothetical protein	II	0
119956	-3.70725	-3.68505	0.00121803	cre1 * LL down vs QM9414 * LL	-	-	-	1	3499986	3499990	4	450	-	-	-	-	-	-	-	-	-	-	-	unknown protein	-	-	-	ANID_12348	312	62415	62726	+	predicted protein	VIII	0
48080	-3.6706	-4.31008	1.35993e-06	cre1 * LL down vs QM9414 * LL	-	-	-	9	563089	563173	7	698	-	-	-	-	-	-	-	-	-	-	-	unknown protein	NCU03383	0	0	ANID_03100	583	863768	864350	-	conserved hypothetical protein	VI	PF10241.1,PF10241.2
65153	-3.59102	-2.16567	0.00559309	cre1 * LL down vs QM9414 * LL	4.55968	4.19465e-05	cre1 * DD up vs QM9414 * DD	15	372826	373103	7	109	Transport	0	transporter containing IPR003663 domain	0	154753	89841	NCU05585	YNR072W	-	-	-	MFS permease	NCU05585	0	0	ANID_03220	2285	22931	25215	-	MFS quinate transporter	VI	PF07690.9,TIGR00879,PF07690.8,PF00083.17,PF00083.16
35777	-3.4498	-5.42605	6.89742e-05	cre1 * LL down vs QM9414 * LL	-	-	-	8	566778	566879	3	748	-	-	-	-	-	-	-	-	-	-	-	K(+)/H(+) antiporter 1	NCU07068	0	0	ANID_01290	2806	310275	313080	+	K+ homeostasis protein Kha1	VIII	PF00999.13,PF00999.14
73516	-3.29924	-4.63666	1.59859e-05	cre1 * LL down vs QM9414 * LL	-	-	-	1	72276	72363	5	649	Asexual development	ccg-1	0	N.crassa GRG-1 - glucose-repressible gene-1 protein	52968	229103	NCU03753	0	-	-	-	Grg1 Glucose repressible protein	NCU03753	ccg-1	0	ANID_09285	548	149001	149548	-	conserved hypothetical protein	VIII	PF11034.1
65718	-3.25801	-2.44482	0.000873579	cre1 * LL down vs QM9414 * LL	-	-	-	17	426930	427016	4	845	-	-	-	-	-	-	-	-	-	-	-	unknown protein	-	-	-	-	-	-	-	-	-	-	-
65333	-3.21157	-2.61503	0.00553253	cre1 * LL down vs QM9414 * LL	-	-	-	16	101080	101216	6	610	CAZymes	0	Glycoside hydrolase family15	candidate a-glycosidase distantly related to glucoamylase and a,a-trehalase	226203	146304	NCU03098	0	\N	Glycoside Hydrolase Family 15	candidate a-glycosidase;possible trehalase	GH15 alpha-glycosidase, possible trehalase	NCU03098	0	0	-	-	-	-	-	-	-	-
107494	-3.08903	-2.11035	0.00342596	cre1 * LL down vs QM9414 * LL	-	-	-	9	895330	896103	7	605	-	-	-	-	-	-	-	-	-	-	-	orphan protein	-	-	-	-	-	-	-	-	-	-	-
121441	-3.0675	-3.13861	0.00157282	cre1 * LL down vs QM9414 * LL	-	-	-	7	943843	944678	2	152	Transport	0	transporter containing IPR005828 domain	0	29031	89880	NCU01231	YKL217W	\N	lactate/pyruvate transporter	\N	carboxylic acid transporter	NCU01231	0	0	ANID_06095	1743	180701	182443	-	carboxylic acid transporter	I	PF07690.9,PF07690.8,PF00083.17,TIGR00891
72611	-3.02161	-2.87781	0.0043929	cre1 * LL down vs QM9414 * LL	2.6829	0.00658406	cre1 * DD up vs QM9414 * DD	3	604868	605471	6	206	Transcription factors	0	0	predicted protein	81200	226216	NCU08000	YMR280C	\N	N-terminal binuclear Zn cluster-containing protein	\N	Zn2Cys6 transcriptional regulator	-	-	-	-	-	-	-	-	-	-	-
123274	-3.01982	-2.28379	0.00166489	cre1 * LL down vs QM9414 * LL	-	-	-	19	569112	569447	4	1129	-	-	-	-	-	-	-	-	\N	aldehyde dehydrogenase	arylsulfatase domain COG3119.1; for scavenging S from organic sulfate esters; 5 transmembrane domains and signal sequence are consistent with membrane location	Aldehyde dehydrogenase	-	-	-	-	-	-	-	-	-	-	-
123673	-2.95361	-2.91321	0.00621019	cre1 * LL down vs QM9414 * LL	-	-	-	25	78441	80169	3	114	-	-	-	-	-	-	-	-	-	-	-	Ankyrin	-	-	-	-	-	-	-	-	-	-	-
120975	-2.82063	-2.87581	0.000203438	cre1 * LL down vs QM9414 * LL	-	-	-	5	885685	885961	2	1579	Transcription factors	0	0	conserved hypothetical protein	298089	213142	NCU05061	YNL027W	-	-	-	C2H2 transcriptional regulator	-	-	-	-	-	-	-	-	-	-	-
81136	-2.78427	-2.76518	0.00478066	cre1 * LL down vs QM9414 * LL	-	-	-	23	30722	30771	3	1489	-	-	-	-	-	-	-	-	-	-	-	serine/threonine phosphatase 2 C, PTC2	NCU06660	0	0	ANID_11705	849	817172	818020	-	stress response RCI peptide	VI	PF01679.10,PF01679.9
109801	-2.71128	-2.45767	9.80839e-05	cre1 * LL down vs QM9414 * LL	-	-	-	17	431318	431473	4	843	-	-	-	-	-	-	-	-	-	-	-	unknown protein	-	-	-	-	-	-	-	-	-	-	-
61212	-2.70947	-2.15032	1.14666e-05	cre1 * LL down vs QM9414 * LL	7.46715	1.28752e-09	cre1 * DD up vs QM9414 * DD	8	881020	881088	3	833	Secondary metabolism	0	p450 superfamily (cI12078)	0	0	0	0	0	-	-	-	cytochrome P450 monooxygenase	NCU06895	0	0	ANID_09007	1742	91444	93185	-	benzoate 4-monooxygenase cytochrome P450	VII	PF00067.14,PF00067.15
103694	-2.63867	-3.29525	0.00146792	cre1 * LL down vs QM9414 * LL	-	-	-	2	909058	910249	1	588	Heterotrimeric G-protein pathway	0	7-TM receptor	PTH11-like	130873	54271	NCU05307	0	\N	GPCR protein, PTH11-type	hypothetical GPCR, related to M. grisea PTH11	PTH11 GPCR	NCU05307	0	0	ANID_00751	1686	78794	80479	-	conserved hypothetical protein	VIII	0
36703	-2.61834	-2.22981	0.00596965	cre1 * LL down vs QM9414 * LL	-	-	-	3	191698	191890	6	70	Transcription factors	0	0	C6 transcription factor, putative	289040	194406	NCU03643	YPL248C	-	-	-	Zn2Cys6 transcriptional regulator	-	-	-	ANID_03863	2359	101469	103827	+	conserved hypothetical protein	II	PF00172.10,PF04082.10,PF04082.11
123697	-2.59487	-3.76602	7.75353e-06	cre1 * LL down vs QM9414 * LL	-	-	-	25	193267	193351	3	155	Sexual development	MSC1	others	Mutant is defective in directing meiotic recombination events to homologous chromatids,	151996	72979	NCU04415	YML128C	-	-	-	MSC1, involved in meiotic recombination	NCU04415	0	0	ANID_04940	1962	275618	277579	-	conserved hypothetical protein	III	PF10281.1,PF10281.2
109850	-2.53798	-2.09711	0.00787934	cre1 * LL down vs QM9414 * LL	-	-	-	17	590494	590915	4	798	-	-	-	-	-	-	-	-	-	-	-	unknown protein	NCU02172	0	0	ANID_05780	2280	511649	513928	+	conserved hypothetical protein	V	0
105520	-2.53102	-2.34557	0.00382432	cre1 * LL down vs QM9414 * LL	-	-	-	5	954552	954813	2	1555	Transcription factors	0	0	conserved hypothetical protein	214873	180483	NCU09829	YIL130W	\N	fungal specific transcription factor domain-containing protein	This domain is found in a number of fungal transcription factors including transcriptional activator xlnR, yeast regulatory protein GAL4, and other transcription proteins regulating a variety of cellular and metabolic processes	Zn2Cys6 transcriptional regulator	NCU09829	0	0	-	-	-	-	-	-	-	-
50618	-2.50644	-2.18154	0.00361644	cre1 * LL down vs QM9414 * LL	-	-	-	18	286007	286065	5	877	Transport	0	transporter containing IPR003663 domain	10 TM MSF transporter	235183	77012	NCU09287	YHR094C	-	-	-	MFS permease	-	-	-	-	-	-	-	-	-	-	-
121136	-2.50597	-2.45597	0.000211544	cre1 * LL down vs QM9414 * LL	-	-	-	6	167849	168077	1	50	CAZymes	0	Glycoside hydrolase family99	0	35373	28185	0	0	-	-	-	orphan protein	-	-	-	-	-	-	-	-	-	-	-
55240	-2.36811	-2.06522	0.000676089	cre1 * LL down vs QM9414 * LL	-	-	-	2	1317917	1318062	1	696	-	-	-	-	-	-	-	-	-	-	-	large-conductance mechanosensitive channel	NCU09933	0	0	ANID_02823	489	16097	16585	-	ion channel protein	VI	PF01741.11
123978	-2.36276	-4.90519	0.000225014	cre1 * LL down vs QM9414 * LL	-	-	-	29	255021	255069	6	985	-	-	-	-	-	-	-	-	\N	alcohol oxidase	\N	GMC methanol oxidase	-	-	-	-	-	-	-	-	-	-	-
56470	-2.29833	-2.35098	5.56127e-05	cre1 * LL down vs QM9414 * LL	-	-	-	3	483609	484649	6	170	-	-	-	-	-	-	-	-	\N	Lactate dehydrogenase	COG1052, LdhA, Lactate dehydrogenase and related dehydrogenases	LdhA Lactate dehydrogenase and related dehydrogenases	NCU00780	0	0	ANID_00628	1254	19021	20274	+	D-lactate dehydrogenase	VIII	PF00389.22,PF02826.12,PF00389.23,PF02826.11
102999	-2.29739	-2.50731	0.000324822	cre1 * LL down vs QM9414 * LL	-6.55323	6.95756e-07	cre1 * DD down vs QM9414 * DD	1	2308791	2309987	5	50	-	-	-	-	-	-	-	-	-	-	-	unknown protein	-	-	-	-	-	-	-	-	-	-	-
79606	-2.29422	-2.41348	0.00292376	cre1 * LL down vs QM9414 * LL	2.86144	0.000890358	cre1 * DD up vs QM9414 * DD	14	558341	558762	3	1207	CAZymes	0	Glycoside hydrolase family115	0	87387	45439	NCU06143	0	-	-	-	GH115 xylan-?-1,2-glucuronidase or ?-(4-O-methyl)-glucuronidase	NCU06143	0	0	ANID_09329	3207	275372	278578	-	conserved hypothetical protein	VIII	0
59665	-2.26765	-2.31715	0.00248204	cre1 * LL down vs QM9414 * LL	-	-	-	6	236239	238500	1	71	-	-	-	-	-	-	-	-	-	-	-	unknown protein	-	-	-	ANID_06473	3498	308153	311650	-	conserved hypothetical protein	I	0
76713	-2.25657	-2.32765	7.00307e-05	cre1 * LL down vs QM9414 * LL	-	-	-	6	427878	427957	1	121	-	-	-	-	-	-	-	-	-	-	-	unknown protein	-	-	-	-	-	-	-	-	-	-	-
112094	-2.25426	-2.31082	0.00362014	cre1 * LL down vs QM9414 * LL	-	-	-	32	196789	198309	1	1265	-	-	-	-	-	-	-	-	-	-	-	orphan protein	-	-	-	-	-	-	-	-	-	-	-
74580	-2.23483	-2.36104	1.23044e-05	cre1 * LL down vs QM9414 * LL	-2.41303	9.87715e-06	cre1 * DD down vs QM9414 * DD	2	179132	179311	1	399	-	-	-	-	-	-	-	-	-	-	-	unknown protein, 3 TM domains	NCU03153	0	0	-	-	-	-	-	-	-	-
105980	-2.21689	-2.4727	0.000585146	cre1 * LL down vs QM9414 * LL	-	-	-	6	654378	654630	1	182	Transcription factors	0	0	conserved hypothetical protein	173460	124113	NCU06799	YLR014C	\N	fungal specific transcription factor domain-containing protein	These fungal specific transcription factors belong to the Zn(2)- Cys(6) family.	Zn2Cys6 transcriptional regulator	-	-	-	ANID_05040	2763	575430	578192	-	conserved hypothetical protein	III	0
64710	-2.14572	-3.00844	4.74485e-06	cre1 * LL down vs QM9414 * LL	-	-	-	14	271774	271912	3	1278	-	-	-	-	-	-	-	-	-	-	-	AAA+-type ATPase	NCU03121	0	0	-	-	-	-	-	-	-	-
122963	-2.13934	-2.74699	6.0818e-05	cre1 * LL down vs QM9414 * LL	2.25789	0.000338246	cre1 * DD up vs QM9414 * DD	16	725134	725425	6	770	-	-	-	-	-	-	-	-	\N	Copper amine oxidase	pfam01179, Cu_amine_oxid, Copper amine oxidase, enzyme domain aligned	Cu_amine_oxidCopper amine oxidaseenzyme domain aligned	-	-	-	ANID_02532	2257	38873	41129	+	copper amine oxidase 1	VII	PF01179.12,PF02727.9,PF01179.13,PF02727.8,PF02728.9
66935	-2.08819	-2.29768	0.000361673	cre1 * LL down vs QM9414 * LL	-	-	-	20	340727	342106	4	676	-	-	-	-	-	-	-	-	\N	hypothetical protein	similar to phosphatidylserine decarboxylase	Phosphatidylserine decarboxylase	-	-	-	-	-	-	-	-	-	-	-
74971	-2.06255	-3.1749	3.66755e-05	cre1 * LL down vs QM9414 * LL	-	-	-	2	1625803	1625965	1	774	-	-	-	-	-	-	-	-	-	-	-	unknown protein	-	-	-	ANID_00033	1237	111162	112398	+	conserved hypothetical protein	VIII	PF11905.1
47432	-2.02779	-2.08488	1.5468e-05	cre1 * LL down vs QM9414 * LL	-	-	-	7	1144460	1144556	2	89	-	-	-	-	-	-	-	-	-	-	-	NAD(P) transhydrogenase beta subunit	NCU01140	0	0	ANID_12449	2037	4411	6447	+	NAD(P) transhydrogenase	Unmapped scaffolds	PF00107.18,TIGR00561,PF01262.13,PF01262.14,PF05222.7,PF05222.8
44278	-2.01398	-4.22567	1.90193e-06	cre1 * LL down vs QM9414 * LL	5.77371	3.08745e-07	cre1 * DD up vs QM9414 * DD	1	2343288	2343531	5	39	Transport	0	transporter containing IPR004813 domain	0	156562	81566	NCU09874	YGL114W	-	-	-	Rab geranyl transferase escort protein	NCU09874	0	0	-	-	-	-	-	-	-	-
48747	-2.01135	-2.63186	1.01513e-05	cre1 * LL down vs QM9414 * LL	-	-	-	11	81288	82709	1	939	-	-	-	-	-	-	-	-	-	-	-	unknown protein	NCU06376	0	0	ANID_05453	1672	224223	225894	+	arrestin domain-containing protein	V	PF00339.22,PF04426.5
58580	3.48276	-3.67215	0.00112052	cre1 * LL down vs QM9414 * LL	-3.22627	0.00227265	cre1 * DD down vs QM9414 * DD	5	802215	802376	2	1605	-	-	-	-	-	-	-	-	-	-	-	?-ketoglutarate dependent (FeII) oxygenase	-	-	-	ANID_02390	1151	120265	121415	+	conserved hypothetical protein	VII	PF03171.12,PF03171.13
58521	5.10001	-2.90297	0.000821906	cre1 * LL down vs QM9414 * LL	-	-	-	5	797438	798079	2	1607	-	-	-	-	-	-	-	-	-	-	-	SAM (and some other nucleotide) binding motif	-	-	-	ANID_03996	929	106073	107001	+	conserved hypothetical protein	II	PF08242.4,PF08241.5,PF08241.4,PF03141.9,PF08242.5,PF01209.11
122941	2.03182	2.26252	0.00038653	cre1 * LL up vs QM9414 * LL	-	-	-	16	624235	624598	6	735	-	-	-	-	-	-	-	-	-	-	-	orphan secreted protein with CFEM domain	-	-	-	-	-	-	-	-	-	-	-
122579	2.03344	2.05432	0.00248115	cre1 * LL up vs QM9414 * LL	2.13886	0.00173331	cre1 * DD up vs QM9414 * DD	13	531098	531389	4	253	-	-	-	-	-	-	-	-	-	-	-	unknown protein, 4TM	-	-	-	-	-	-	-	-	-	-	-
43671	2.05822	2.66731	8.93419e-06	cre1 * LL up vs QM9414 * LL	-	-	-	1	428720	428786	5	561	-	-	-	-	-	-	-	-	\N	ammonium permease	\N	ammonium permease MEA1	NCU03257	0	0	ANID_07463	1951	120963	122913	-	ammonium transporter MeaA	IV	PF00909.13,PF00909.14,TIGR00836
110173	2.06717	2.39375	0.00314059	cre1 * LL up vs QM9414 * LL	-	-	-	19	167893	168103	4	1018	-	-	-	-	-	-	-	-	-	-	-	unknown protein	NCU07928	0	0	ANID_01261	817	224717	225533	+	conserved hypothetical protein	VIII	0
46819	2.08939	3.6192	1.40778e-05	cre1 * LL up vs QM9414 * LL	-	-	-	6	16836	17049	1	6	Transport	0	transporter containing IPR003663 domain	0	34851	27972	NCU05853	YDL245C	-	-	-	MFS hexose transporter CLP1, transports cellodextrins in N. crassa	NCU05853	0	0	ANID_00233	1905	256558	258462	+	MFS sugar transporter	VIII	PF07690.9,TIGR00879,PF07690.8,PF00083.17,PF00083.16
108784	2.11814	2.17515	2.98475e-05	cre1 * LL up vs QM9414 * LL	-	-	-	13	415931	416094	4	219	-	-	-	-	-	-	-	-	-	-	-	unknown Zinc-dependent oxidoreductase	NCU05887	0	0	ANID_02559	1437	148189	149625	-	oxidoreductase	VII	PF08240.5,PF08240.4
80019	2.12759	2.08375	0.000133093	cre1 * LL up vs QM9414 * LL	-	-	-	16	595482	595614	6	724	-	-	-	-	-	-	-	-	-	-	-	short-chain dehydrogenase/reductase	-	-	-	ANID_06314	1108	230595	231702	+	short-chain dehydrogenase/reductase	I	PF00106.17,PF00106.18,PF08659.3
106120	2.18267	3.10648	9.84056e-05	cre1 * LL up vs QM9414 * LL	-	-	-	6	1193766	1193826	1	303	CAZymes	0	Carbohydrate esterase family10	0	320236	83938	NCU06152	YDR428C	-	-	-	CE10 esterase/lipase	NCU06152	0	0	ANID_00666	1307	58467	59773	-	alpha/beta hydrolase fold protein	VIII	PF07859.5,PF07859.6,PF10340.2
78264	2.18992	2.17249	0.00501909	cre1 * LL up vs QM9414 * LL	-	-	-	10	292863	293148	3	490	Sulfur metabolism	0	EC number 1.8.4.12	methionine sulfoxide reductase, related to Mxr1p	208224	50657	NCU10029	YER042W	-	-	-	Peptide methionine sulfoxide reductase	NCU10029	0	0	ANID_10562	655	134030	134684	+	peptide methionine sulfoxide reductase	III	PF01625.14,PF01625.13,TIGR00401
3449	2.20058	4.2186	5.20322e-05	cre1 * LL up vs QM9414 * LL	2.41342	0.00209115	cre1 * DD up vs QM9414 * DD	7	150191	151644	2	386	Transcription factors	0	0	conserved hypothetical protein	321925	229241	NCU09529	YLR256W	-	-	-	Zn2Cys6 transcriptional regulator	NCU09529	0	0	ANID_06858	2351	174794	177144	+	conserved hypothetical protein	I	PF11951.1,PF00172.11,PF00172.10
4124	2.49371	2.17051	0.0047387	cre1 * LL up vs QM9414 * LL	-	-	-	10	782895	783443	3	342	Chromatin and histone modification	0	SANT domain proteins	related to SANT_1	168012	16009	NCU06140	YER088C	-	-	-	myb transcriptional regulator	NCU06140	0	0	-	-	-	-	-	-	-	-
102851	2.5062	2.79421	0.00108986	cre1 * LL up vs QM9414 * LL	-	-	-	1	1796740	1796784	5	198	-	-	-	-	-	-	-	-	-	-	-	SSCRP	-	-	-	-	-	-	-	-	-	-	-
123614	2.52062	2.77337	2.47952e-06	cre1 * LL up vs QM9414 * LL	-	-	-	24	220753	221115	6	831	-	-	-	-	-	-	-	-	-	-	-	unknown protein	-	-	-	-	-	-	-	-	-	-	-
110853	2.58361	2.00974	4.35406e-05	cre1 * LL up vs QM9414 * LL	-	-	-	22	512820	513029	7	994	-	-	-	-	-	-	-	-	-	-	-	Glutathione S-transferase	-	-	-	ANID_03299	767	68945	69711	-	glutathione S-transferase	VI	PF00462.17,PF02798.13,PF00462.16,PF02798.12
22284	2.61727	2.13531	9.28432e-05	cre1 * LL up vs QM9414 * LL	-	-	-	9	359608	360043	7	758	-	-	-	-	-	-	-	-	-	-	-	unknown protein	NCU00326	0	0	ANID_01688	1159	302756	303914	-	calcium homeostasis protein Regucalcin	VII	PF08450.4,PF08450.5
122630	2.63171	2.46926	0.00112948	cre1 * LL up vs QM9414 * LL	-	-	-	14	21077	21153	3	1347	-	-	-	-	-	-	-	-	-	-	-	unknown protein	NCU02590	0	0	ANID_07433	2108	33323	35430	-	conserved hypothetical protein	IV	0
80879	2.65184	9.39461	9.58628e-05	cre1 * LL up vs QM9414 * LL	-	-	-	21	154699	154730	2	838	-	-	-	-	-	-	-	-	-	-	-	MFS H+/oligopeptide transporter	-	-	-	ANID_03408	2105	457722	459826	-	MFS peptide transporter Ptr2	VI	PF00854.13,PF07690.8,PF00854.14
81122	2.70708	2.50723	0.00537696	cre1 * LL up vs QM9414 * LL	-	-	-	22	438078	438962	7	976	-	-	-	-	-	-	-	-	-	-	-	unknown protein, 4 TM, only in Sordariomycetes	-	-	-	-	-	-	-	-	-	-	-
110316	2.8141	2.93233	0.000705558	cre1 * LL up vs QM9414 * LL	-	-	-	19	601197	601803	4	1139	Sulfur metabolism	0	EC number 2.A.3.8.4	methionine permease, related to S. cerevisiae Mup1p	217038	183616	NCU07754	YGR055W	\N	\N	COG0531, PotE, Amino acid transporters [Amino acid transport and metabolism]	Amino acid transporter, methionine permease MUP1	-	-	-	ANID_07243	1743	111356	113098	-	high affinity methionine permease	IV	0
3333	2.84906	2.16647	0.00162488	cre1 * LL up vs QM9414 * LL	-	-	-	6	663761	664695	1	187	-	-	-	-	-	-	-	-	-	-	-	Alcohol dehydrogenase zinc-binding domain protein	-	-	-	-	-	-	-	-	-	-	-
46816	2.85381	4.01223	0.000104302	cre1 * LL up vs QM9414 * LL	-	-	-	6	13220	13625	1	5	CAZymes	cel3d	Glycoside hydrolase family3	b-glucosidase (GenBank acc. No. AAP57759)	35140	201309	NCU07487	0	\N	Glycoside Hydrolase Family 3	candidate b-glucosidase	GH3 ?-glucosidase CEL3d	-	-	-	ANID_03903	2228	19612	21839	-	beta-glucosidase	II	PF00933.14,PF01915.14,PF00933.13,PF07691.4,PF01915.15,PF07691.5
64049	2.90762	2.80852	0.000467742	cre1 * LL up vs QM9414 * LL	-	-	-	13	410532	410856	4	217	-	-	-	-	-	-	-	-	-	-	-	unknown protein	NCU05886	0	0	ANID_02562	1562	154321	155882	+	DUF895 domain membrane protein	VII	PF05978.9
108655	2.98099	5.10903	0.000409628	cre1 * LL up vs QM9414 * LL	-4.56232	0.000696001	cre1 * DD down vs QM9414 * DD	13	6532	6918	4	111	-	-	-	-	-	-	-	-	-	-	-	unknown protein, secreted	-	-	-	-	-	-	-	-	-	-	-
124296	3.00287	10.5678	3.8073e-06	cre1 * LL up vs QM9414 * LL	-2.64038	0.00384295	cre1 * DD down vs QM9414 * DD	62	9247	9897	7	260	-	-	-	-	-	-	-	-	-	-	-	orphan protein	-	-	-	-	-	-	-	-	-	-	-
109239	3.02577	3.32604	0.000538056	cre1 * LL up vs QM9414 * LL	-	-	-	15	128632	128673	7	59	-	-	-	-	-	-	-	-	-	-	-	unknown protein, only in Aspergilli	-	-	-	-	-	-	-	-	-	-	-
5836	3.06696	2.18706	0.0034957	cre1 * LL up vs QM9414 * LL	-	-	-	30	236922	239230	5	997	CAZymes	0	Glycoside hydrolase family2	candidate b-mannosidase	289568	181642	NCU00890	0	\N	Glycoside Hydrolase Family 2	candidate b-mannosidase	GH2 ?-mannosidase	-	-	-	ANID_01742	2922	61060	63981	-	beta-mannosidase	VII	PF00703.14
122448	3.2086	2.97722	0.000102017	cre1 * LL up vs QM9414 * LL	-2.26499	0.000917794	cre1 * DD down vs QM9414 * DD	12	645717	647258	2	536	-	-	-	-	-	-	-	-	-	-	-	C2H2 transcription factor	NCU04630	0	0	-	-	-	-	-	-	-	-
60945	3.30666	5.3201	5.12083e-07	cre1 * LL up vs QM9414 * LL	-	-	-	8	431935	432358	3	711	Transport	0	transporter containing IPR003663 domain	Predicted transporter (major facilitator superfamily)	79036	86782	NCU01494	YOL103W	-	-	-	MFS permease	-	-	-	ANID_02794	1864	169739	171602	+	plastidic glucose transporter 4	VI	PF07690.9,PF06609.6,TIGR00879,PF07690.8,PF00083.17,PF00083.16
123979	3.48396	4.23647	0.000437514	cre1 * LL up vs QM9414 * LL	2.56159	0.00737657	cre1 * DD up vs QM9414 * DD	29	261589	261741	6	986	Sulfur metabolism	0	EC number 1.14.11.17	taurine dioxygenase	139690	77829	NCU07819	YLL057C	-	-	-	taurine dioxigenase	-	-	-	ANID_02200	1292	27516	28807	+	alpha-ketoglutarate-dependent taurine dioxygenase	VII	PF02668.8,PF02668.9
79738	3.53826	3.11534	0.000799781	cre1 * LL up vs QM9414 * LL	-	-	-	15	125014	125370	7	58	-	-	-	-	-	-	-	-	-	-	-	Zinc-binding oxidoreductase	-	-	-	-	-	-	-	-	-	-	-
111915	3.644	2.19026	0.00839379	cre1 * LL up vs QM9414 * LL	-	-	-	30	132080	132511	5	1031	-	-	-	-	-	-	-	-	-	-	-	SSCRP	NCU09691	0	0	-	-	-	-	-	-	-	-
60337	3.94021	2.29114	0.000820517	cre1 * LL up vs QM9414 * LL	-	-	-	7	1151513	1151620	2	86	-	-	-	-	-	-	-	-	-	-	-	unknown protein	-	-	-	-	-	-	-	-	-	-	-
123940	3.97845	3.43228	0.00092499	cre1 * LL up vs QM9414 * LL	-	-	-	28	380280	380352	3	1695	CAZymes	cip2	Carbohydrate esterase family15	0	91976	32357	NCU09445	0	cip2	Carbohydrate-Binding Module Family 1	candidate cellulose-binding protein;identical to AAP57749.1	GH115 methylglurunoyl esterase CIP2	NCU09445	0	0	-	-	-	-	-	-	-	-
82049	3.99966	8.68194	2.11019e-06	cre1 * LL up vs QM9414 * LL	-	-	-	29	349245	349475	6	1016	-	-	-	-	-	-	-	-	-	-	-	unknown protein	-	-	-	ANID_00337	1288	136728	138015	+	conserved hypothetical protein	VIII	0
22110	4.03415	2.88002	0.000906097	cre1 * LL up vs QM9414 * LL	-	-	-	7	841177	841231	2	183	-	-	-	-	-	-	-	-	-	-	-	Flavin-containing monooxygenase	NCU09456	0	0	ANID_03043	1568	677933	679500	+	dimethylaniline monooxygenase	VI	PF00743.12,PF07992.7
3532	4.09724	3.46708	0.000357057	cre1 * LL up vs QM9414 * LL	-	-	-	7	711116	711211	2	229	-	-	-	-	-	-	-	-	-	-	-	MFS sugar permease	-	-	-	ANID_04173	1651	1794	3444	-	conserved hypothetical protein	II	PF07690.9,PF07690.8
68924	4.42783	8.35591	0.00012537	cre1 * LL up vs QM9414 * LL	-	-	-	27	144849	145415	3	1640	-	-	-	-	-	-	-	-	-	-	-	cyclopropane/fatty acid synthase; plant related	NCU05216	0	0	-	-	-	-	-	-	-	-
123955	4.44356	9.28325	1.60822e-06	cre1 * LL up vs QM9414 * LL	-	-	-	29	85832	85892	6	938	Effector proteins (competition and defense)	0	0	Hydrophobins	88590	111830	NCU07787	0	\N	\N	hypothetical protein bearing a cerato-platanin domain, related to N. crassa SnodProt1	Epl1/Sm1	-	-	-	-	-	-	-	-	-	-	-
73250	4.57458	2.62741	0.00743055	cre1 * LL up vs QM9414 * LL	-	-	-	7	835642	835662	2	185	-	-	-	-	-	-	-	-	\N	Na+/proline symporter	COG0591, PutP, Na+/proline symporter	Urea transporter	-	-	-	ANID_02598	2580	265953	268532	-	sodium/proline symporter	VII	PF00474.10
103039	4.87384	7.42196	1.65217e-05	cre1 * LL up vs QM9414 * LL	-	-	-	1	2440405	2441265	5	8	-	-	-	-	-	-	-	-	-	-	-	peptidase S41	-	-	-	-	-	-	-	-	-	-	-
55887	5.40739	4.07204	0.000108634	cre1 * LL up vs QM9414 * LL	-	-	-	2	834681	834910	1	571	-	-	-	-	-	-	-	-	-	-	-	unknown protein, secreted	NCU07703	0	0	ANID_02112	1337	355464	356800	+	conserved hypothetical protein	VII	PF10282.1,PF10282.2
108663	5.68158	4.59229	7.00474e-06	cre1 * LL up vs QM9414 * LL	-	-	-	13	32532	32909	4	118	-	-	-	-	-	-	-	-	-	-	-	SSCRP	-	-	-	-	-	-	-	-	-	-	-
56911	6.14725	4.47639	0.000712917	cre1 * LL up vs QM9414 * LL	-	-	-	3	89187	90509	6	35	-	-	-	-	-	-	-	-	\N	\N	COG0591, PutP, Na+/proline symporter	Urea transporter	-	-	-	ANID_07557	2234	452103	454336	-	sodium/proline symporter	IV	TIGR00813,PF00474.10
112567	6.255	6.07163	3.31331e-05	cre1 * LL up vs QM9414 * LL	-	-	-	45	20767	21025	1	1325	Sulfur metabolism	0	EC number 1.14.11.17	taurine dioxygenase	186979	39626	NCU09800	YLL057C	-	-	-	taurine catabolism dioxygenase	NCU09800	0	0	ANID_02198	1610	21093	22702	+	taurine catabolism dioxygenase TauD	VII	PF02668.8,PF02668.9
54461	6.61777	4.37009	0.00029888	cre1 * LL up vs QM9414 * LL	-	-	-	1	2441731	2442318	5	7	-	-	-	-	-	-	-	-	-	-	-	MFS permease	NCU09678	0	0	ANID_00993	1998	12213	14210	+	MFS transporter	VIII	PF07690.9,PF07690.8
59333	6.67343	3.47318	0.00135997	cre1 * LL up vs QM9414 * LL	-	-	-	6	126290	126553	1	36	-	-	-	-	-	-	-	-	-	-	-	MFS permease	NCU09039	0	0	ANID_04106	2124	55910	58033	-	conserved hypothetical protein	II	PF07690.9,PF07690.8
104081	7.09526	5.35705	7.98406e-05	cre1 * LL up vs QM9414 * LL	-	-	-	3	92398	93882	6	36	-	-	-	-	-	-	-	-	-	-	-	coenzyme F420-dependent N5,N10-methylene tetrahydromethanopterin reductase	-	-	-	ANID_02576	1587	196603	198189	+	xenobiotic compound monooxygenase	VII	PF00296.13,TIGR03860
60144	7.58496	3.92149	0.00166155	cre1 * LL up vs QM9414 * LL	-	-	-	7	1333050	1333317	2	28	Sulfur metabolism	0	EC number 2.A.3.8.4	methionine permease, related to S. cerevisiae Mup1p	31104	47944	NCU02195	YGR055W	\N	high affinity methionine permease	hypothetical high affinity methionine permease, related to Aspergillus fumigatur high affinity methionine permease	Methionine transporter	NCU02195	0	0	ANID_09490	1732	280	2011	+	high affinity methionine permease	Unmapped scaffolds	PF00324.14
69563	7.86471	5.8808	0.00132215	cre1 * LL up vs QM9414 * LL	-	-	-	29	318617	319754	6	1008	-	-	-	-	-	-	-	-	-	-	-	MFS permease	NCU07820	0	0	ANID_04109	2067	63662	65728	-	pantothenate transporter	II	PF07690.9,PF07690.8
69529	8.26221	7.4115	3.8208e-05	cre1 * LL up vs QM9414 * LL	-	-	-	29	321063	321506	6	1009	Sulfur metabolism	0	EC number 1.14.11.17	taurine dioxygenase	152183	153908	NCU07819	YLL057C	-	-	-	?-ketoglutarate dependent (FeII) dioxygenase	NCU07819	0	0	ANID_04111	1261	68384	69644	+	alpha-ketoglutarate-dependent taurine dioxygenase	II	PF02668.8,PF02668.9
103012	10.4856	7.9443	8.87886e-06	cre1 * LL up vs QM9414 * LL	-	-	-	1	2350376	2350579	5	37	Sulfur metabolism	0	EC number 1.14.11.17	taurine dioxygenase	49608	189583	NCU07819	YLL057C	-	-	-	taurine catabolism dioxygenase, alpha-ketoglutarate dependent	-	-	-	ANID_04108	1358	62125	63482	+	conserved hypothetical protein	II	PF02668.8,PF02668.9
57399	-12.574	-	-	-	-	-	-	4	1049234	1049380	2	1148	protein kinases	pkac1	0	AGC type kinase, cAMP dependent protein kinase A, catalytic subunit 1	164264	184045	NCU06240	YPL203W	PKAC1	cAMP dependent protein kinase, catalytic subunit	cAMP dependent protein kinase, catalytic subunit	cAMP dependent protein kinase, protein kinase A, catalytic subunit	NCU06240	pkac-1	0	ANID_06305	1580	198695	200274	+	cAMP-dependent protein kinase PKAC catalytic subunit	I	PF00069.17,PF07714.9,PF07714.10,PF00069.18
62693	-8.27539	-	-	-	-	-	-	10	900880	902825	3	304	Transport	STE6	transporter containing IPR003439 domain	TRE62693, candidate ABC-transporter, related to a-factor exporter Ste6p (26 % identity)	268603	182026	NCU09443	YKL209C	\N	ABC-transporter	candidate ABC-transporter, related to a-factor exporter Ste6p	ABC-transporter Ste6p	NCU09443	0	0	-	-	-	-	-	-	-	-
53961	-7.37382	-	-	-	-	-	-	1	2802847	2804046	7	309	-	-	-	-	-	-	-	-	-	-	-	Aspartyl protease	-	-	-	ANID_06888	1321	264556	265876	-	propenicillopepsin	I	PF00026.16,PF00026.15
124341	-7.32235	-	-	-	-	-	-	6	1417284	1417460	1	361	Chromatin and histone modification	0	HMGB subfamily	related to MAT a1	33998	221796	NCU03481	YPR065W	MATa1	mating type protein MATa1	mating type protein MATa1, contains HMG-box	mating protein MAT1-2-1	-	-	-	-	-	-	-	-	-	-	-
124115	-7.04755	-	-	-	6.77388	6.57918e-08	cre1 * DD up vs QM9414 * DD	34	119104	120447	3	990	-	-	-	-	-	-	-	-	\N	phosphoenolpyruvate carboxykinase	phosphoenolpyruvate carboxykinase (ATP), aligns to Emericella nidulans AcuF protein (gi15983749)	phosphoenolpyruvate carboxykinase AcuF	NCU09873	acu-6	con-3,pck-1	ANID_01918	2687	333663	336349	-	phosphoenolpyruvate carboxykinase AcuF	VII	PF01293.12,PF01293.13,TIGR00224
31134	-6.15611	-	-	-	-	-	-	9	402436	403185	7	749	-	-	-	-	-	-	-	-	\N	isoprenylcysteine carboxyl methyltransferase	candidate isoprenylcysteine carboxyl methyltransferase, involved in posttranslational modification of CaaX-domain proteins, probably with signaling function	isoprenylcysteine carboxyl methyltransferase	NCU00034	0	0	ANID_06162	969	101536	102504	-	prenylcystein carboxymethyl transferase	I	PF04140.7,PF06966.5,PF04140.6
124222	-5.75624	-	-	-	-3.5602	0.00386611	cre1 * DD down vs QM9414 * DD	39	83743	84222	7	495	-	-	-	-	-	-	-	-	\N	CaaX-protease	candidate CaaX-protease, related to E. nidulans rce1, involved in signal transduction	CaaX-protease, related to E. nidulans rce1, involved in signal transduction	NCU11314	0	0	ANID_06528	1800	113748	115547	-	CaaX protease	I	PF02517.9,PF02517.8
55709	-5.64661	-	-	-	-	-	-	2	932383	932672	1	592	-	-	-	-	-	-	-	-	-	-	-	unknown protein	-	-	-	-	-	-	-	-	-	-	-
49589	-5.58081	-	-	-	-	-	-	13	693569	693712	4	295	-	-	-	-	-	-	-	-	-	-	-	unknown protein	NCU02092	0	0	-	-	-	-	-	-	-	-
22093	-5.34153	-	-	-	-	-	-	7	541177	542048	2	267	-	-	-	-	-	-	-	-	\N	prenyltransferase/farnesyltransferase, alpha subunit	hypothetical protein prenyltransferase/farnesyltransferase, alpha subunit, related to E. nidulans CaaX farnesyltransferase alpha subunit ram2	Protein farnesyltransferase, alpha subunit	NCU03632	0	0	ANID_03867	1132	111451	112582	-	CaaX farnesyltransferase alpha subunit	II	PF01239.14,PF01239.15
34493	-4.71766	-	-	-	-	-	-	28	353058	353201	5	777	sexual development	hpp1	0	peptide pheromone precursor, h-type, assumes a-type function	contig_13:13975-14088	91991	0	0	MIN1	\N	\N	a-type peptide pheromone precursor hpp1	-	-	-	-	-	-	-	-	-	-	-
46002	-4.68183	-	-	-	-	-	-	4	739119	739119	2	1065	-	-	-	-	-	-	-	-	-	-	-	unknown protein, only in fungi	NCU04314	0	0	-	-	-	-	-	-	-	-
59382	-4.51916	-	-	-	-	-	-	6	556640	557069	1	154	-	-	-	-	-	-	-	-	-	-	-	unknown protein	NCU01193	0	0	-	-	-	-	-	-	-	-
109828	-4.29954	-	-	-	-2.26316	0.0051066	cre1 * DD down vs QM9414 * DD	17	512582	513148	4	819	-	-	-	-	-	-	-	-	-	-	-	SSCRP	-	-	-	-	-	-	-	-	-	-	-
122487	-4.29683	-	-	-	-	-	-	12	961521	962024	2	448	-	-	-	-	-	-	-	-	\N	DNAse	distant similarity to a Nectria haemaotcocca putative DNAse, has one predicted transmembrane domain	DNAse	NCU01173	0	0	-	-	-	-	-	-	-	-
62100	-4.18162	-	-	-	-	-	-	9	845414	846046	7	621	heat shock proteins	0	0	hsp23, related to S. cerevisiae HSP26p and to N. crassa hsp30-like protein	255394	46820	NCU09364	YBR072W	-	-	-	Hsp30	NCU09364	hsp30	0	-	-	-	-	-	-	-	-
82662	-4.16348	-	-	-	-	-	-	54	7178	7533	3	1503	Asexual development	ccg-14	0	Epl1 protein	302952	110852	NCU07787	0	\N	\N	hypothetical protein bearing a cerato-platanin domain, related to N. crassa SnodProt1 and T. atroviride epr1 which is constitutively expressed and involved in induction of systemic resistence in plants	unknown protein related to CCG14	NCU07787	ccg-14	0	ANID_06273	620	112351	112970	+	conserved hypothetical protein	I	PF07249.4,PF07249.5
123865	-4.03125	-	-	-	-	-	-	27	407026	407490	3	1564	-	-	-	-	-	-	-	-	-	-	-	Peptidase S8 and S53, subtilisin, kexin, sedolisin	-	-	-	-	-	-	-	-	-	-	-
105763	-3.83721	-	-	-	-	-	-	5	1696688	1697094	4	347	Effector proteins (competition and defense)	0	0	IPR008427 Extracellular membrane protein, CFEM domain	171091	140013	NCU07776	0	\N	cell wall protein	Distantly related to C. albicans Rbt5p. Putative cell wall protein.	membrane protein with CFEM domain	-	-	-	-	-	-	-	-	-	-	-
122160	-3.62928	-	-	-	-	-	-	10	1151201	1152409	3	219	-	-	-	-	-	-	-	-	-	-	-	Heat shock proteinwith DnaJ domain	-	-	-	-	-	-	-	-	-	-	-
47286	-3.58417	-	-	-	-	-	-	7	578132	578329	2	257	-	-	-	-	-	-	-	-	-	-	-	unknown protein	NCU11027	0	0	ANID_09434	3411	4869	8279	-	zinc metalloprotease	Unmapped scaffolds	PF00675.13,PF05193.13,PF05193.14
74278	-3.57702	-	-	-	-	-	-	1	2743261	2743689	7	330	-	-	-	-	-	-	-	-	-	-	-	Pyridine nucleotide-disulphide oxidoreductase, class-II	-	-	-	ANID_03963	1073	6232	7304	+	thioredoxin reductase GliT	II	PF00890.17,PF07992.6,PF07992.7
71823	-3.51397	-	-	-	-	-	-	15	52993	53044	7	33	Transcription factors	0	0	conserved hypothetical protein	316880	204757	NCU08136	YIL130W	\N	fungal specific transcription factor domain-containing protein	This domain is found in a number of fungal transcription factors including transcriptional activator xlnR, yeast regulatory protein GAL4, and other transcription proteins regulating a variety of cellular and metabolic processes.	Zn2Cys6 transcriptional regulator	-	-	-	-	-	-	-	-	-	-	-
75878	-3.47781	-	-	-	-	-	-	4	743198	743893	2	1067	cAMP pathway	pkar1	0	protein kinase A, regulatory subunit 1	29552	214426	NCU01166	YIL033C	PKAR1	Protein kinase A, regulatory subunit	cAMP dependent protein kinase, regulatory subunit (PKA)	cAMP dependent protein kinase, protein kinase A, regulatory subunit	NCU01166	mcb	hah-1,pkar	ANID_04987	1679	403914	405592	-	camp-dependent protein kinase regulatory chain	III	PF00027.22,PF00027.21
68705	-3.39745	-	-	-	-	-	-	26	55509	56213	3	1036	Secondary metabolism	0	p450 superfamily (cI12078)	0	0	0	0	0	-	-	-	cytochrome P450 monooxygenase	-	-	-	-	-	-	-	-	-	-	-
105106	-3.27975	-	-	-	-	-	-	4	1483641	1484234	2	1269	-	-	-	-	-	-	-	-	-	-	-	orphan protein	-	-	-	-	-	-	-	-	-	-	-
80142	-3.09342	-	-	-	-	-	-	17	277361	280132	4	894	heat shock proteins	0	0	hypothetical hsp104, related to S. cerevisiae HSP104p and to N. crassa heat shock protein 98	157453	216898	NCU00104	YLL026W	-	-	-	HSP104 and related ATP-dependent Clp proteases	NCU00104	hsp98	0	ANID_00858	3076	226860	229935	-	heat shock protein CLPA	VIII	PF07728.7,PF02861.13,PF10431.1,PF02861.12,PF00004.22,PF07724.6,PF07728.6,PF00004.21,PF07724.7,PF10431.2,PF00158.19
120943	-3.03687	-	-	-	3.09746	0.00299393	cre1 * DD up vs QM9414 * DD	5	671103	674227	2	1636	-	-	-	-	-	-	-	-	\N	NAD-dependent glutamate dehydrogenase	\N	NAD-dependent glutamate dehydrogenase	NCU00461	gdh-1	0	ANID_07451	3637	85696	89332	-	NAD dependent glutamate dehydrogenase	IV	PF00208.13,PF00208.14,PF05088.5
74194	-3.01072	-	-	-	-	-	-	1	2354765	2355084	5	36	CAZymes	0	Glycoside hydrolase family99	lxr1	297930	110629	NCU09041	YNL202W	lxr1	L-xylulose reductase	\N	mannitol dehydrogenase LXR1	NCU09041	0	0	ANID_07590	801	570390	571190	-	L-xylulose reductase	IV	PF00106.17,PF00106.18,PF08659.3
72859	-2.98348	-	-	-	-2.16997	0.0067777	cre1 * DD down vs QM9414 * DD	4	453880	453936	2	998	-	-	-	-	-	-	-	-	-	-	-	unknown protein UPF0023	NCU02765	0	0	ANID_05480	813	314770	315582	-	conserved hypothetical protein	V	PF01172.11,PF01172.10
107947	-2.98344	-	-	-	-	-	-	10	950426	950755	3	289	Lipid Metabolism	0	Acyl-CoA synthetase	Acyl-CoA synthetase	41913	153303	NCU05851	YBR222C	-	-	-	Acyl-CoA synthetase	NCU05851	0	0	ANID_09081	1794	77905	79698	-	luciferase	IV	PF00501.21,PF00501.20
109078	-2.77668	-	-	-	-	-	-	14	496153	496405	3	1224	-	-	-	-	-	-	-	-	\N	prenyltransferase, CaaX farnesyltransferase, beta subunit	hypothetical prenyltransferase, related to E. nidulans CaaX farnesyltransferase beta subunit ram1	prenyltransferase, related to E. nidulans CaaX farnesyltransferase beta subunit ram1	NCU05999	0	0	ANID_02002	1746	76576	78321	+	CaaX farnesyltransferase beta subunit	VII	PF00432.14,PF00432.13
46936	-2.75942	-	-	-	-	-	-	6	710608	711054	1	200	-	-	-	-	-	-	-	-	-	-	-	2-deoxy-D-gluconate 3-dehydrogenase	NCU01904	0	0	ANID_03889	867	176793	177659	-	2-deoxy-D-gluconate 3-dehydrogenase	II	PF00106.17,PF00106.18,TIGR01832,PF01370.14,PF08659.3
81668	-2.6611	-	-	-	-	-	-	26	346984	348594	3	1099	-	-	-	-	-	-	-	-	-	-	-	unknown protein	-	-	-	-	-	-	-	-	-	-	-
122065	-2.66055	-	-	-	-2.48311	0.000187617	cre1 * DD down vs QM9414 * DD	10	570874	571009	3	415	-	-	-	-	-	-	-	-	-	-	-	unknown protein	-	-	-	-	-	-	-	-	-	-	-
119764	-2.6215	-	-	-	-	-	-	1	1773283	1773538	5	204	-	-	-	-	-	-	-	-	-	-	-	unknown protein	-	-	-	-	-	-	-	-	-	-	-
111680	-2.60767	-	-	-	-	-	-	28	258924	259914	5	745	-	-	-	-	-	-	-	-	-	-	-	unknown protein	-	-	-	ANID_06384	1080	7332	8411	+	WD domain-containing protein	I	PF01048.12,PF01048.13
123473	-2.51468	-	-	-	-	-	-	22	206645	206800	7	912	-	-	-	-	-	-	-	-	-	-	-	MFS permease	-	-	-	ANID_09289	1848	156878	158725	-	membrane transporter	VIII	PF07690.9,PF07690.8,PF00083.17
106181	-2.49165	-	-	-	-	-	-	6	1414344	1414456	1	360	-	-	-	-	-	-	-	-	-	-	-	orphan protein	-	-	-	-	-	-	-	-	-	-	-
21758	-2.46181	-	-	-	2.43534	1.58304e-05	cre1 * DD up vs QM9414 * DD	4	705678	705908	2	1057	-	-	-	-	-	-	-	-	acu3	isocitrate lyase	\N	isocitrate lyase	NCU04230	acu-3	0	ANID_05634	1994	88696	90689	-	isocitrate lyase	V	PF00463.14,PF00463.13,TIGR01346
68086	-2.44339	-	-	-	-	-	-	23	115441	116439	3	1457	-	-	-	-	-	-	-	-	-	-	-	unknown protein	-	-	-	-	-	-	-	-	-	-	-
57472	-2.44274	-	-	-	-	-	-	4	714881	714959	2	1059	-	-	-	-	-	-	-	-	-	-	-	unknown protein	NCU04588	0	0	ANID_10510	856	217660	218515	+	conserved hypothetical protein	II	0
57128	-2.41799	-	-	-	-	-	-	3	542404	542487	6	189	-	-	-	-	-	-	-	-	\N	Glycoside Hydrolase Family 13	candidate glycogen debranching enzyme	GH13 glycogen debranching enyzme	NCU00743	0	0	ANID_10060	4865	176173	181037	+	glycogen debranching enzyme	VIII	TIGR01531,PF06202.6,PF06202.7
122523	-2.39572	-	-	-	-	-	-	13	203911	204664	4	172	Transcription factors	0	0	conserved hypothetical protein	127907	128625	NCU02142	YMR280C	\N	N-terminal fungal transcription regulatory domain-containing protein	The N-terminal region of a number of fungal transcriptional regulatory proteins contains a Cys-rich motif that is involved in zinc-dependent binding of DNA. The region forms a binuclear Zn cluster, in which two Zn atoms are bound by six Cys residues	Zn2Cys6 transcriptional regulator	NCU02142	0	0	ANID_03433	1387	37656	39042	-	C6 transcription factor	VI	PF00172.11,PF00172.10
60118	-2.38202	-	-	-	-	-	-	7	961671	961889	2	148	Secondary metabolism	pks6g	Reducing clade I	Polyketide synthase	229437	47828	NCU04865	YER061C	\N	polyketide synthase	candidate polyketide synthase	PKS	-	-	-	ANID_11191	7700	142828	150527	-	polyketide synthase	IV	PF00109.19,PF00106.17,PF00550.17,PF00107.18,PF00106.18,PF08659.2,PF00698.13,PF00698.14,PF02801.14,PF02801.15,PF00109.18,PF08659.3
79396	-2.37824	-	-	-	-	-	-	13	794479	794567	4	313	CAZymes	0	Glycosyl transferase family2	0	302685	61863	NCU00911	YBR038W	\N	Glycosyltransferase Family 2, polysaccharide synthase	candidate polysaccharide-forming b-glycosyltransferase; distantly related to animal hyaluronan synthases	GT2 ߀-glycosyltransferase, related to hyaluronan synthases	NCU00911	0	0	ANID_09069	1914	38305	40218	-	polysaccharide synthase Cps1	IV	PF00535.19,PF00535.18
110653	-2.35844	-	-	-	-	-	-	21	432883	433000	2	763	-	-	-	-	-	-	-	-	-	-	-	unknown protein	-	-	-	-	-	-	-	-	-	-	-
80003	-2.34263	-	-	-	-	-	-	16	520907	522604	6	703	-	-	-	-	-	-	-	-	\N	\N	COG0111, SerA, Phosphoglycerate dehydrogenase and related dehydrogenases	Phosphoglycerate dehydrogenase and related dehydrogenases	-	-	-	-	-	-	-	-	-	-	-
112328	-2.31067	-	-	-	-	-	-	37	16450	17023	7	433	-	-	-	-	-	-	-	-	-	-	-	peptidase M14	-	-	-	-	-	-	-	-	-	-	-
38640	-2.29939	-	-	-	-	-	-	1	2247711	2248887	5	66	-	-	-	-	-	-	-	-	-	-	-	unknown protein	NCU09360	0	0	ANID_05946	1907	158409	160315	-	conserved hypothetical protein	I	PF07247.5
21509	-2.29781	-	-	-	-	-	-	2	1414888	1415073	1	723	-	-	-	-	-	-	-	-	\N	blue light inducible protein	hypothetical blue light inducible protein with FMN-binding split barrel, related to N. crassa BLI-3	blue light inducible protein BLI-3	NCU07267	bli-3	0	-	-	-	-	-	-	-	-
32243	-2.29018	-	-	-	2.14147	0.00699679	cre1 * DD up vs QM9414 * DD	10	947642	947750	3	290	CAZymes	0	Carbohydrate esterase family1	0	302595	83633	NCU08995	YKL094W	-	-	-	CE1 Alpha/beta hydrolase	-	-	-	ANID_04531	2005	200756	202760	+	alpha/beta hydrolase	III	PF00561.13,PF00561.12,PF03096.7
120911	-2.28713	-	-	-	-	-	-	5	339585	339911	2	1729	-	-	-	-	-	-	-	-	-	-	-	short chain dehydrogenase/reductase	-	-	-	ANID_07193	1233	175474	176706	+	aldehyde reductase I	IV	PF00248.14,PF00248.13
80685	-2.2341	-	-	-	-	-	-	20	96878	97614	4	613	-	-	-	-	-	-	-	-	-	-	-	unknown protein	-	-	-	-	-	-	-	-	-	-	-
75036	-2.23254	-	-	-	-	-	-	2	1837499	1837597	1	827	CAZymes	0	Glycoside hydrolase family63	candidate a-glucosidase	317291	87658	NCU01768	YMR196W	\N	Glycoside Hydrolase Family 63	distantly related to a-glycosidases	GH63 ?-glucosidase	NCU01768	0	0	ANID_06286	3761	151015	154775	+	conserved hypothetical protein	I	PF03200.9
4308	-2.23064	-	-	-	-	-	-	11	967290	967393	1	1162	-	-	-	-	-	-	-	-	\N	Aminopeptidase N	COG0308, PepN, Aminopeptidase N	Aminopeptidase N	NCU02319	0	0	ANID_04282	3309	19733	23041	-	aminopeptidase B	II	PF01433.13,PF01433.12
81979	-2.20058	-	-	-	-	-	-	29	86898	86976	6	939	Sulfur metabolism	0	EC number 2.5.1.18	glutathione S-transferase, cytosolic, related to S. cerevisiae Gtt2p	41876	51640	NCU02888	0	-	-	-	glutathione-S-transferase	-	-	-	-	-	-	-	-	-	-	-
120198	-2.17924	-	-	-	-	-	-	2	1372573	1372983	1	713	CAZymes	0	Glycosyl transferase family35	0	301237	78413	NCU07027	YPR160W	gph1	glycosyl transferase, family 35, glycogen phosphorylase 1	glycosyl transferase, family 35, glycogen phosphorylase 1	glycosyl transferase, family 35, glycogen phosphorylase 1	NCU07027	0	0	ANID_01015	3323	72660	75982	-	glycogen phosphorylase GlpV/Gph1	VIII	PF00343.12,TIGR02093,PF00343.13
61293	-2.16718	-	-	-	-	-	-	8	631170	632549	3	764	CAZymes	0	Carbohydrate esterase family10	0	36069	56034	NCU00761	0	-	-	-	dipeptidyl peptidase 5	NCU00761	0	0	ANID_01433	1726	81902	83627	+	triacylglycerol lipase	VII	PF00326.14,PF07859.6,PF00135.21,PF00135.20
107386	-2.15631	-	-	-	-	-	-	9	598327	598437	7	690	-	-	-	-	-	-	-	-	-	-	-	unknown protein, only in Gibberella and Neurospora	NCU01620	0	0	-	-	-	-	-	-	-	-
122124	-2.15583	-	-	-	-	-	-	10	927050	929138	3	297	-	-	-	-	-	-	-	-	-	-	-	AAA ATPase	-	-	-	ANID_03615	3199	226610	229808	+	conserved hypothetical protein	II	PF00004.22,PF00004.21
67494	-2.14237	-	-	-	-	-	-	21	493271	493517	2	748	-	-	-	-	-	-	-	-	-	-	-	Golgi GDP-mannose transporter	NCU04318	0	0	-	-	-	-	-	-	-	-
82360	-2.14232	-	-	-	-	-	-	36	62685	63647	3	1535	-	-	-	-	-	-	-	-	-	-	-	lipase/serine esterase, putative	NCU06655	0	0	ANID_03084	1469	806956	808424	+	lipase/serine esterase	VI	PF05057.7,PF07819.6,PF05057.6
22464	-2.13767	-	-	-	-	-	-	11	62270	62942	1	933	Secondary metabolism	0	bifunctional_CYPOR (cd06206)	0	0	0	0	0	-	-	-	Bifunctional P-450:NADPH-P450 reductase	NCU05185	0	0	ANID_06835	3363	117576	120938	-	NADPH-cytochrome P450 reductase	I	PF00067.14,PF00667.12,PF00067.15,PF00175.14,PF00258.18,PF00258.17,PF00667.13,PF00175.13
121800	-2.12975	-	-	-	2.06121	0.000401908	cre1 * DD up vs QM9414 * DD	9	533489	533678	7	708	-	-	-	-	-	-	-	-	\N	SPFH domain family protein	Contains the SPFH (stomatin, prohibitin, flotillin, Hfl) domain common to eukaryotic and prokaryotic organisms	stomatin-like protein	NCU03388	0	0	ANID_03163	1379	1089154	1090532	+	stomatin family protein	VI	PF01145.17,PF01145.18
112390	-2.11627	-	-	-	-	-	-	38	88037	89764	4	80	-	-	-	-	-	-	-	-	-	-	-	unknown protein	NCU05493	0	0	-	-	-	-	-	-	-	-
72627	-2.11511	-	-	-	-	-	-	3	850656	851369	6	275	Heterotrimeric G-protein pathway	0	7-TM receptor	V (cAMP receptor-like, Dicty_CAR domain)	83166	67397	NCU00786	0	\N	G-protein coupled receptor protein	hypothetical G-protein coupled receptor protein, family 2, secretin like, possibly involved in signal transduction	GPCR, secretin like	-	-	-	-	-	-	-	-	-	-	-
2316	-2.11501	-	-	-	-	-	-	2	806880	807007	1	562	-	-	-	-	-	-	-	-	-	-	-	unknown protein with caleosin domain	NCU09043	0	0	ANID_08591	1331	43386	44716	-	caleosin domain-containing protein	III	PF05042.5,PF05042.6,PF00036.24
23200	-2.08583	-	-	-	-	-	-	25	155215	155304	3	137	-	-	-	-	-	-	-	-	\N	fructose bisphosphate aldolase	\N	fructose-bisphosphate aldolase	NCU07807	fba	0	ANID_02875	1459	175798	177256	+	fructose-bisphosphate aldolase	VI	TIGR01520,PF01116.12,TIGR00167,PF01116.13
102655	-2.08173	-	-	-	-	-	-	1	1081409	1081580	5	388	cAMP pathway	pde2	0	high affinity cAMP phosphodiesterase, related to S. cerevisiae PDE2	315287	132835	NCU00478	YOR360C	\N	phosphodiesterase	hypothetical phosphodiesterase, related to Neurospora crassa High affinity cyclic nucleotide phosphodiesterase	cAMP phosphodiesterase PDE2, high affinity	NCU00478	acon-2	0	ANID_02740	3045	6565	9609	+	high affinity cAMP phosphodiesterase	VI	PF00233.11,PF00233.12
102411	-2.07211	-	-	-	-	-	-	1	164883	165335	5	628	-	-	-	-	-	-	-	-	-	-	-	unknown protein	-	-	-	-	-	-	-	-	-	-	-
119789	-2.07128	-	-	-	-	-	-	1	1959009	1960018	5	144	-	-	-	-	-	-	-	-	-	-	-	MFS permease	NCU00195	0	0	ANID_02282	2005	13477	15481	+	MFS transporter	VII	PF07690.9,PF07690.8
123681	-2.06755	-	-	-	-	-	-	25	130580	130614	3	128	-	-	-	-	-	-	-	-	\N	conserved hypothetical protein	similar to oxidoreductase, short chain dehydrogenase/reductase family	short chain dehydrogenase/reductase	NCU07904	0	0	ANID_10875	1190	68762	69951	-	short chain dehydrogenase/reductase	IV	PF00106.17,PF00106.18
54703	-2.0661	-	-	-	-	-	-	1	2044956	2045094	5	129	Transcription factors	0	0	predicted protein	214001	30573	NCU09206	0	-	-	-	C2H2 transcriptional regulator	-	-	-	-	-	-	-	-	-	-	-
123827	-2.05118	-	-	-	-	-	-	27	164303	164629	3	1633	Antioxidant system	cat-8	0	catalase-peroxidase	155960	215514	NCU05770	YKR066C	\N	bifunctional catalase/peroxidase	\N	bifunctional catalase/peroxidase	NCU05770	cat-2	0	ANID_07388	2220	165783	168002	+	catalase-peroxidase	IV	TIGR00198,PF00141.16,PF00141.15
52073	-2.04971	-	-	-	-	-	-	28	4270	6801	5	672	-	-	-	-	-	-	-	-	\N	sulfatase	arylsulfatase domain COG3119.1;for scavenging S from organic sulfate esters; 5 transmembrane domains and signal sequence are consistent with plasma membrane location	sulfatase	-	-	-	ANID_07229	2853	73164	76016	+	sulfatase domain-containing protein	IV	PF00884.15,PF00884.16,PF01663.15
51415	-2.04699	-	-	-	-	-	-	23	140852	140948	3	1450	-	-	-	-	-	-	-	-	-	-	-	unknown protein	NCU04605	0	0	-	-	-	-	-	-	-	-
59770	-2.02884	-	-	-	-	-	-	6	202754	203610	1	61	-	-	-	-	-	-	-	-	\N	aldo-keto reductase	COG0667, Tas, Predicted oxidoreductases (related to aryl-alcohol dehydrogenases)	aryl-alcohol dehydrogenases	-	-	-	-	-	-	-	-	-	-	-
21836	-2.02533	-	-	-	-	-	-	4	1591853	1591905	2	1299	Sexual development	PGM2	0	Phosphoglucomutase, Conversion from glucose-1-phosphate to glucose-6-phosphate	135603	87728	NCU10058	YMR105C	-	-	-	phosphoglucomutase/phosphomannomutase	NCU10058	0	0	ANID_02867	1887	138355	140241	-	phosphoglucomutase	VI	PF02878.9,PF00408.12,PF02879.8,PF02878.8,PF02880.9,PF02880.8,PF02879.9,PF00408.13
64971	-2.02304	-	-	-	-	-	-	15	49852	49997	7	32	-	-	-	-	-	-	-	-	\N	Amino acid transporter	COG0833, LysP, Amino acid transporters	Amino acid permeases	-	-	-	-	-	-	-	-	-	-	-
53372	2.00482	-	-	-	-	-	-	1	3476921	3477725	4	456	-	-	-	-	-	-	-	-	-	-	-	acyltransferase 3	NCU01014	0	0	ANID_01696	1644	328820	330463	-	acyltransferase	VII	PF01757.15
57737	2.01391	-	-	-	-	-	-	4	452577	452634	2	997	-	-	-	-	-	-	-	-	-	-	-	unknown protein	NCU02767	ham-6	0	ANID_05458	554	242720	243273	+	conserved hypothetical protein	V	0
70803	2.06943	-	-	-	2.30524	0.000697709	cre1 * DD up vs QM9414 * DD	41	68392	68713	3	69	Antioxidant system	cat-9	0	catalase-peroxidase	88379	140278	NCU05770	YKR066C	\N	bifunctional catalase/peroxidase	\N	bifunctional catalase/peroxidase	-	-	-	-	-	-	-	-	-	-	-
2185	2.07738	-	-	-	-	-	-	1	3580557	3580884	4	425	-	-	-	-	-	-	-	-	-	-	-	GCN5-related N-acetyltransferase	-	-	-	-	-	-	-	-	-	-	-
68831	2.08378	-	-	-	-	-	-	26	147074	148201	3	1059	Sulfur metabolism	0	EC number 2.A.3.8.4	methionine permease, related to S. cerevisiae Mup3p	293457	200088	NCU04942	YHL036W	\N	Amino acid transporter	COG0531, PotE, Amino acid transporters	methionine permease, related to S. cerevisiae Mup3p	-	-	-	ANID_02560	1724	150449	152172	+	methionine permease	VII	0
21960	2.09976	-	-	-	2.33872	3.37517e-06	cre1 * DD up vs QM9414 * DD	5	1616400	1616511	4	371	-	-	-	-	-	-	-	-	\N	phospholipase C	phospholipase C, related to A. oryzae phospholipase C	phospholipase C	-	-	-	ANID_02336	1433	180410	181842	-	phospholipase C PLC-C	VII	PF04185.6,PF04185.7
123261	2.10053	-	-	-	-2.13434	0.0039979	cre1 * DD down vs QM9414 * DD	19	499413	499766	4	1110	-	-	-	-	-	-	-	-	-	-	-	unknown protein	-	-	-	-	-	-	-	-	-	-	-
124040	2.10163	-	-	-	-	-	-	31	151079	151139	3	26	-	-	-	-	-	-	-	-	-	-	-	unknown protein	NCU02772	0	0	-	-	-	-	-	-	-	-
103041	2.10299	-	-	-	-	-	-	1	2446167	2447126	5	6	-	-	-	-	-	-	-	-	-	-	-	acetamidase	-	-	-	-	-	-	-	-	-	-	-
69904	2.11279	-	-	-	-	-	-	31	14528	14746	3	66	Heterotrimeric G-protein pathway	0	7-TM receptor	PTH11-like	80140	187849	NCU08718	0	-	-	-	PTH11 GPCR	NCU08718	0	0	-	-	-	-	-	-	-	-
80268	2.1484	-	-	-	-	-	-	17	703919	704365	4	778	-	-	-	-	-	-	-	-	-	-	-	fumarate lyase	NCU08162	arg-10	0	ANID_02914	1624	290975	292598	+	argininosuccinate lyase	VI	PF00206.12,TIGR00838,PF00206.13
76880	2.15217	-	-	-	-	-	-	6	1152076	1152248	1	294	RAS-GTPases	RSR1	RAS family	RSR1/Bud1p family GTPase	300901	54051	NCU02167	YGR152C	RSR1	RAS-GTPase RSR1, Rap subfamily	RAS-GTPase, Rap subfamily, related to N. crassa krev-1 and A. fumigatus Rsr1	GTPase Rsr1 (A. fumigatus)	NCU02167	krev-1	0	ANID_04685	1451	59380	60830	+	RAS small monomeric GTPase	III	PF00071.14,PF00071.15,TIGR00231,PF00025.14,PF08477.5,PF08477.6
78732	2.15233	-	-	-	-	-	-	11	613122	613979	1	1079	-	-	-	-	-	-	-	-	-	-	-	6-phosphofructo-2-kinase	NCU01728	0	0	ANID_05144	2713	136402	139114	-	6-phosphofructo-2-kinase 1	V	PF01591.10,PF01591.11,PF00300.15,PF00300.14
68813	2.1577	-	-	-	-	-	-	26	366102	367442	3	1105	-	-	-	-	-	-	-	-	-	-	-	MFS permease	-	-	-	ANID_11153	1783	46140	47922	-	conserved hypothetical protein	VII	PF07690.9,PF07690.8
23240	2.19729	-	-	-	-	-	-	26	149750	149764	3	1060	-	-	-	-	-	-	-	-	-	-	-	unknown protein	-	-	-	ANID_02561	971	152746	153716	+	conserved hypothetical protein	VII	0
123079	2.22099	-	-	-	-	-	-	18	4390	4550	5	963	Effector proteins (competition and defense)	0	0	Chloroperoxidase	280794	58307	NCU11046	0	-	-	-	chloroperoxidase	-	-	-	ANID_06457	975	238081	239055	+	conserved hypothetical protein	I	PF01328.10
59368	2.29547	-	-	-	-3.21157	2.40511e-05	cre1 * DD down vs QM9414 * DD	6	486801	487094	1	132	-	-	-	-	-	-	-	-	\N	hypothetical protein	\N	unknown protein, Duf341	NCU06012	0	0	-	-	-	-	-	-	-	-
105221	2.29736	-	-	-	-	-	-	5	10341	10759	2	1819	-	-	-	-	-	-	-	-	-	-	-	unknown protein	NCU05761	0	0	-	-	-	-	-	-	-	-
63837	2.31104	-	-	-	-	-	-	12	35141	35734	2	698	Sexual development	mmi1	0	YTH family RNA binding protein,	163941	211736	NCU09365	YDR374C	-	-	-	YTH family RNA binding protein,	NCU09365	0	0	ANID_10537	2199	630	2828	+	splicing factor	II	PF00076.15,PF04146.8,PF00076.14,PF04146.7
82204	2.31389	-	-	-	-	-	-	32	225310	225618	1	1273	-	-	-	-	-	-	-	-	-	-	-	ammonium transporter, high affinity	-	-	-	-	-	-	-	-	-	-	-
66788	2.31823	-	-	-	-	-	-	19	131213	132136	4	1004	-	-	-	-	-	-	-	-	-	-	-	unknown protein	NCU01071	0	0	-	-	-	-	-	-	-	-
111912	2.33775	-	-	-	2.06987	0.00600438	cre1 * DD up vs QM9414 * DD	30	127157	127384	5	1033	-	-	-	-	-	-	-	-	-	-	-	carbonic anhydrase	NCU01103	0	0	ANID_12035	655	269170	269824	+	carbonic anhydrase	V	PF00484.12
62488	2.37852	-	-	-	-	-	-	10	880817	881065	3	309	-	-	-	-	-	-	-	-	-	-	-	MFS permease	NCU06077	0	0	ANID_02675	1614	18962	20575	-	conserved hypothetical protein	VI	PF07690.9,PF07690.8,PF00083.17,TIGR00880
79726	2.3945	-	-	-	-	-	-	15	84689	85537	7	44	-	-	-	-	-	-	-	-	-	-	-	unknown protein	-	-	-	ANID_01562	924	103645	104568	-	conserved hypothetical protein	VII	0
103455	2.43265	-	-	-	-	-	-	2	142455	143402	4	107	-	-	-	-	-	-	-	-	-	-	-	unknown protein	-	-	-	-	-	-	-	-	-	-	-
49976	2.5359	-	-	-	-	-	-	15	200211	200804	7	76	CAZymes	egl5/cel45a	Glycoside hydrolase family45	endoglucanase V EGL5 (CEL45A)	297095	58412	NCU04997	0	\N	Glycoside Hydrolase Family 45	endoglucanase V (EC 3.2.1.4); C-terminal CBM1 module	GH5 endo-?-1,4-glucanase EGL5/CEL45a	-	-	-	ANID_06786	1066	301992	303057	-	glycoside hydrolase 45 protein	I	PF02015.9,PF03330.11,PF02015.8
68279	2.54152	-	-	-	2.04202	0.00773148	cre1 * DD up vs QM9414 * DD	24	417081	417620	6	892	-	-	-	-	-	-	-	-	-	-	-	Short-chain dehydrogenase/reductase	NCU09735	0	0	ANID_12306	1165	44587	45751	+	short-chain dehydrogenase	VII	PF00106.18
75290	2.567	-	-	-	-	-	-	3	705657	708101	6	228	-	-	-	-	-	-	-	-	-	-	-	dynamin GTPase	NCU00788	0	0	-	-	-	-	-	-	-	-
54675	2.60656	-	-	-	-	-	-	1	97734	98575	5	645	Transcription factors	vib1	0	conserved hypothetical protein	145258	114530	NCU03725	0	\N	PHOG	PhoG and its homologues, are proteins that have been found to increase acid phosphatase activity within certain fungi. It is not clear that these proteins are actually the acid phosphatase themselves.	Transcriptional regulator PacG/VIB-1	NCU03725	vib-1	0	ANID_01414	1959	28577	30535	-	transcriptional regulator PacG/VIB-1	VII	PF05224.4,PF05224.5
110666	2.6153	-	-	-	-	-	-	21	489914	490095	2	749	-	-	-	-	-	-	-	-	-	-	-	ferric reductase	NCU03868	0	0	-	-	-	-	-	-	-	-
123204	2.65971	-	-	-	-	-	-	19	123595	123865	4	1001	-	-	-	-	-	-	-	-	-	-	-	lipase/esterase	-	-	-	-	-	-	-	-	-	-	-
105222	2.66921	-	-	-	-	-	-	5	13504	13562	2	1818	Effector proteins (competition and defense)	0	0	Tandem repeats	0	0	0	YML027W	-	-	-	orphan protein	-	-	-	-	-	-	-	-	-	-	-
59173	2.69895	-	-	-	-	-	-	6	1243633	1244015	1	314	-	-	-	-	-	-	-	-	-	-	-	MFS permease (A. fumigatus: "light regulation of gametogenesis protein 6")	NCU08425	0	0	ANID_09393	1724	478157	479880	+	MFS transporter	VIII	PF07690.9,PF07690.8,PF00083.17
69753	2.71356	-	-	-	-	-	-	30	243033	244115	5	995	-	-	-	-	-	-	-	-	\N	\N	cd01320, ADA, Adenosine deaminase	ADA, Adenosine deaminase	-	-	-	-	-	-	-	-	-	-	-
69692	2.75347	-	-	-	-3.39743	6.64629e-05	cre1 * DD down vs QM9414 * DD	30	241195	242190	5	996	-	-	-	-	-	-	-	-	\N	Quinoprotein amine dehydrogenase beta chain-like protein	hypothetical Quinoprotein amine dehydrogenase, beta chain-like	Quinoprotein amine dehydrogenase beta chain-like protein	-	-	-	ANID_07888	966	67940	68905	-	conserved hypothetical protein	II	0
30776	2.90451	-	-	-	-	-	-	7	708719	709003	2	230	Sulfur metabolism	0	EC number 1.14.11.17	taurine dioxygenase	184293	17533	NCU07819	YLL057C	-	-	-	alpha-ketoglutarate-dependent sulfonate diounknown proteingenase	-	-	-	-	-	-	-	-	-	-	-
104556	2.91166	-	-	-	-	-	-	3	1694138	1694297	6	506	-	-	-	-	-	-	-	-	-	-	-	unknown protein	-	-	-	-	-	-	-	-	-	-	-
6005	3.07947	-	-	-	-	-	-	38	107034	107144	4	86	-	-	-	-	-	-	-	-	-	-	-	MFS permease	NCU09831	0	0	-	-	-	-	-	-	-	-
124002	3.72551	-	-	-	5.21104	0.000267623	cre1 * DD up vs QM9414 * DD	30	28182	28520	5	1069	Transport	0	transporter containing IPR004813 domain	0	129432	58191	NCU09773	YJL212C	\N	peptide transporter	possible homolog of S. commune MTD1 that is expressed in dikaryons	Sexual differentiation process protein ISP4	NCU09773	0	0	ANID_06452	2349	223889	226237	-	peptide transporter MTD1	I	PF03169.7,TIGR00728,PF03169.8
63526	3.78228	-	-	-	-	-	-	12	829129	829626	2	480	-	-	-	-	-	-	-	-	-	-	-	SSCRP	-	-	-	-	-	-	-	-	-	-	-
54352	3.80541	-	-	-	-	-	-	1	437332	437776	5	559	-	-	-	-	-	-	-	-	-	-	-	unknown protein,	NCU03247	0	0	ANID_04198	1621	86786	88406	-	conserved hypothetical protein	II	PF02668.8,PF02668.9
69276	4.05135	-	-	-	-	-	-	28	376804	377740	3	1694	CAZymes	0	Glycoside hydrolase family30	candidate b-glycosidase distantly related to xylanase	47853	32109	NCU04395	0	\N	Glycoside hydrolase Family GH30	candidate glycoside hydrolase	GH30 endo-?-1,4-xylanase	-	-	-	-	-	-	-	-	-	-	-
59876	4.42017	-	-	-	-	-	-	7	838659	838871	2	184	-	-	-	-	-	-	-	-	-	-	-	xenobiotic compound monoounknown proteingenase, DszA family	-	-	-	ANID_09004	1944	77422	79365	-	xenobiotic compound monooxygenase	VII	PF00296.13,TIGR03860
122629	5.04924	-	-	-	-	-	-	14	6677	7290	3	1351	-	-	-	-	-	-	-	-	-	-	-	orphan protein	-	-	-	-	-	-	-	-	-	-	-
3267	6.86875	-	-	-	-2.90518	0.00483357	cre1 * DD down vs QM9414 * DD	6	113793	114080	1	32	-	-	-	-	-	-	-	-	-	-	-	MRSP1/expansin-like	-	-	-	ANID_09205	882	106123	107004	-	integral membrane protein	IV	0
109378	12.7252	-	-	-	2.11905	0.000549207	cre1 * DD up vs QM9414 * DD	15	692545	692702	7	198	-	-	-	-	-	-	-	-	\N	amidase	pfam01425, Amidase	Amidases	-	-	-	-	-	-	-	-	-	-	-

## Sheet: CRE1 DD
Gene regulation in Δcre1 (Monroy et al., 2017) - overlap with regulation by PKAc1 (darkness)
		Δcre1
		light			darkness								Schmoll et al., 2016 MMBR annotation Trichoderma								JGI TRE annotation (user curation)			Druzhinina et al., 2016	Annotation Neurospora crassa (BROAD)			Annotation Aspergillus nidulans (Broad)
Protein ID	fold Δpkac1 DD	Fold-Change	p-value	Fold-Change Description	Fold-Change	p-value	Fold-Change Description	scaffold JGI	start	end	chromosome (Marie-Nelly et al., 2014)	position in chromosome	TOPIC	gene name	subgroup	description	T atro	T virens	N crassa	S cerevisiae	name	defline	description	annotation	LOCUS NCR	SYMBOL	SYNOYM	LOCUS ANID	LENGTH	START	STOP	STRAND	NAME	CHROMOSOME	OPERON
72859	-2.0084	#N/A	#N/A	#N/A	-2.16997	0.0067777	cre1 * DD down vs QM9414 * DD	4	453880	453936	2	998	-	-	-	-	-	-	-	-	-	-	-	unknown protein UPF0023	NCU02765	0	0	ANID_05480	813	314770	315582	-	conserved hypothetical protein	V	PF01172.11,PF01172.10
102999	-2.33313	-2.50731	0.000324822	cre1 * LL down vs QM9414 * LL	-6.55323	6.95756e-07	cre1 * DD down vs QM9414 * DD	1	2308791	2309987	5	50	-	-	-	-	-	-	-	-	-	-	-	unknown protein	-	-	-	-	-	-	-	-	-	-	-
120311	-3.6384	#N/A	#N/A	#N/A	-22.9877	4.9614e-07	cre1 * DD down vs QM9414 * DD	3	31627	31635	6	12	-	-	-	-	-	-	-	-	-	-	-	orphan protein	-	-	-	-	-	-	-	-	-	-	-
69611	-7.86824	#N/A	#N/A	#N/A	-11.2382	0.000804327	cre1 * DD down vs QM9414 * DD	29	358734	359373	6	1021	-	-	-	-	-	-	-	-	-	-	-	MFS permease	-	-	-	-	-	-	-	-	-	-	-
121843	-2.25104	-2.8144	0.000829986	cre1 * LL down vs QM9414 * LL	-2.96105	0.000586901	cre1 * DD down vs QM9414 * DD	9	702659	703722	7	655	-	-	-	-	-	-	-	-	-	-	-	C6HC zinc finger protein	-	-	-	ANID_10100	1704	667566	669269	-	predicted protein	VIII	PF01485.13,PF01485.14,PF00097.17
123456	-4.04598	#N/A	#N/A	#N/A	-4.29873	0.000875988	cre1 * DD down vs QM9414 * DD	22	93102	93113	7	874	CAZymes	0	Glycoside hydrolase family65	candidate acid trehalase	127055	74715	0	YPR026W	\N	Glycoside Hydrolase Family 65	candidate a,a-trehalase	GH65 ?,?-trehalase	-	-	-	ANID_09340	3270	308332	311601	-	acid trehalase	VIII	PF03632.7,PF03632.8,PF03633.8,PF03636.7,PF03636.8,PF03633.7
4851	-2.63125	#N/A	#N/A	#N/A	-4.22057	2.78607e-05	cre1 * DD down vs QM9414 * DD	16	344558	345379	6	668	-	-	-	-	-	-	-	-	-	-	-	unknown protein	NCU04693	-	-	ANID_01781	852	41493	42344	+	conserved hypothetical protein	VII	0
123029	-2.33759	#N/A	#N/A	#N/A	-2.64445	0.000482069	cre1 * DD down vs QM9414 * DD	17	461219	461241	4	836	Antioxidant system	sod-1	0	Cu/Zn-superoxide dismutase	298583	183329	NCU02133	YJR104C	sod1	Copper/Zinc superoxide dismutase	\N	Cu2+/Zn2+ superoxide dismutase SOD1	NCU02133	sod-1	0	ANID_00241	960	290636	291595	+	superoxide dismutase	VIII	PF00080.13,PF00080.12
63868	-2.07206	#N/A	#N/A	#N/A	-3.58912	2.36134e-05	cre1 * DD down vs QM9414 * DD	12	624503	624706	2	537	-	-	-	-	-	-	-	-	-	-	-	unknown protein	NCU04214	0	0	-	-	-	-	-	-	-	-
121620	-3.48011	4.12506	0.0015984	cre1 * LL up vs QM9414 * LL	-5.55774	0.000409145	cre1 * DD down vs QM9414 * DD	8	586774	587595	3	752	-	-	-	-	-	-	-	-	nmt1	thiamine biosynthesis transporter	\N	NMT1 thiamine biosynthesis protein	NCU09345	nmt-1	0	ANID_08009	1575	32534	34108	-	thiamine biosynthesis protein	II	PF09084.3,PF09084.4
59014	-4.48405	#N/A	#N/A	#N/A	-3.99383	0.000429075	cre1 * DD down vs QM9414 * DD	5	958886	959583	2	1554	Transport	TAABC2	transporter containing IPR003439 domain	ABC multidrug transporter, related to N. crassa CDR4 and S.cerevisiae Pdr5p, TAABC2	53468	52608	NCU09830	YNR070W	-	-	-	PDR-type ABC transporters	NCU09830	mig-12	0	ANID_08489	4424	354549	358972	-	ATP-binding cassette multidrug transporter	Unmapped scaffolds	PF01061.17,PF00005.19,PF06422.5,PF06422.4,PF00005.20,PF01061.16
82235	-3.51887	#N/A	#N/A	#N/A	-3.61999	2.97492e-05	cre1 * DD down vs QM9414 * DD	33	156041	157310	4	46	CAZymes	0	Glycoside hydrolase family31	candidate a-glucosidase (required for normal cell wall synthesis)	223991	45446	NCU04674	YBR229C	\N	Glycoside Hydrolase Family 31	candidate a-glucosidase	GH31 ?-glucosidase	NCU09281	gh31-1	0	ANID_00941	2961	224944	227904	-	alpha-glucosidase	VIII	PF01055.19,PF01055.18
79599	-2.32909	#N/A	#N/A	#N/A	-2.04598	0.00183541	cre1 * DD down vs QM9414 * DD	14	544500	544681	3	1213	Calcium signaling	0	0	hypothetical Ca2+ transporter; putative Ca2+/proton exchanger, related to S. cerevisiae Vcx1p	36279	76725	NCU07075	YDL128W	\N	Ca2+ transporter	hypothetical Ca2+ transporter	Ca2+ transporter	NCU07075	cax	0	ANID_00471	1811	279736	281546	-	calcium ion transporter Vcx1	VIII	TIGR00378,PF01699.16,TIGR00846,PF01699.17
123009	-2.01657	#N/A	#N/A	#N/A	-2.58958	0.000417432	cre1 * DD down vs QM9414 * DD	17	313042	313093	4	882	-	-	-	-	-	-	-	-	-	-	-	glutamine synthetase	-	-	-	-	-	-	-	-	-	-	-
107507	-2.37635	#N/A	#N/A	#N/A	-2.77838	8.19382e-06	cre1 * DD down vs QM9414 * DD	9	943850	943996	7	592	-	-	-	-	-	-	-	-	-	-	-	unknown protein	-	-	-	-	-	-	-	-	-	-	-
79972	-2.35585	#N/A	#N/A	#N/A	-3.00988	0.00446592	cre1 * DD down vs QM9414 * DD	16	414454	414677	6	689	-	-	-	-	-	-	-	-	-	-	-	unknown protein	NCU02016	0	0	ANID_04762	857	305149	306005	-	conserved hypothetical protein	III	0
123191	-6.39663	#N/A	#N/A	#N/A	-25.8261	1.7875e-05	cre1 * DD down vs QM9414 * DD	19	25203	25706	4	972	Effector proteins (competition and defense)	0	0	Tandem repeats: Trichoderma specific	298649	216911	NCU01752	0	-	-	-	unknown protein	-	-	-	-	-	-	-	-	-	-	-
73818	-2.2097	#N/A	#N/A	#N/A	-2.31192	5.85339e-06	cre1 * DD down vs QM9414 * DD	1	1102349	1103667	5	385	Antioxidant system	cat-2	0	Catalase	297668	71997	NCU05169	YDR256C	\N	catalase	\N	Catalase	-	-	-	ANID_05918	1997	55016	57012	+	catalase C	I	PF06628.4,PF00199.11,PF06628.5,PF00199.12
22712	-2.08042	#N/A	#N/A	#N/A	-2.26752	0.000269	cre1 * DD down vs QM9414 * DD	14	59633	59830	3	1337	-	-	-	-	-	-	-	-	-	-	-	unknown protein	NCU02573	0	0	ANID_01407	654	9798	10451	+	conserved hypothetical protein	VII	PF01883.11,PF01883.12
53318	-2.19775	#N/A	#N/A	#N/A	-2.96763	5.34633e-05	cre1 * DD down vs QM9414 * DD	1	3309384	3309502	4	503	-	-	-	-	-	-	-	-	-	-	-	cytochrome c oxidase subunit Va	NCU06695	cox-6	0	ANID_08118	1024	312260	313283	+	cytochrome c oxidase polypeptide VI	II	PF02284.8,PF02284.9
103179	-2.54524	-2.69565	0.00214069	cre1 * LL down vs QM9414 * LL	-2.9419	0.0012111	cre1 * DD down vs QM9414 * DD	1	2883641	2883821	7	278	-	-	-	-	-	-	-	-	-	-	-	MFS permease	-	-	-	-	-	-	-	-	-	-	-
50212	-3.07548	#N/A	#N/A	#N/A	-3.33127	0.00229716	cre1 * DD down vs QM9414 * DD	16	425066	425254	6	692	CAZymes	0	Glycosyl transferase family2	distantly related to glycosyltransferases; Glycosyltransferases not yet assigned to a family	152522	43815	NCU09906	0	\N	Glycosyltransferase	distantly related to glycosyltransferases, Glycosyltransferases not yet assigned to a family	GT Glycosyltransferases not yet assigned to a family	NCU09906	0	0	-	-	-	-	-	-	-	-
106314	-2.14667	#N/A	#N/A	#N/A	-2.02624	0.00178721	cre1 * DD down vs QM9414 * DD	7	331026	331676	2	333	-	-	-	-	-	-	-	-	-	-	-	Ankyrin	-	-	-	-	-	-	-	-	-	-	-
120868	-2.07429	#N/A	#N/A	#N/A	-3.49031	1.1544e-05	cre1 * DD down vs QM9414 * DD	4	1818689	1818890	2	1362	-	-	-	-	-	-	-	-	rps13	Ribosomal protein S13, S15 family	Ribosomal protein S13 (S15 family) based on homology to the corresponding protein in Gibberella zeae.	Ribosomal protein S13 (S15 family) based on homology to the corresponding protein in Gibberella zeae.	NCU03038	0	0	ANID_06679	895	22452	23346	-	40S ribosomal protein	I	PF00312.14,PF00312.15,PF08069.4,PF08069.5
4744	-3.35119	#N/A	#N/A	#N/A	-5.6071	2.66585e-05	cre1 * DD down vs QM9414 * DD	15	204623	204725	7	77	-	-	-	-	-	-	-	-	-	-	-	transaldolase	-	-	-	ANID_06113	1420	235331	236750	+	conserved hypothetical protein	I	PF00923.12
123084	-2.1686	28.8314	0.000124237	cre1 * LL up vs QM9414 * LL	-47.2023	4.02995e-05	cre1 * DD down vs QM9414 * DD	18	65322	66152	5	945	-	-	-	-	-	-	-	-	\N	dehyrdogenase/reductase domain-containing protein	contains dehyrdogenase/reductase domain	chloroperoxidase	NCU02335	0	0	ANID_01548	861	55018	55878	+	short-chain dehydrogenase	VII	0
108145	-3.01049	#N/A	#N/A	#N/A	-2.67447	9.03302e-05	cre1 * DD down vs QM9414 * DD	11	352981	353163	1	1012	-	-	-	-	-	-	-	-	-	-	-	orphan protein	-	-	-	-	-	-	-	-	-	-	-
73618	-5.5093	#N/A	#N/A	#N/A	-8.42909	0.00679867	cre1 * DD down vs QM9414 * DD	1	482236	483096	5	546	Secondary metabolism	pks11s	Reducing clade I	Polyketide synthase	0	0	NCU04865	YER061C	\N	\N	\N	PKS SOR1, reducing sorbicillinoid synthase	NCU04865	pks-3	0	ANID_06791	7884	320066	327949	+	polyketide synthase	I	PF00109.19,PF00106.17,PF00107.18,PF08242.4,PF00106.18,PF00107.19,PF08241.5,PF08659.2,PF00698.13,PF08241.4,PF00698.14,PF00550.18,PF02801.14,PF02801.15,PF08242.5,PF08240.4,PF00109.18,PF08659.3
108143	-6.0352	#N/A	#N/A	#N/A	-10.771	5.57714e-06	cre1 * DD down vs QM9414 * DD	11	346066	346193	1	1010	-	-	-	-	-	-	-	-	-	-	-	orphan protein	-	-	-	-	-	-	-	-	-	-	-
102497	-2.72486	2.80274	0.00137299	cre1 * LL up vs QM9414 * LL	-3.42948	0.000378719	cre1 * DD down vs QM9414 * DD	1	504139	504304	5	542	Transcription factors	0	0	conserved hypothetical protein	180208	133408	NCU08042	YOR363C	-	-	-	Zn2Cys6 transcriptional regulator SOR3	-	-	-	ANID_03269	2150	169810	171959	-	fungal specific transcription factor	VI	PF04082.10,PF04082.11
81541	-2.49593	#N/A	#N/A	#N/A	-2.83126	0.000284229	cre1 * DD down vs QM9414 * DD	25	323610	323949	3	190	CAZymes	0	Glycoside hydrolase family128	0	299700	85672	NCU09647	0	-	-	-	GH128 protein	NCU09647	0	0	-	-	-	-	-	-	-	-
64874	-2.55565	#N/A	#N/A	#N/A	-4.7788	1.27404e-05	cre1 * DD down vs QM9414 * DD	14	581971	582644	3	1200	-	-	-	-	-	-	-	-	\N	\N	protein belonging to the major facilitator superfamily, probable tetracycline resistence protein, 14 transmembrane domains predicted	MFS toxin efflux pump	NCU09640	0	0	ANID_08095	1894	236937	238830	-	MFS toxin efflux pump	II	TIGR00711,PF07690.9,PF07690.8
108232	-19.8928	#N/A	#N/A	#N/A	-14.9417	0.00341793	cre1 * DD down vs QM9414 * DD	11	672364	672534	1	1088	-	-	-	-	-	-	-	-	-	-	-	orphan protein	-	-	-	-	-	-	-	-	-	-	-
121834	-2.1318	#N/A	#N/A	#N/A	-2.67929	0.0010773	cre1 * DD down vs QM9414 * DD	9	674173	674736	7	663	-	-	-	-	-	-	-	-	\N	adenine nucleotide translocator	\N	adenine nucleotide translocator	NCU09477	aac	acp	ANID_04064	1609	18802	20410	-	adp,ATP carrier protein	II	PF00153.20,PF00153.19
73623	-2.99578	#N/A	#N/A	#N/A	-6.87965	0.00328947	cre1 * DD down vs QM9414 * DD	1	499906	500205	5	544	-	-	-	-	-	-	-	-	-	-	-	flavoprotein monooxygenase SOR5	NCU11363	0	0	ANID_07902	1453	104124	105576	-	conserved hypothetical protein	II	PF01494.12
123946	-2.39394	#N/A	#N/A	#N/A	-6.74797	1.65219e-05	cre1 * DD down vs QM9414 * DD	29	31532	32237	6	922	-	-	-	-	-	-	-	-	\N	cellulase signal transduction associated dehydrogenase	hypothetical dehydrogenase associated with cellulase signal transduction (PMID: 15288024)	dehydrogenase associated with cellulase signal transduction (PMID: 15288024)	-	-	-	ANID_07074	1061	44776	45836	-	conserved hypothetical protein	IV	PF00106.17,PF00106.18,PF01370.14,PF02719.8,PF08659.3
108144	-3.90568	#N/A	#N/A	#N/A	-4.69286	0.000460727	cre1 * DD down vs QM9414 * DD	11	349217	349333	1	1011	-	-	-	-	-	-	-	-	-	-	-	unknown protein	-	-	-	-	-	-	-	-	-	-	-
44362	-2.48969	#N/A	#N/A	#N/A	-2.88646	5.15105e-06	cre1 * DD down vs QM9414 * DD	1	2703623	2703810	7	345	-	-	-	-	-	-	-	-	-	-	-	unknown protein	-	-	-	-	-	-	-	-	-	-	-
61551	-2.70781	#N/A	#N/A	#N/A	-2.09462	0.00436565	cre1 * DD down vs QM9414 * DD	9	649764	649949	7	674	Genome integrity	POLD4	0	DNA polymerase delta subunit 4	32316	38688	NCU03528	0	\N	conserved hypothetical protein	homologous to DNA polymerase delta, subunit 4	DNA polymeraseDelta, subunit 4	NCU03528	0	0	ANID_02446	707	66376	67082	-	DNA polymerase delta subunit 4	VII	PF04081.5,PF04081.6
106797	-2.39087	#N/A	#N/A	#N/A	-2.26378	0.00137688	cre1 * DD down vs QM9414 * DD	8	178622	179404	3	633	-	-	-	-	-	-	-	-	-	-	-	unknown protein	NCU05036	0	0	-	-	-	-	-	-	-	-
29642	-2.20686	#N/A	#N/A	#N/A	-2.94575	0.000381987	cre1 * DD down vs QM9414 * DD	3	365980	367308	6	127	-	-	-	-	-	-	-	-	\N	hypothetical protein	similar to phosphatidylserine decarboxylase	Phosphatidylserine decarboxylase	-	-	-	-	-	-	-	-	-	-	-
54850	-2.84282	#N/A	#N/A	#N/A	-3.36435	0.00201334	cre1 * DD down vs QM9414 * DD	1	2162884	2163175	5	91	-	-	-	-	-	-	-	-	-	-	-	AT DNA binding protein, putative	NCU05893	0	0	ANID_01690	1367	310207	311573	-	AT DNA binding protein	VII	PF01878.10,PF02178.11,PF01878.11
121226	-2.20348	#N/A	#N/A	#N/A	-4.34282	1.28076e-06	cre1 * DD down vs QM9414 * DD	6	978042	978549	1	263	-	-	-	-	-	-	-	-	-	-	-	unknown protein	NCU06387	0	0	-	-	-	-	-	-	-	-
43701	-4.71588	5.48842	0.00118751	cre1 * LL up vs QM9414 * LL	-13.428	4.58553e-05	cre1 * DD down vs QM9414 * DD	1	501820	502664	5	543	-	-	-	-	-	-	-	-	-	-	-	MFS multidrug transporter SOR4	-	-	-	ANID_03270	1724	172382	174105	+	MFS multidrug transporter	VI	PF07690.9,PF07690.8
80026	-2.00552	#N/A	#N/A	#N/A	-2.1853	7.38712e-06	cre1 * DD down vs QM9414 * DD	16	609081	609322	6	730	-	-	-	-	-	-	-	-	-	-	-	MFS permease	-	-	-	-	-	-	-	-	-	-	-
108914	-2.00606	#N/A	#N/A	#N/A	-2.2017	0.00117765	cre1 * DD down vs QM9414 * DD	13	860907	860918	4	326	-	-	-	-	-	-	-	-	-	-	-	methyltransferase type 11	NCU03032	0	0	ANID_05914	2910	44483	47392	+	betaine lipid synthase	I	PF11899.1,PF08241.4,PF01209.11
108586	-2.98063	#N/A	#N/A	#N/A	-4.19121	1.63572e-05	cre1 * DD down vs QM9414 * DD	12	746459	746495	2	505	-	-	-	-	-	-	-	-	-	-	-	unknown protein	-	-	-	-	-	-	-	-	-	-	-
82246	-2.68765	#N/A	#N/A	#N/A	-4.89472	5.642e-05	cre1 * DD down vs QM9414 * DD	33	190939	191517	4	56	Heterotrimeric G-protein pathway	0	7-TM receptor	VIII (PAQR, HlyIII family, mPR-like)	142943	92622	NCU04987	YOL002C	\N	mPR-type GPCR	hypothetical 7 transmembrane domain protein, putative GPCRm mPR-type, related to Magnaporthe grisea mPR-type GPCRs (PMID: 15774025)	GCPR, mPR-type	-	-	-	-	-	-	-	-	-	-	-
104816	3.12039	#N/A	#N/A	#N/A	22.8942	5.14075e-09	cre1 * DD up vs QM9414 * DD	4	619450	619828	2	1031	-	-	-	-	-	-	-	-	-	-	-	MFS permease	-	-	-	-	-	-	-	-	-	-	-
121177	2.29909	#N/A	#N/A	#N/A	3.94228	1.01791e-05	cre1 * DD up vs QM9414 * DD	6	603488	603839	1	166	-	-	-	-	-	-	-	-	-	-	-	SSCRP	NCU00716	ncw-5	0	-	-	-	-	-	-	-	-
124259	2.703	#N/A	#N/A	#N/A	9.32972	1.31701e-07	cre1 * DD up vs QM9414 * DD	43	30381	31226	2	719	-	-	-	-	-	-	-	-	-	-	-	SSCRP	-	-	-	-	-	-	-	-	-	-	-
106879	2.41782	#N/A	#N/A	#N/A	6.09338	0.000127812	cre1 * DD up vs QM9414 * DD	8	416467	416775	3	707	-	-	-	-	-	-	-	-	-	-	-	unknown protein, secreted	-	-	-	-	-	-	-	-	-	-	-
66077	2.17614	#N/A	#N/A	#N/A	4.78232	3.10134e-06	cre1 * DD up vs QM9414 * DD	17	39863	39986	4	954	-	-	-	-	-	-	-	-	-	-	-	ooc1-related protein	-	-	-	-	-	-	-	-	-	-	-
105401	2.00873	#N/A	#N/A	#N/A	2.04299	0.000583814	cre1 * DD up vs QM9414 * DD	5	575133	576037	2	1660	-	-	-	-	-	-	-	-	-	-	-	unknown protein, secreted	-	-	-	-	-	-	-	-	-	-	-
109972	2.53568	#N/A	#N/A	#N/A	3.23838	0.0015886	cre1 * DD up vs QM9414 * DD	18	184301	184538	5	908	-	-	-	-	-	-	-	-	-	-	-	orphan protein	-	-	-	-	-	-	-	-	-	-	-
55886	5.87907	#N/A	#N/A	#N/A	14.6358	2.0243e-05	cre1 * DD up vs QM9414 * DD	2	946958	947107	1	595	CAZymes	0	Glycoside hydrolase family16	candidate b-glycosidase realted to b-1,3-1,4-glucanase	310812	60900	NCU01353	0	\N	Glycoside Hydrolase Family 16	candidate b-glycosidase	GH16 glucan endo-1,3(4)-?-D-glucosidase	-	-	-	-	-	-	-	-	-	-	-
82208	2.02164	#N/A	#N/A	#N/A	6.91619	4.99515e-06	cre1 * DD up vs QM9414 * DD	33	8878	10491	4	4	Secondary metabolism	pks4g	Non-reducing clade I	Polyketide synthase	217154	209609	NCU03584	YER061C	\N	\N	replaced by tre22633	PKS4	NCU03584	per-1	0	ANID_08209	6819	5916	12734	-	polyketide synthase for naphthopyrone YWA1	II	PF00109.19,PF00550.17,PF00975.13,PF00108.16,PF00698.13,PF00975.12,PF00698.14,PF00550.18,PF02801.14,PF02801.15,PF00109.18
64125	2.85385	#N/A	#N/A	#N/A	20.5955	3.25546e-09	cre1 * DD up vs QM9414 * DD	13	326069	326289	4	199	protein kinases	0	0	CAMK type kinase	36309	58043	NCU09064	YKL101W	-	-	-	Serine/threonine protein kinase	NCU09064	stk-53	0	ANID_11101	3990	17545	21534	+	serine/threonine protein kinase	III	PF00069.17,PF07714.9,PF07714.10,PF00069.18
109378	4.25167	#N/A	#N/A	#N/A	2.11905	0.000549207	cre1 * DD up vs QM9414 * DD	15	692545	692702	7	198	-	-	-	-	-	-	-	-	\N	amidase	pfam01425, Amidase	Amidases	-	-	-	-	-	-	-	-	-	-	-
124079	2.91403	#N/A	#N/A	#N/A	37.0493	2.18883e-09	cre1 * DD up vs QM9414 * DD	33	18673	18864	4	6	-	-	-	-	-	-	-	-	\N	Multicopper Oxidase	Hypothetical Extracellular Multicopper Oxidase. Conserved catalytic residues. N-terminal secretion signal predicted by SignalP.	Multicopper oxidases	-	-	-	ANID_06635	2148	185693	187840	+	laccase	I	PF07732.8,PF07732.7,PF07731.7,PF07731.6,PF00394.15,PF00394.14
105752	2.00328	#N/A	#N/A	#N/A	7.84543	8.00383e-08	cre1 * DD up vs QM9414 * DD	5	1663050	1664192	4	358	-	-	-	-	-	-	-	-	-	-	-	C4-dicarboxylate transporter/malic acid transport protein	NCU07517	0	0	ANID_01472	1188	203772	204959	+	conserved hypothetical protein	VII	PF03595.9,PF03595.10,TIGR00816
124277	3.01118	#N/A	#N/A	#N/A	17.3018	5.94869e-07	cre1 * DD up vs QM9414 * DD	48	7108	7824	2	1380	-	-	-	-	-	-	-	-	-	-	-	SSCRP	-	-	-	-	-	-	-	-	-	-	-
109779	2.8513	#N/A	#N/A	#N/A	8.30287	1.24586e-05	cre1 * DD up vs QM9414 * DD	17	361846	363396	4	866	-	-	-	-	-	-	-	-	-	-	-	orphan protein	-	-	-	-	-	-	-	-	-	-	-
57204	2.9504	#N/A	#N/A	#N/A	8.09465	2.88069e-05	cre1 * DD up vs QM9414 * DD	3	245818	247164	6	88	-	-	-	-	-	-	-	-	-	-	-	lipase, secreted	-	-	-	ANID_01799	1353	5354	6706	+	secretory lipase	VII	PF03583.6,PF03583.7
50323	3.88115	#N/A	#N/A	#N/A	25.5805	2.57075e-05	cre1 * DD up vs QM9414 * DD	17	41130	41323	4	953	Regulators	ooc1	0	cellulose specific factor	0	0	0	0	OOC1	\N	This protein is transcribed exclusively on cellulose in constant darkness and most probably involved in cellulase signal transduction (PMID: 15959723)	OOC1	-	-	-	-	-	-	-	-	-	-	-
72379	3.40878	#N/A	#N/A	#N/A	8.81949	8.20827e-05	cre1 * DD up vs QM9414 * DD	23	444200	445376	3	1369	Asexual development	cmp1	0	……….	323283	10277	0	YKR102W	\N	proteinase inhibitor	hypothetical proteinase inhibitor with similarity to the H. lixii conidiospore surface protein cmp1	conidiospore surface protein cmp1	-	-	-	-	-	-	-	-	-	-	-
112258	4.16417	#N/A	#N/A	#N/A	13.6253	0.000235591	cre1 * DD up vs QM9414 * DD	35	103148	103957	1	1284	Effector proteins (competition and defense)	0	0	Tandem repeats: Trichoderma specific	314085	206874	0	YGL092W	-	-	-	unknown protein, contains Trichoderma specific tandem repeats	-	-	-	-	-	-	-	-	-	-	-
123236	4.881	#N/A	#N/A	#N/A	12.7173	0.000186994	cre1 * DD up vs QM9414 * DD	19	275437	275729	4	1044	Effector proteins (competition and defense)	0	0	Small cysteine-rich proteins	0	0	0	0	-	-	-	SSCRP	-	-	-	-	-	-	-	-	-	-	-
108642	3.49815	#N/A	#N/A	#N/A	3.91129	0.00314295	cre1 * DD up vs QM9414 * DD	12	967928	968866	2	447	Effector proteins (competition and defense)	0	0	Tandem repeats, T. reesei homologue shares limited amino acid sequence identity with yeast Tif3p; Translation initiation factor eIF-4B	84521	207931	NCU01418	YER150W	\N	Conserved hypothetical protein	Shares limited amino acid sequence identity with yeast Tif3p; Translation initiation factor eIF-4B.	unknown protein	-	-	-	-	-	-	-	-	-	-	-
121800	-2.17632	#N/A	#N/A	#N/A	2.06121	0.000401908	cre1 * DD up vs QM9414 * DD	9	533489	533678	7	708	-	-	-	-	-	-	-	-	\N	SPFH domain family protein	Contains the SPFH (stomatin, prohibitin, flotillin, Hfl) domain common to eukaryotic and prokaryotic organisms	stomatin-like protein	NCU03388	0	0	ANID_03163	1379	1089154	1090532	+	stomatin family protein	VI	PF01145.17,PF01145.18
72259	-2.65539	#N/A	#N/A	#N/A	6.79075	2.3326e-05	cre1 * DD up vs QM9414 * DD	20	584884	585818	4	735	Heterotrimeric G-protein pathway	0	0	RgsA-like	41236	83004	NCU05435	YOR107W	\N	PAK-box protein, p21-Rho binding	hypothetical PAK-box protein, p21-Rho binding, probable regulator of G-proteins	RgsA, regulator of G-protein signaling	NCU05435	0	0	ANID_05755	1976	432444	434419	-	conserved hypothetical protein	V	PF00615.12,PF00615.11
65744	2.5415	#N/A	#N/A	#N/A	#N/A	#N/A	#N/A	17	625422	626193	4	790	-	-	-	-	-	-	-	-	-	-	-	MFS permease	NCU02655	0	0	ANID_03884	1934	164619	166552	-	conserved hypothetical protein	II	PF07690.9,PF07690.8
22798	2.23188	#N/A	#N/A	#N/A	#N/A	#N/A	#N/A	15	397490	398600	7	118	Mevalonate metabolism	erg19	0	diphosphomevalonate decarboxylase	81587	47159	NCU11381	YNR043W	\N	mevalonate pyrophosphate decarboxylase-like protein	homologous to Erg19p of Saccharomyces cerevisiae, a mevalonate pyrophosphate decarboxylase in the ergosterol biosynthetic pathway	Erg19p of Saccharomyces cerevisiae, a mevalonate pyrophosphate decarboxylase in theErgosterol biosynthetic pathway	NCU11381	0	0	ANID_04414	1320	124009	125328	-	diphosphomevalonate decarboxylase	III	PF00288.19,PF08544.5,PF00288.18,TIGR01240
82014	2.04968	#N/A	#N/A	#N/A	#N/A	#N/A	#N/A	29	234589	235076	6	976	-	-	-	-	-	-	-	-	\N	Transmembrane amino acid transporter protein	pfam01490, Aa_trans, Transmembrane amino acid transporter protein	Aa_transTransmembrane amino acid transporter protein	-	-	-	-	-	-	-	-	-	-	-
112325	2.13241	#N/A	#N/A	#N/A	#N/A	#N/A	#N/A	37	9910	10383	7	430	-	-	-	-	-	-	-	-	-	-	-	MRSP1/expansin-like	-	-	-	-	-	-	-	-	-	-	-
109560	2.42836	#N/A	#N/A	#N/A	#N/A	#N/A	#N/A	16	444842	444874	6	695	Transcription factors	0	0	conserved hypothetical protein	317908	0	NCU09901	YGR159C	-	-	-	unknown protein, HMG related	NCU09901	0	0	-	-	-	-	-	-	-	-
104116	2.10276	#N/A	#N/A	#N/A	#N/A	#N/A	#N/A	3	197194	198195	6	72	-	-	-	-	-	-	-	-	-	-	-	Zinc-containing alcohol dehydrogenase	-	-	-	-	-	-	-	-	-	-	-
112386	2.10206	#N/A	#N/A	#N/A	#N/A	#N/A	#N/A	38	67347	67438	4	76	-	-	-	-	-	-	-	-	-	-	-	unknown protein	-	-	-	-	-	-	-	-	-	-	-
106662	2.05804	#N/A	#N/A	#N/A	#N/A	#N/A	#N/A	7	1273522	1273624	2	48	-	-	-	-	-	-	-	-	-	-	-	SSCRP	-	-	-	-	-	-	-	-	-	-	-
103113	2.10254	#N/A	#N/A	#N/A	#N/A	#N/A	#N/A	1	2708793	2708879	7	343	-	-	-	-	-	-	-	-	-	-	-	short chain dehydrognease/reductase	-	-	-	-	-	-	-	-	-	-	-
61618	2.47798	#N/A	#N/A	#N/A	#N/A	#N/A	#N/A	9	966363	966683	7	586	-	-	-	-	-	-	-	-	-	-	-	unknown protein	-	-	-	-	-	-	-	-	-	-	-
108383	2.44956	#N/A	#N/A	#N/A	#N/A	#N/A	#N/A	12	5572	6297	2	708	-	-	-	-	-	-	-	-	-	-	-	orphan protein	-	-	-	-	-	-	-	-	-	-	-
3330	2.06384	#N/A	#N/A	#N/A	#N/A	#N/A	#N/A	6	634917	635116	1	175	-	-	-	-	-	-	-	-	-	-	-	MFS permease	-	-	-	-	-	-	-	-	-	-	-
105408	2.31211	#N/A	#N/A	#N/A	#N/A	#N/A	#N/A	5	590652	590804	2	1653	-	-	-	-	-	-	-	-	-	-	-	orphan protein	-	-	-	-	-	-	-	-	-	-	-
60392	2.73521	#N/A	#N/A	#N/A	#N/A	#N/A	#N/A	7	46336	46689	2	418	-	-	-	-	-	-	-	-	-	-	-	Mitochondrial import inner membrane translocase, subunit Tim17/22	NCU03798	tim22	0	ANID_08059	671	130918	131588	-	mitochondrial import inner membrane translocase subunit tim22	II	PF02466.11,PF02466.12
102820	2.04933	#N/A	#N/A	#N/A	#N/A	#N/A	#N/A	1	1684330	1684588	5	229	-	-	-	-	-	-	-	-	\N	ferroxidase-like protein	Putative multicopper oxidase with ferroxidase activity. Involved in high affinity iron transport. Similar to Fet3 yeast ferroxidase. Contains conserved catalytic residues. N-terminal secretion signal predicted by SignalP and C-terminal transmembrane domain predecited by TMHMM	ferrooxidoreductase	NCU03498	0	0	-	-	-	-	-	-	-	-
22210	2.03664	#N/A	#N/A	#N/A	#N/A	#N/A	#N/A	8	597418	598084	3	755	-	-	-	-	-	-	-	-	-	-	-	Zinc carboxypeptidase	NCU07536	0	0	-	-	-	-	-	-	-	-
59726	2.01201	#N/A	#N/A	#N/A	#N/A	#N/A	#N/A	6	1247695	1248844	1	315	Genome integrity	CRY-DASH	0	putative photoreceptor	285589	50684	NCU00582	YOR386W	\N	DNA photolyase	hypothetical DNA photolyase, N-terminal, class 1, FAD-binding; related to Gloeobacter violaceus Cryptochrome DASH	DNA photolyase cry-dash, N-terminal, class 1, FAD-binding	NCU00582	cry	0	-	-	-	-	-	-	-	-
120722	2.16731	#N/A	#N/A	#N/A	#N/A	#N/A	#N/A	4	983091	983270	2	1130	Chromatin and histone modification	0	PP1	Related to Glc7	301856	111355	NCU00043	YER133W	\N	Serine/threonine protein phosphatases	\N	histone phosphatases	NCU00043	pph-3	ppp-1	ANID_00410	1288	92593	93880	+	serine/threonine-protein phosphatase	VIII	PF00149.20,PF00149.21
112524	2.01256	#N/A	#N/A	#N/A	#N/A	#N/A	#N/A	43	24853	25424	2	721	Transcription factors	0	0	hypothetical protein	180204	131092	NCU07007	YHR178W	\N	N-terminal binuclear Zn cluster-containing/DNA binding domain-containing protein	\N	Zn2Cys6 transcriptional regulator	NCU07007	sub-2	0	ANID_06396	2599	38747	41345	-	fungal specific transcription factor domain-containing protein	I	PF00172.11,PF00172.10,PF04082.10,PF04082.11
80091	2.03021	#N/A	#N/A	#N/A	#N/A	#N/A	#N/A	17	48230	48969	4	949	Transport	0	transporter containing IPR003663 domain	0	52301	66077	NCU06026	YEL069C	\N	quinate permease	candidate quinate permease, contains 11 transmembrane domains	quinate permease	NCU06026	qa-Y	0	ANID_01138	1705	281801	283505	+	quinate permease	VIII	PF07690.9,TIGR00879,PF07690.8,PF00083.17,PF00083.16
107329	2.2571	#N/A	#N/A	#N/A	#N/A	#N/A	#N/A	9	443507	443605	7	737	-	-	-	-	-	-	-	-	-	-	-	methionine synthase	-	-	-	-	-	-	-	-	-	-	-
66311	2.2481	#N/A	#N/A	#N/A	#N/A	#N/A	#N/A	18	265322	265817	5	883	-	-	-	-	-	-	-	-	-	-	-	MFS permease	NCU01095	0	0	ANID_03888	1962	174438	176399	+	MFS drug transporter	II	PF07690.9,PF07690.8
57399	-15.6258	#N/A	#N/A	#N/A	#N/A	#N/A	#N/A	4	1049234	1049380	2	1148	protein kinases	pkac1	0	AGC type kinase, cAMP dependent protein kinase A, catalytic subunit 1	164264	184045	NCU06240	YPL203W	PKAC1	cAMP dependent protein kinase, catalytic subunit	cAMP dependent protein kinase, catalytic subunit	cAMP dependent protein kinase, protein kinase A, catalytic subunit	NCU06240	pkac-1	0	ANID_06305	1580	198695	200274	+	cAMP-dependent protein kinase PKAC catalytic subunit	I	PF00069.17,PF07714.9,PF07714.10,PF00069.18
46002	-3.92082	#N/A	#N/A	#N/A	#N/A	#N/A	#N/A	4	739119	739119	2	1065	-	-	-	-	-	-	-	-	-	-	-	unknown protein, only in fungi	NCU04314	0	0	-	-	-	-	-	-	-	-
123865	-2.56339	#N/A	#N/A	#N/A	#N/A	#N/A	#N/A	27	407026	407490	3	1564	-	-	-	-	-	-	-	-	-	-	-	Peptidase S8 and S53, subtilisin, kexin, sedolisin	-	-	-	-	-	-	-	-	-	-	-
75878	-2.75176	#N/A	#N/A	#N/A	#N/A	#N/A	#N/A	4	743198	743893	2	1067	cAMP pathway	pkar1	0	protein kinase A, regulatory subunit 1	29552	214426	NCU01166	YIL033C	PKAR1	Protein kinase A, regulatory subunit	cAMP dependent protein kinase, regulatory subunit (PKA)	cAMP dependent protein kinase, protein kinase A, regulatory subunit	NCU01166	mcb	hah-1,pkar	ANID_04987	1679	403914	405592	-	camp-dependent protein kinase regulatory chain	III	PF00027.22,PF00027.21
105520	-2.80493	-2.34557	0.00382432	cre1 * LL down vs QM9414 * LL	#N/A	#N/A	#N/A	5	954552	954813	2	1555	Transcription factors	0	0	conserved hypothetical protein	214873	180483	NCU09829	YIL130W	\N	fungal specific transcription factor domain-containing protein	This domain is found in a number of fungal transcription factors including transcriptional activator xlnR, yeast regulatory protein GAL4, and other transcription proteins regulating a variety of cellular and metabolic processes	Zn2Cys6 transcriptional regulator	NCU09829	0	0	-	-	-	-	-	-	-	-
122523	-2.0565	#N/A	#N/A	#N/A	#N/A	#N/A	#N/A	13	203911	204664	4	172	Transcription factors	0	0	conserved hypothetical protein	127907	128625	NCU02142	YMR280C	\N	N-terminal fungal transcription regulatory domain-containing protein	The N-terminal region of a number of fungal transcriptional regulatory proteins contains a Cys-rich motif that is involved in zinc-dependent binding of DNA. The region forms a binuclear Zn cluster, in which two Zn atoms are bound by six Cys residues	Zn2Cys6 transcriptional regulator	NCU02142	0	0	ANID_03433	1387	37656	39042	-	C6 transcription factor	VI	PF00172.11,PF00172.10
120198	-2.14614	#N/A	#N/A	#N/A	#N/A	#N/A	#N/A	2	1372573	1372983	1	713	CAZymes	0	Glycosyl transferase family35	0	301237	78413	NCU07027	YPR160W	gph1	glycosyl transferase, family 35, glycogen phosphorylase 1	glycosyl transferase, family 35, glycogen phosphorylase 1	glycosyl transferase, family 35, glycogen phosphorylase 1	NCU07027	0	0	ANID_01015	3323	72660	75982	-	glycogen phosphorylase GlpV/Gph1	VIII	PF00343.12,TIGR02093,PF00343.13
82360	-2.15775	#N/A	#N/A	#N/A	#N/A	#N/A	#N/A	36	62685	63647	3	1535	-	-	-	-	-	-	-	-	-	-	-	lipase/serine esterase, putative	NCU06655	0	0	ANID_03084	1469	806956	808424	+	lipase/serine esterase	VI	PF05057.7,PF07819.6,PF05057.6
22785	-3.4264	#N/A	#N/A	#N/A	#N/A	#N/A	#N/A	14	840525	840910	3	1126	Transcription factors	0	0	conserved hypothetical protein	131482	190729	NCU04848	YJR127C	-	-	-	C2H2 transcriptional regulator (amdA ?)	NCU04848	0	0	ANID_02270	2778	55075	57852	+	regulatory protein	VII	PF00096.18,PF00096.19
123881	-3.51702	#N/A	#N/A	#N/A	#N/A	#N/A	#N/A	28	76992	77917	5	686	Transcription factors	0	0	conserved hypothetical protein	53110	33856	NCU01386	YOR363C	\N	N-terminal binuclear Zn cluster-containing/DNA binding domain-containing protein	\N	Zn2Cys6 transcriptional regulator	NCU01386	0	0	ANID_08177	3057	147807	150863	+	C6 transcription factor	II	PF00172.11,PF00172.10,PF04082.10,PF04082.11
123827	-2.0259	#N/A	#N/A	#N/A	#N/A	#N/A	#N/A	27	164303	164629	3	1633	Antioxidant system	cat-8	0	catalase-peroxidase	155960	215514	NCU05770	YKR066C	\N	bifunctional catalase/peroxidase	\N	bifunctional catalase/peroxidase	NCU05770	cat-2	0	ANID_07388	2220	165783	168002	+	catalase-peroxidase	IV	TIGR00198,PF00141.16,PF00141.15
80509	-2.42926	#N/A	#N/A	#N/A	#N/A	#N/A	#N/A	19	8713	8931	4	971	-	-	-	-	-	-	-	-	-	-	-	Cyclopropane-fatty-acyl-phospholipid synthase	NCU07859	0	0	ANID_05688	1759	251102	252860	+	cyclopropane-fatty-acyl-phospholipid synthase	V	PF08241.5,PF02353.12,PF08241.4,PF02353.13
76722	-2.73611	#N/A	#N/A	#N/A	#N/A	#N/A	#N/A	6	442244	443563	1	125	-	-	-	-	-	-	-	-	\N	flavohemoglobin	\N	flavohemoglobin	NCU02096	0	0	ANID_07169	1481	103561	105041	+	flavohemoprotein	IV	PF00970.16,PF00042.14,PF00175.14,PF00042.15,PF00175.13,PF00970.17
4663	-5.39211	#N/A	#N/A	#N/A	#N/A	#N/A	#N/A	14	481450	482938	3	1225	-	-	-	-	-	-	-	-	-	-	-	unknown protein	NCU02609	0	0	ANID_01995	2711	48824	51534	+	conserved hypothetical protein	VII	0
75146	-2.04073	#N/A	#N/A	#N/A	#N/A	#N/A	#N/A	3	124243	125904	6	45	RAS-GTPases	0	Rab GTPase activator	RabGAP/TBC	90589	89077	NCU02211	YPL249C	-	-	-	unknown protein	NCU02211	0	0	ANID_03752	2868	641109	643976	-	TBC domain-containing protein	II	PF00566.11
4480	-2.32073	#N/A	#N/A	#N/A	#N/A	#N/A	#N/A	12	995271	995770	2	437	-	-	-	-	-	-	-	-	\N	\N	\N	dihydroxacetione kinase Dak1	NCU03779	dak-1	0	ANID_00034	2014	113407	115420	-	dihydroxyacetone kinase	VIII	PF02734.9,TIGR02361,PF02733.9,PF02734.10,PF02733.10
43664	-5.12608	#N/A	#N/A	#N/A	#N/A	#N/A	#N/A	1	393775	395065	5	568	-	-	-	-	-	-	-	-	ugp1	UTP-glucose-1-phosphate uridylyltransferase	\N	UTP-glucose-1-phosphate uridylyltransferase	NCU02797	0	0	ANID_09148	2503	275236	277738	-	UDP-glucose pyrophosphorylase	IV	PF01704.11,PF01704.10
104968	-2.45703	#N/A	#N/A	#N/A	#N/A	#N/A	#N/A	4	1098048	1098724	2	1160	-	-	-	-	-	-	-	-	-	-	-	unknown protein	-	-	-	-	-	-	-	-	-	-	-
123071	-3.50757	#N/A	#N/A	#N/A	#N/A	#N/A	#N/A	17	753157	753167	4	766	-	-	-	-	-	-	-	-	ATP2	\N	ATP synthase beta chain, mitochondrial precursor, associated to cellulase signal transduction (PMID: 15288024)	ATP synthase beta chain, mitochondrial precursor, associated to cellulase signal transduction (PMID: 15288024)	NCU05430	atp-2	0	ANID_02315	2376	115356	117731	-	mitochondrial ATP synthase	VII	PF00006.18,PF00306.20,PF00006.17,PF02874.15,TIGR01039,PF00306.19,PF02874.16
74282	-5.08036	#N/A	#N/A	#N/A	#N/A	#N/A	#N/A	1	2815496	2817706	7	305	Effector proteins (competition and defense)	0	0	Tandem repeats: possible associate to cell wall	217708	170508	0	0	-	-	-	QI74 orthologue	-	-	-	-	-	-	-	-	-	-	-
27689	-2.75359	#N/A	#N/A	#N/A	#N/A	#N/A	#N/A	2	493892	494465	1	475	-	-	-	-	-	-	-	-	-	-	-	MFS permease	NCU07668	0	0	ANID_00890	2286	79063	81348	+	MFS multidrug transporter	VIII	PF07690.9,PF07690.8,PF00083.17
60089	-2.05965	#N/A	#N/A	#N/A	#N/A	#N/A	#N/A	7	788741	789187	2	207	-	-	-	-	-	-	-	-	-	-	-	succinate dehydrogenase cytochrome b subunit	NCU07756	tca-11	0	ANID_08793	793	183260	184052	+	succinate dehydrogenase cytochrome b560 subunit	III	PF01127.14,TIGR02970,PF01127.15
105251	-2.38959	#N/A	#N/A	#N/A	#N/A	#N/A	#N/A	5	105487	107749	2	1793	-	-	-	-	-	-	-	-	-	-	-	unknown protein	-	-	-	-	-	-	-	-	-	-	-
80206	-2.14949	#N/A	#N/A	#N/A	#N/A	#N/A	#N/A	17	483160	483240	4	830	-	-	-	-	-	-	-	-	-	-	-	unknown protein	NCU02595	0	0	ANID_08750	503	42513	43015	+	conserved hypothetical protein	III	PF07955.3,PF07955.4
68036	-2.127	-2.15837	0.00248852	cre1 * LL down vs QM9414 * LL	#N/A	#N/A	#N/A	23	412173	412355	3	1380	-	-	-	-	-	-	-	-	\N	Cystathionine beta-lyase/cystathionine gamma-synthase	COG0626, MetC, Cystathionine beta-lyases/cystathionine gamma-synthases	Cystathionine beta-lyases/cystathionine gamma-synthases	NCU08117	0	0	-	-	-	-	-	-	-	-
121660	-2.00978	-2.10186	0.00907356	cre1 * LL down vs QM9414 * LL	#N/A	#N/A	#N/A	8	897835	898686	3	839	-	-	-	-	-	-	-	-	-	-	-	unknown protein	NCU04550	0	0	ANID_10364	828	753323	754150	-	conserved hypothetical protein	VI	0
80784	-2.18852	#N/A	#N/A	#N/A	#N/A	#N/A	#N/A	20	509958	510528	4	719	RAS-GTPases	0	Guanine nucleotide exchange factors (GEFs)	ARFsGEF Sec7	161191	213773	NCU01539	YNR013C	-	-	-	Guanine nucleotide exchange factors (GEFs)	NCU01539	0	0	ANID_10849	3520	108438	111957	-	conserved hypothetical protein	I	PF10366.2,PF00637.13,PF10367.2,PF10366.1,PF00780.15,PF10367.1
77014	-3.31289	#N/A	#N/A	#N/A	#N/A	#N/A	#N/A	7	266236	266293	2	351	-	-	-	-	-	-	-	-	\N	guanosine diphosphatase	Guanosine diphosphatase located in the Golgi, involved in the transport of GDP-mannose into the Golgi lumen by converting GDP to GMP after mannose is transferred to its substrate	Guanosine diphosphatase, transport of GDP-mannose into the Golgi lumen	NCU03713	0	0	ANID_01082	1635	120374	122008	-	guanosine-diphosphatase	VIII	PF01150.9,PF01150.10
64794	-2.19905	#N/A	#N/A	#N/A	#N/A	#N/A	#N/A	14	31459	31900	3	1343	-	-	-	-	-	-	-	-	-	-	-	unknown protein	NCU02559	0	0	ANID_00442	1020	192521	193540	-	conserved hypothetical protein	VIII	PF06229.5
120877	-2.12132	#N/A	#N/A	#N/A	#N/A	#N/A	#N/A	5	85539	85948	2	1800	-	-	-	-	-	-	-	-	-	-	-	Zn-dependent ߀-lactamase	NCU07111	0	0	ANID_01826	1026	83424	84449	+	metallo-beta-lactamase domain-containing protein	VII	PF00753.19,PF00753.20
3362	-2.15233	#N/A	#N/A	#N/A	#N/A	#N/A	#N/A	6	919924	920576	1	249	-	-	-	-	-	-	-	-	-	-	-	Phosphatidylinositol 3- and 4-kinase	NCU04355	0	0	ANID_10791	2380	11407	13786	+	phosphatidylinositol 4-kinase type II subunit alpha	I	PF00454.19,PF00454.20
79568	-2.10264	#N/A	#N/A	#N/A	#N/A	#N/A	#N/A	14	441590	441664	3	1236	-	-	-	-	-	-	-	-	-	-	-	UDP-N-acetylglucosamine pyrophosphorylase	NCU02109	0	0	ANID_09094	1710	119810	121519	-	UDP-N-acetylglucosamine pyrophosphorylase	IV	PF01704.11,PF01704.10
27492	-2.06111	#N/A	#N/A	#N/A	#N/A	#N/A	#N/A	9	22082	22154	7	843	-	-	-	-	-	-	-	-	\N	Hypothetical protein	Contains Interpro motif corresponding to tRNA pseudouridine synthase.	tRNA pseudouridine synthase.	NCU07528	0	0	ANID_06165	1908	113694	115601	-	tRNA pseudouridine synthase	I	PF01416.12,PF01416.13,TIGR00071
121814	-2.38305	#N/A	#N/A	#N/A	#N/A	#N/A	#N/A	9	585047	585133	7	693	-	-	-	-	-	-	-	-	\N	alanine-glyoxylate aminotransferase	\N	alanine-glyoxylate aminotransferase	NCU01821	0	0	ANID_01342	1404	109662	111065	+	aminotransferase	VIII	PF01053.13,PF00266.12
74118	-4.00437	#N/A	#N/A	#N/A	#N/A	#N/A	#N/A	1	2007714	2007780	5	133	-	-	-	-	-	-	-	-	-	-	-	unknown protein	NCU10273	0	0	ANID_01282	1189	282910	284098	-	Hsc70 cochaperone	VIII	PF07719.9,PF00515.21,PF00515.20
80288	-3.49475	#N/A	#N/A	#N/A	#N/A	#N/A	#N/A	17	758147	758372	4	764	-	-	-	-	-	-	-	-	-	-	-	cytochrome c oxidase polypeptide V	NCU05457	cya-4	0	ANID_02316	769	118879	119647	-	cytochrome c oxidase polypeptide V	VII	PF02936.6,PF02936.7
65965	-2.03956	#N/A	#N/A	#N/A	#N/A	#N/A	#N/A	17	645126	645591	4	787	-	-	-	-	-	-	-	-	-	-	-	unknown protein	NCU02648	0	0	-	-	-	-	-	-	-	-
21294	-2.24186	#N/A	#N/A	#N/A	#N/A	#N/A	#N/A	1	2086847	2086881	5	118	RAS-GTPases	Rho2	RHO family	Rho2: Ras homology family 2	156444	71661	NCU08683	YNL090W	\N	RAS-like GTPase, Rho2 subfamily	candidate Ras-like GTPase, Rho2 subfamily putatively involved in cell morphogenesis and control of cell wall intetrity, related to Paracoccidioides brasiliensis Rho2	rho2	NCU08683	rho-2	0	ANID_04953	1631	306863	308493	+	small Rho-type GTPase	III	PF00071.14,PF00071.15,TIGR00231,PF00025.14,PF08477.5,PF08477.6
4136	-2.17606	#N/A	#N/A	#N/A	#N/A	#N/A	#N/A	10	865115	865734	3	314	-	-	-	-	-	-	-	-	\N	transcription elongation factor 5	shares amino acid sequence identity with chromatin (transcription) elongation factor spt5.	chromatin (transcription) elongation factor spt5.	-	-	-	-	-	-	-	-	-	-	-
52375	-2.27583	#N/A	#N/A	#N/A	#N/A	#N/A	#N/A	31	33994	35520	3	58	-	-	-	-	-	-	-	-	-	-	-	Aldehyde dehydrogenase	-	-	-	ANID_01430	1609	75595	77203	+	betaine aldehyde dehydrogenase	VII	PF00171.15,PF00171.14
77570	-2.00369	#N/A	#N/A	#N/A	#N/A	#N/A	#N/A	8	658246	659628	3	773	-	-	-	-	-	-	-	-	-	-	-	Vesicle coat complex COPII, Sfb3	NCU06868	0	0	ANID_03080	3289	792958	796246	-	Sec23/Sec24 family protein	VI	PF04810.8,PF00626.15,PF08033.5,PF08033.4,PF04815.7,PF04811.7,PF04810.7,PF04811.8,PF04815.8,PF00626.14
54071	-2.56968	#N/A	#N/A	#N/A	#N/A	#N/A	#N/A	1	1677448	1677768	5	231	-	-	-	-	-	-	-	-	\N	NAD+ synthase	containing domains characteristic for NAD+ synthetases and Nitrilase/cyanide hydratase and apolipoprotein N-acyltransferase	NAD+ synthetases/Nitrilase/cyanide hydratase/apolipoprotein N-acyltransferase	NCU04648	0	0	ANID_08203	2928	31628	34555	-	glutamine-dependent NAD(+) synthetase	II	PF00795.14,PF02540.10,PF00795.15
54589	-2.30395	#N/A	#N/A	#N/A	#N/A	#N/A	#N/A	1	1274105	1274821	5	341	-	-	-	-	-	-	-	-	-	-	-	type 2A phosphatase activator TIP41	NCU00109	0	0	ANID_05814	947	44853	45799	-	TOR signaling pathway protein	I	PF04176.5,PF04176.6
46597	-2.17009	#N/A	#N/A	#N/A	#N/A	#N/A	#N/A	5	1062961	1064301	2	1521	-	-	-	-	-	-	-	-	-	-	-	unknown protein	NCU03263	0	0	ANID_09149	4975	279056	284030	-	membrane bound C2 domain-containing protein	IV	PF00168.23,PF00168.22
78866	-2.00771	#N/A	#N/A	#N/A	#N/A	#N/A	#N/A	12	11533	12148	2	705	-	-	-	-	-	-	-	-	-	-	-	unknown protein	NCU02746	vma-13	0	ANID_01211	1714	56916	58629	+	vacuolar ATP synthase subunit H	VIII	PF03224.6,PF11698.1,PF03224.7
21481	-2.18331	#N/A	#N/A	#N/A	#N/A	#N/A	#N/A	2	1016383	1016457	1	615	-	-	-	-	-	-	-	-	\N	\N	COG1058, CinA, Predicted nucleotide-utilizing enzyme related to molybdopterin-biosynthesis enzyme MoeA	CinA Predicted nucleotide-utilizing enzyme related to molybdopterin-biosynthesis enzyme MoeA	NCU08824	0	0	ANID_00183	981	113593	114573	-	molybdopterin binding domain-containing protein	VIII	TIGR00177,PF00994.16,PF00994.17
105081	-2.0065	#N/A	#N/A	#N/A	#N/A	#N/A	#N/A	4	1400520	1400983	2	1248	-	-	-	-	-	-	-	-	\N	EF-hand protein	hypothetical protein comprising calcium binding EF-hand domain, related to A. fumigatus Ca2+ binding modulator protein Alg2	peflin	NCU02738	pef-1	0	ANID_02986	1183	534318	535500	-	EF hand domain-containing protein	VI	PF00036.24,PF00036.25
80437	-2.01002	#N/A	#N/A	#N/A	#N/A	#N/A	#N/A	18	556256	557049	5	825	-	-	-	-	-	-	-	-	-	-	-	unknown protein	NCU04116	0	0	ANID_02049	1688	155951	157638	-	DUF618 domain-containing protein	VII	PF04818.6,PF04818.5
74498	-2.10235	#N/A	#N/A	#N/A	#N/A	#N/A	#N/A	1	3510015	3510032	4	447	-	-	-	-	-	-	-	-	\N	Conserved hypothetical protein	Related to translation initiation factor 2 beta subunit (Interpro motif IF5).	translation initiation factor 2 beta subunit (Interpro motif IF5).	NCU04640	0	0	ANID_02992	1408	545918	547325	+	eukaryotic translation initiation factor 2 beta subunit	VI	PF01873.9,TIGR00311,PF01873.10
64784	-2.13738	#N/A	#N/A	#N/A	#N/A	#N/A	#N/A	14	681769	682000	3	1173	Transcription factors	0	0	hypothetical protein	173428	83155	NCU03938	YBR239C	-	-	-	Zn2Cys6 transcriptional regulator	NCU03938	aod-5	0	ANID_07468	2170	138618	140787	+	transcription factor	IV	PF00172.10
56117	-3.02071	#N/A	#N/A	#N/A	#N/A	#N/A	#N/A	2	1401978	1402612	1	719	-	-	-	-	-	-	-	-	-	-	-	unknown protein	NCU08827	0	0	ANID_07108	1266	61990	63255	-	conserved hypothetical protein	IV	0
67366	-2.07756	#N/A	#N/A	#N/A	#N/A	#N/A	#N/A	21	556016	556654	2	732	-	-	-	-	-	-	-	-	\N	\N	Shows amino acid sequence similarity to S. cerevisiae mitochondrial ribosomal protein MRPL49.	ribosomal protein MRPL49.	NCU00977	0	0	ANID_11691	708	331472	332179	+	aconitate hydratase	VI	0
4479	-3.13163	#N/A	#N/A	#N/A	#N/A	#N/A	#N/A	12	994335	994354	2	438	-	-	-	-	-	-	-	-	-	-	-	small nuclear ribonucleoprotein Sm D2	NCU03778	0	0	ANID_01802	821	14355	15175	+	small nuclear ribonucleoprotein SmD2	VII	PF01423.14,PF01423.15
73678	-2.17098	#N/A	#N/A	#N/A	#N/A	#N/A	#N/A	1	616996	617100	5	507	Glycosylation	0	Calnexin	related to S. cerevisiae CNE1	146528	72041	NCU09265	YAL058W	\N	calnexin	Candidate calnexin due to high identity with calnexin clxA from Aspergillus niger	calnexin, high identity with A. niger clxA	NCU09265	0	0	ANID_03592	2158	150272	152429	-	calnexin	II	PF00262.11,PF00262.10
58389	-2.78776	#N/A	#N/A	#N/A	#N/A	#N/A	#N/A	5	893070	893837	2	1576	Transcription factors	0	0	conserved hypothetical protein	83616	52617	NCU09615	YOR363C	-	-	-	Zn2Cys6 transcriptional regulator	-	-	-	ANID_07776	1630	115171	116800	+	conserved hypothetical protein	IV	PF00172.11,PF00172.10
48541	-2.01698	#N/A	#N/A	#N/A	#N/A	#N/A	#N/A	10	581247	581284	3	411	-	-	-	-	-	-	-	-	-	-	-	unknown protein	NCU02950	0	0	ANID_05204	1632	146070	147701	+	conserved hypothetical protein	V	0
65659	-2.03317	#N/A	#N/A	#N/A	#N/A	#N/A	#N/A	16	565677	565854	6	716	Calcium signaling	0	0	myosin regulatory light chain cdc4, EF-hand protein, putative, related to S. cerevisiae mlc1	46760	72145	NCU06617	YGL106W	\N	\N	contains calcium binding EF-hand domain	calcium binding EF-hand protein	NCU06617	0	0	ANID_06732	1166	144525	145690	-	calmodulin-beta	I	0
57263	-2.06272	#N/A	#N/A	#N/A	#N/A	#N/A	#N/A	4	385740	385997	2	984	-	-	-	-	-	-	-	-	-	-	-	protoporphyrinogen oxidase, putative	-	-	-	ANID_03920	1954	56043	57996	+	protoporphyrinogen oxidase	II	PF01266.17,TIGR00562,PF01593.16,PF01593.17
58790	-2.41137	#N/A	#N/A	#N/A	#N/A	#N/A	#N/A	5	1462564	1463051	2	1424	-	-	-	-	-	-	-	-	-	-	-	glycerol-3-phosphate phosphatase, putative	NCU03068	pdx-3	0	ANID_01216	1172	69870	71041	+	glycerol-3-phosphate phosphatase	VIII	PF00702.19,PF00702.18,TIGR01509
22532	-2.6747	#N/A	#N/A	#N/A	#N/A	#N/A	#N/A	11	846653	847547	1	1137	Transcription factors	0	0	conserved hypothetical protein	141284	2765	NCU08744	YDR259C	\N	Hypothetical basic-leucine zipper transcription factor	The basic-leucine zipper (bZIP) transcription factors are proteins that contain a basic region mediating sequence-specific DNA-binding followed by a leucine zipper region required for dimerization.	BZIP transcriptional regulator	NCU08744	0	0	ANID_11891	1910	263249	265158	+	conserved hypothetical protein	VIII	PF00170.14,PF07716.7,PF00170.13,PF07716.8
64112	-2.1235	#N/A	#N/A	#N/A	#N/A	#N/A	#N/A	13	586794	587297	4	269	-	-	-	-	-	-	-	-	-	-	-	unknown protein	NCU03211	0	0	ANID_05230	984	241183	242166	+	conserved hypothetical protein	V	0
123900	-2.01277	#N/A	#N/A	#N/A	#N/A	#N/A	#N/A	28	152018	152109	5	709	-	-	-	-	-	-	-	-	\N	Conserved hypothetical protein	containing a possible Interpro domain corresponding to ribosomal protein S9.	ribosomal protein S9.	NCU03827	0	0	ANID_06564	1006	204199	205204	+	37S ribosomal protein S9	I	PF00380.11,PF00380.12
21256	-2.39951	#N/A	#N/A	#N/A	#N/A	#N/A	#N/A	1	1613858	1614546	5	246	Protein phosphatases	0	PP2C	Protein Phosphatase 2C-like/pyruvate dehydrogenase (lipoamide) phoshatase	50094	84520	NCU01767	YOR090C	\N	protein phosphatase 2C-like protein	phosphatase, 2C-like	protein phosphatase 2C	NCU01767	0	0	ANID_05722	1907	340709	342615	+	phophatase 2C family protein	V	PF00481.14,PF00481.13
53601	-2.01398	#N/A	#N/A	#N/A	#N/A	#N/A	#N/A	1	3054250	3054336	4	569	Sexual development	SNC2	ascospore membrane formation - SNARE complex	Vesicle membrane receptor protein (v-SNARE) ,	146380	43757	NCU00566	YOR327C	snc1	Synaptobrevin	Vesicle-associated membrane protein (synaptobrevin, v-SNARE) homolog involved in mediating targeting and transport of secretory proteins	Synaptobrevin/VAMP-like protein	NCU00566	0	0	ANID_08769	1197	95148	96344	+	conserved hypothetical protein	III	PF00957.13,PF00957.14
58366	-4.08623	#N/A	#N/A	#N/A	#N/A	#N/A	#N/A	5	767731	767950	2	1617	-	-	-	-	-	-	-	-	-	-	-	AAA+-type ATPase	-	-	-	-	-	-	-	-	-	-	-
123850	-2.74838	#N/A	#N/A	#N/A	#N/A	#N/A	#N/A	27	306678	306724	3	1588	-	-	-	-	-	-	-	-	rla1	Ribosomal protein P1	60s acid ribosomal protein P1 based on homology to corresponding proteins in fungi and yeasts.	60s acid ribosomal protein P1 based on homology to corresponding proteins in fungi and yeasts.	NCU08960	0	0	ANID_05719	1146	335078	336223	+	60S acidic ribosomal protein P1	V	PF00428.12,PF00428.11
44230	-3.05325	#N/A	#N/A	#N/A	#N/A	#N/A	#N/A	1	2120956	2121798	5	104	CAZymes	0	Carbohydrate binding module family20	0	297870	215557	NCU03600	YNL173C	-	-	-	unknown protein	NCU03600	0	0	ANID_09121	1835	196202	198036	+	conserved hypothetical protein	IV	0
29957	-2.28224	#N/A	#N/A	#N/A	#N/A	#N/A	#N/A	3	330867	331038	6	115	-	-	-	-	-	-	-	-	-	-	-	unknown protein	NCU06576	0	0	ANID_11915	1301	28587	29887	-	conserved hypothetical protein	I	PF08577.4,PF08577.3,PF11566.1
103625	-2.01788	#N/A	#N/A	#N/A	#N/A	#N/A	#N/A	2	673782	674234	1	528	-	-	-	-	-	-	-	-	-	-	-	proteasome maturation factor UMP1, putative	NCU05227	0	0	ANID_04731	648	221268	221915	+	20S proteasome maturation protein Ump1	III	PF05348.3,PF05348.4
106769	-2.40584	#N/A	#N/A	#N/A	#N/A	#N/A	#N/A	8	95677	95710	3	610	Genome integrity	SMC6	0	Structural maintenance of chromosomes protein 6	293043	212451	NCU02402	YLR383W	-	-	-	Structural maintenance of chromosomes protein 6	NCU02402	0	0	ANID_10415	4285	54726	59010	+	DNA repair protein Rad18	VI	PF02463.11,PF02463.12
2835	-2.2643	#N/A	#N/A	#N/A	#N/A	#N/A	#N/A	4	466262	466398	2	1002	-	-	-	-	-	-	-	-	-	-	-	unknown protein	NCU03303	0	0	ANID_04450	1606	70452	72057	+	UBX domain-containing protein	III	PF11470.1,PF00789.13
112018	-2.22468	#N/A	#N/A	#N/A	#N/A	#N/A	#N/A	31	166272	166955	3	21	Secondary metabolism	tps2	0	Terpenoid synthase domain containing	296843	214993	0	0	-	-	-	Terpenoid synthase domain containing TPS2	-	-	-	-	-	-	-	-	-	-	-
68412	-2.16071	#N/A	#N/A	#N/A	#N/A	#N/A	#N/A	25	143871	144215	3	133	-	-	-	-	-	-	-	-	\N	sphingosine kinase	hypothetical sphingosine kinase, involved in signal transduction, synthesizes the second messenger sphingosine-1-phosphate	Sphingoid long-chain base kinase	NCU07937	0	0	ANID_01176	1827	400538	402364	-	sphingosine kinase	VIII	PF00781.16,PF00781.17
123213	-2.09214	#N/A	#N/A	#N/A	#N/A	#N/A	#N/A	19	175657	178482	4	1020	-	-	-	-	-	-	-	-	\N	\N	Putative cell wall protein. Ser/Thr-rich.	cell wall protein. Ser/Thr-rich.	NCU04373	0	0	ANID_07041	2466	223741	226206	+	conserved hypothetical protein	IV	0
122929	-3.00175	#N/A	#N/A	#N/A	#N/A	#N/A	#N/A	16	550028	550102	6	711	-	-	-	-	-	-	-	-	-	-	-	unknown protein	NCU08602	0	0	ANID_11332	547	53094	53640	-	conserved hypothetical protein	VII	0
73621	-3.53434	#N/A	#N/A	#N/A	#N/A	#N/A	#N/A	1	491045	491683	5	545	Secondary metabolism	pks10s	Non-reducing clade III	Polyketide synthase	0	0	NCU03584	YER061C	\N	polyketide synthase	candidate polyketide synthase	PKS SOR2 non-reducing sorbicillinoid synthase	-	-	-	ANID_07903	7883	106829	114711	+	polyketide synthase	II	PF00109.19,PF00550.17,PF07993.5,PF07993.4,PF08242.4,PF08241.5,PF00108.16,PF00698.13,PF08241.4,PF00698.14,PF00550.18,PF02801.14,PF02801.15,PF08242.5,PF01370.14,PF00109.18
54227	-2.25631	#N/A	#N/A	#N/A	#N/A	#N/A	#N/A	1	2776507	2777426	7	319	-	-	-	-	-	-	-	-	-	-	-	short-chain dehydrogenase/reductase	-	-	-	-	-	-	-	-	-	-	-
81122	-3.04434	2.50723	0.00537696	cre1 * LL up vs QM9414 * LL	#N/A	#N/A	#N/A	22	438078	438962	7	976	-	-	-	-	-	-	-	-	-	-	-	unknown protein, 4 TM, only in Sordariomycetes	-	-	-	-	-	-	-	-	-	-	-

## Sheet: LIGHT
Gene regulation by light in wild-type QM9414 (Tisch et al., 2011) - overlap with regulation by PKAc1 (light and darkness)
Protein ID	fold	condition	Fold-Change	p-value	Fold-Change Description
46816	2.85381	Δpkac LL	-	-	-
46819	2.08939	Δpkac LL	-	-	-
3267	6.86875	Δpkac LL	-3.00651	3.23555e-05	QM9414 * LL down vs QM9414 * DD
59333	6.67343	Δpkac LL	2.4913	0.0250967	QM9414 * LL up vs QM9414 * DD
121136	-2.50597	Δpkac LL	-	-	-
59770	-2.02884	Δpkac LL	-	-	-
59665	-2.26765	Δpkac LL	-	-	-
76713	-2.25657	Δpkac LL	-	-	-
59368	2.29547	Δpkac LL	-	-	-
59382	-4.51916	Δpkac LL	-	-	-
105980	-2.21689	Δpkac LL	-	-	-
3333	2.84906	Δpkac LL	-	-	-
46936	-2.75942	Δpkac LL	-	-	-
76880	2.15217	Δpkac LL	-	-	-
106120	2.18267	Δpkac LL	-2.13915	0.0020996	QM9414 * LL down vs QM9414 * DD
59173	2.69895	Δpkac LL	-	-	-
106181	-2.49165	Δpkac LL	2.74273	0.000195034	QM9414 * LL up vs QM9414 * DD
124341	-7.32235	Δpkac LL	5.67411	2.25187e-05	QM9414 * LL up vs QM9414 * DD
74580	-2.23483	Δpkac LL	2.22545	0.000134908	QM9414 * LL up vs QM9414 * DD
2316	-2.11501	Δpkac LL	-	-	-
55887	5.40739	Δpkac LL	-3.14967	4.10129e-06	QM9414 * LL down vs QM9414 * DD
103694	-2.63867	Δpkac LL	-	-	-
55709	-5.64661	Δpkac LL	-	-	-
55240	-2.36811	Δpkac LL	-	-	-
120198	-2.17924	Δpkac LL	-	-	-
21509	-2.29781	Δpkac LL	-	-	-
74971	-2.06255	Δpkac LL	-	-	-
75036	-2.23254	Δpkac LL	-	-	-
22464	-2.13767	Δpkac LL	-	-	-
48747	-2.01135	Δpkac LL	-	-	-
78732	2.15233	Δpkac LL	-	-	-
4308	-2.23064	Δpkac LL	-	-	-
112094	-2.25426	Δpkac LL	-	-	-
82204	2.31389	Δpkac LL	-	-	-
70355	-6.86191	Δpkac LL	-	-	-
112567	6.255	Δpkac LL	2.61435	0.000138822	QM9414 * LL up vs QM9414 * DD
60144	7.58496	Δpkac LL	3.26508	0.00904591	QM9414 * LL up vs QM9414 * DD
60337	3.94021	Δpkac LL	-	-	-
47432	-2.02779	Δpkac LL	-	-	-
60118	-2.38202	Δpkac LL	-	-	-
121441	-3.0675	Δpkac LL	2.41592	0.0133005	QM9414 * LL up vs QM9414 * DD
22110	4.03415	Δpkac LL	-	-	-
59876	4.42017	Δpkac LL	2.79077	0.00343852	QM9414 * LL up vs QM9414 * DD
73250	4.57458	Δpkac LL	2.0153	0.0364148	QM9414 * LL up vs QM9414 * DD
3532	4.09724	Δpkac LL	-	-	-
30776	2.90451	Δpkac LL	-	-	-
121396	-7.14946	Δpkac LL	2.5973	0.0359462	QM9414 * LL up vs QM9414 * DD
47286	-3.58417	Δpkac LL	2.14899	0.0250756	QM9414 * LL up vs QM9414 * DD
22093	-5.34153	Δpkac LL	-	-	-
3449	2.20058	Δpkac LL	-	-	-
122487	-4.29683	Δpkac LL	-	-	-
63526	3.78228	Δpkac LL	-	-	-
122448	3.2086	Δpkac LL	-3.0558	1.04393e-07	QM9414 * LL down vs QM9414 * DD
63837	2.31104	Δpkac LL	-	-	-
67494	-2.14237	Δpkac LL	-	-	-
110666	2.6153	Δpkac LL	-	-	-
110653	-2.35844	Δpkac LL	-	-	-
80879	2.65184	Δpkac LL	-3.52274	0.0162781	QM9414 * LL down vs QM9414 * DD
57737	2.01391	Δpkac LL	-	-	-
72859	-2.98348	Δpkac LL	-	-	-
21758	-2.46181	Δpkac LL	-	-	-
57472	-2.44274	Δpkac LL	-	-	-
46002	-4.68183	Δpkac LL	-	-	-
75878	-3.47781	Δpkac LL	-	-	-
57399	-12.574	Δpkac LL	-	-	-
105106	-3.27975	Δpkac LL	4.22875	2.91106e-06	QM9414 * LL up vs QM9414 * DD
21836	-2.02533	Δpkac LL	-	-	-
105520	-2.53102	Δpkac LL	-	-	-
120975	-2.82063	Δpkac LL	-	-	-
58580	3.48276	Δpkac LL	2.66655	0.0142077	QM9414 * LL up vs QM9414 * DD
58521	5.10001	Δpkac LL	2.20614	0.0295092	QM9414 * LL up vs QM9414 * DD
120943	-3.03687	Δpkac LL	-	-	-
120911	-2.28713	Δpkac LL	2.00425	0.00123259	QM9414 * LL up vs QM9414 * DD
105222	2.66921	Δpkac LL	2.03524	0.0218759	QM9414 * LL up vs QM9414 * DD
105221	2.29736	Δpkac LL	-	-	-
124040	2.10163	Δpkac LL	-	-	-
69904	2.11279	Δpkac LL	-	-	-
70803	2.06943	Δpkac LL	-	-	-
123673	-2.95361	Δpkac LL	-2.34831	0.000356915	QM9414 * LL down vs QM9414 * DD
123681	-2.06755	Δpkac LL	-	-	-
23200	-2.08583	Δpkac LL	-	-	-
123697	-2.59487	Δpkac LL	-	-	-
122160	-3.62928	Δpkac LL	-	-	-
107947	-2.98344	Δpkac LL	-	-	-
32243	-2.29018	Δpkac LL	-	-	-
122124	-2.15583	Δpkac LL	-	-	-
62693	-8.27539	Δpkac LL	5.29617	2.32937e-06	QM9414 * LL up vs QM9414 * DD
62488	2.37852	Δpkac LL	-	-	-
4124	2.49371	Δpkac LL	-2.17558	0.000544692	QM9414 * LL down vs QM9414 * DD
122065	-2.66055	Δpkac LL	-	-	-
78264	2.18992	Δpkac LL	-	-	-
60945	3.30666	Δpkac LL	-	-	-
35777	-3.4498	Δpkac LL	2.18026	0.00308782	QM9414 * LL up vs QM9414 * DD
61293	-2.16718	Δpkac LL	-	-	-
61212	-2.70947	Δpkac LL	-	-	-
124115	-7.04755	Δpkac LL	2.17814	0.000892236	QM9414 * LL up vs QM9414 * DD
68705	-3.39745	Δpkac LL	2.78962	0.00136351	QM9414 * LL up vs QM9414 * DD
68831	2.08378	Δpkac LL	-	-	-
23240	2.19729	Δpkac LL	-	-	-
81668	-2.6611	Δpkac LL	2.02943	0.000154519	QM9414 * LL up vs QM9414 * DD
68813	2.1577	Δpkac LL	-	-	-
79606	-2.29422	Δpkac LL	-	-	-
109078	-2.77668	Δpkac LL	2.11294	7.87047e-06	QM9414 * LL up vs QM9414 * DD
64710	-2.14572	Δpkac LL	-	-	-
122630	2.63171	Δpkac LL	-2.19033	8.97517e-06	QM9414 * LL down vs QM9414 * DD
122629	5.04924	Δpkac LL	-2.48759	0.00665936	QM9414 * LL down vs QM9414 * DD
51415	-2.04699	Δpkac LL	-	-	-
68086	-2.44339	Δpkac LL	-	-	-
81136	-2.78427	Δpkac LL	-	-	-
82662	-4.16348	Δpkac LL	-	-	-
82360	-2.14232	Δpkac LL	-	-	-
123865	-4.03125	Δpkac LL	9.12548	3.2983e-08	QM9414 * LL up vs QM9414 * DD
123827	-2.05118	Δpkac LL	-	-	-
68924	4.42783	Δpkac LL	-4.76741	1.64482e-05	QM9414 * LL down vs QM9414 * DD
69276	4.05135	Δpkac LL	2.71829	0.00451888	QM9414 * LL up vs QM9414 * DD
123940	3.97845	Δpkac LL	2.71161	0.00597153	QM9414 * LL up vs QM9414 * DD
112390	-2.11627	Δpkac LL	-	-	-
6005	3.07947	Δpkac LL	3.32004	5.65875e-05	QM9414 * LL up vs QM9414 * DD
42264	-5.04888	Δpkac LL	-	-	-
103455	2.43265	Δpkac LL	-	-	-
108655	2.98099	Δpkac LL	-3.2868	0.0090924	QM9414 * LL down vs QM9414 * DD
108663	5.68158	Δpkac LL	-	-	-
122523	-2.39572	Δpkac LL	-2.5448	0.0588106	QM9414 * LL down vs QM9414 * DD
64049	2.90762	Δpkac LL	-	-	-
108784	2.11814	Δpkac LL	-	-	-
122579	2.03344	Δpkac LL	-	-	-
49589	-5.58081	Δpkac LL	2.55452	0.0335445	QM9414 * LL up vs QM9414 * DD
79396	-2.37824	Δpkac LL	-	-	-
105763	-3.83721	Δpkac LL	3.39351	0.00088865	QM9414 * LL up vs QM9414 * DD
21960	2.09976	Δpkac LL	-	-	-
2185	2.07738	Δpkac LL	-	-	-
119956	-3.70725	Δpkac LL	-	-	-
53372	2.00482	Δpkac LL	-	-	-
80685	-2.2341	Δpkac LL	-	-	-
66935	-2.08819	Δpkac LL	2.46605	5.11655e-05	QM9414 * LL up vs QM9414 * DD
80268	2.1484	Δpkac LL	-	-	-
109850	-2.53798	Δpkac LL	-	-	-
109828	-4.29954	Δpkac LL	-	-	-
109801	-2.71128	Δpkac LL	-	-	-
65718	-3.25801	Δpkac LL	-	-	-
80142	-3.09342	Δpkac LL	-	-	-
123204	2.65971	Δpkac LL	-	-	-
66788	2.31823	Δpkac LL	-3.10932	0.000566718	QM9414 * LL down vs QM9414 * DD
110173	2.06717	Δpkac LL	-	-	-
123261	2.10053	Δpkac LL	-2.16236	0.01685	QM9414 * LL down vs QM9414 * DD
123274	-3.01982	Δpkac LL	-	-	-
110316	2.8141	Δpkac LL	-	-	-
103041	2.10299	Δpkac LL	-	-	-
54461	6.61777	Δpkac LL	-	-	-
103039	4.87384	Δpkac LL	3.38813	0.00634469	QM9414 * LL up vs QM9414 * DD
74194	-3.01072	Δpkac LL	-	-	-
103012	10.4856	Δpkac LL	3.31475	0.000711411	QM9414 * LL up vs QM9414 * DD
44278	-2.01398	Δpkac LL	5.05985	3.21131e-07	QM9414 * LL up vs QM9414 * DD
102999	-2.29739	Δpkac LL	-	-	-
38640	-2.29939	Δpkac LL	-	-	-
54703	-2.0661	Δpkac LL	-	-	-
119789	-2.07128	Δpkac LL	-	-	-
44175	-4.54254	Δpkac LL	2.4872	0.00871474	QM9414 * LL up vs QM9414 * DD
102851	2.5062	Δpkac LL	-	-	-
119764	-2.6215	Δpkac LL	-	-	-
102655	-2.08173	Δpkac LL	-	-	-
54352	3.80541	Δpkac LL	4.0318	3.62787e-06	QM9414 * LL up vs QM9414 * DD
43671	2.05822	Δpkac LL	-	-	-
102411	-2.07211	Δpkac LL	-	-	-
54675	2.60656	Δpkac LL	-	-	-
73516	-3.29924	Δpkac LL	3.5373	0.000144964	QM9414 * LL up vs QM9414 * DD
52073	-2.04971	Δpkac LL	-	-	-
111680	-2.60767	Δpkac LL	-	-	-
34493	-4.71766	Δpkac LL	32.8402	3.15592e-07	QM9414 * LL up vs QM9414 * DD
50618	-2.50644	Δpkac LL	-	-	-
123079	2.22099	Δpkac LL	-	-	-
69753	2.71356	Δpkac LL	-	-	-
69692	2.75347	Δpkac LL	-	-	-
5836	3.06696	Δpkac LL	-	-	-
111915	3.644	Δpkac LL	-2.22422	0.00128363	QM9414 * LL down vs QM9414 * DD
111912	2.33775	Δpkac LL	2.07493	0.00600673	QM9414 * LL up vs QM9414 * DD
124002	3.72551	Δpkac LL	2.12911	0.0151288	QM9414 * LL up vs QM9414 * DD
56911	6.14725	Δpkac LL	3.0102	0.00199148	QM9414 * LL up vs QM9414 * DD
104081	7.09526	Δpkac LL	2.55328	0.000700312	QM9414 * LL up vs QM9414 * DD
36703	-2.61834	Δpkac LL	-	-	-
56470	-2.29833	Δpkac LL	-	-	-
57128	-2.41799	Δpkac LL	-	-	-
72611	-3.02161	Δpkac LL	-	-	-
75290	2.567	Δpkac LL	-	-	-
72627	-2.11511	Δpkac LL	-	-	-
104556	2.91166	Δpkac LL	-	-	-
65333	-3.21157	Δpkac LL	-	-	-
80003	-2.34263	Δpkac LL	2.50363	0.00176146	QM9414 * LL up vs QM9414 * DD
80019	2.12759	Δpkac LL	-	-	-
122941	2.03182	Δpkac LL	-2.26137	5.7812e-05	QM9414 * LL down vs QM9414 * DD
122963	-2.13934	Δpkac LL	-	-	-
123614	2.52062	Δpkac LL	-	-	-
68279	2.54152	Δpkac LL	-	-	-
123955	4.44356	Δpkac LL	-6.14644	1.89468e-06	QM9414 * LL down vs QM9414 * DD
81979	-2.20058	Δpkac LL	-	-	-
123978	-2.36276	Δpkac LL	-	-	-
123979	3.48396	Δpkac LL	2.01328	0.0435945	QM9414 * LL up vs QM9414 * DD
69563	7.86471	Δpkac LL	-	-	-
69529	8.26221	Δpkac LL	-	-	-
82049	3.99966	Δpkac LL	-2.76906	0.000673732	QM9414 * LL down vs QM9414 * DD
64971	-2.02304	Δpkac LL	-	-	-
71823	-3.51397	Δpkac LL	-	-	-
79726	2.3945	Δpkac LL	-	-	-
79738	3.53826	Δpkac LL	-	-	-
109239	3.02577	Δpkac LL	-	-	-
49976	2.5359	Δpkac LL	-	-	-
65153	-3.59102	Δpkac LL	-	-	-
109378	12.7252	Δpkac LL	-	-	-
124296	3.00287	Δpkac LL	-	-	-
53961	-7.37382	Δpkac LL	-	-	-
103147	-4.54611	Δpkac LL	2.06329	0.00233112	QM9414 * LL up vs QM9414 * DD
74278	-3.57702	Δpkac LL	2.24769	0.0151829	QM9414 * LL up vs QM9414 * DD
112328	-2.31067	Δpkac LL	-	-	-
124222	-5.75624	Δpkac LL	2.44782	0.00609138	QM9414 * LL up vs QM9414 * DD
107494	-3.08903	Δpkac LL	-	-	-
48211	-4.01028	Δpkac LL	3.0864	0.000385266	QM9414 * LL up vs QM9414 * DD
62100	-4.18162	Δpkac LL	-	-	-
107386	-2.15631	Δpkac LL	-	-	-
48080	-3.6706	Δpkac LL	2.24655	0.000234456	QM9414 * LL up vs QM9414 * DD
121800	-2.12975	Δpkac LL	-	-	-
31134	-6.15611	Δpkac LL	4.32308	2.0219e-05	QM9414 * LL up vs QM9414 * DD
22284	2.61727	Δpkac LL	-	-	-
123473	-2.51468	Δpkac LL	-	-	-
81122	2.70708	Δpkac LL	-2.08978	0.00503407	QM9414 * LL down vs QM9414 * DD
110853	2.58361	Δpkac LL	-	-	-
104816	3.12039	Δpkac DD	-	-	-
121177	2.29909	Δpkac DD	-	-	-
124259	2.703	Δpkac DD	-	-	-
106879	2.41782	Δpkac DD	-	-	-
66077	2.17614	Δpkac DD	-	-	-
65744	2.5415	Δpkac DD	-	-	-
22798	2.23188	Δpkac DD	-	-	-
82014	2.04968	Δpkac DD	-	-	-
105401	2.00873	Δpkac DD	-	-	-
112325	2.13241	Δpkac DD	-	-	-
109560	2.42836	Δpkac DD	-	-	-
109972	2.53568	Δpkac DD	-	-	-
104116	2.10276	Δpkac DD	-	-	-
112386	2.10206	Δpkac DD	-	-	-
106662	2.05804	Δpkac DD	-	-	-
103113	2.10254	Δpkac DD	-	-	-
61618	2.47798	Δpkac DD	-	-	-
108383	2.44956	Δpkac DD	-	-	-
3330	2.06384	Δpkac DD	-	-	-
105408	2.31211	Δpkac DD	-	-	-
55886	5.87907	Δpkac DD	-	-	-
60392	2.73521	Δpkac DD	-	-	-
102820	2.04933	Δpkac DD	-	-	-
22210	2.03664	Δpkac DD	-	-	-
82208	2.02164	Δpkac DD	-2.13552	0.00850807	QM9414 * LL down vs QM9414 * DD
64125	2.85385	Δpkac DD	-	-	-
59726	2.01201	Δpkac DD	-	-	-
120722	2.16731	Δpkac DD	-	-	-
112524	2.01256	Δpkac DD	-	-	-
80091	2.03021	Δpkac DD	-	-	-
109378	4.25167	Δpkac DD	-	-	-
124079	2.91403	Δpkac DD	-	-	-
105752	2.00328	Δpkac DD	-	-	-
124277	3.01118	Δpkac DD	-	-	-
109779	2.8513	Δpkac DD	-	-	-
57204	2.9504	Δpkac DD	-	-	-
50323	3.88115	Δpkac DD	-	-	-
72379	3.40878	Δpkac DD	-	-	-
107329	2.2571	Δpkac DD	-	-	-
112258	4.16417	Δpkac DD	-	-	-
123236	4.881	Δpkac DD	-	-	-
66311	2.2481	Δpkac DD	-	-	-
108642	3.49815	Δpkac DD	-	-	-
57399	-15.6258	Δpkac DD	-	-	-
46002	-3.92082	Δpkac DD	-	-	-
123865	-2.56339	Δpkac DD	9.12548	3.2983e-08	QM9414 * LL up vs QM9414 * DD
75878	-2.75176	Δpkac DD	-	-	-
72859	-2.0084	Δpkac DD	-	-	-
105520	-2.80493	Δpkac DD	-	-	-
122523	-2.0565	Δpkac DD	-2.5448	0.0588106	QM9414 * LL down vs QM9414 * DD
102999	-2.33313	Δpkac DD	-	-	-
120198	-2.14614	Δpkac DD	-	-	-
82360	-2.15775	Δpkac DD	-	-	-
22785	-3.4264	Δpkac DD	-	-	-
121800	-2.17632	Δpkac DD	-	-	-
123881	-3.51702	Δpkac DD	-	-	-
123827	-2.0259	Δpkac DD	-	-	-
80509	-2.42926	Δpkac DD	-	-	-
76722	-2.73611	Δpkac DD	-	-	-
120311	-3.6384	Δpkac DD	-	-	-
4663	-5.39211	Δpkac DD	-	-	-
69611	-7.86824	Δpkac DD	-3.02683	0.00101988	QM9414 * LL down vs QM9414 * DD
75146	-2.04073	Δpkac DD	-	-	-
121843	-2.25104	Δpkac DD	-	-	-
4480	-2.32073	Δpkac DD	-	-	-
123456	-4.04598	Δpkac DD	-	-	-
43664	-5.12608	Δpkac DD	-	-	-
104968	-2.45703	Δpkac DD	-	-	-
4851	-2.63125	Δpkac DD	-	-	-
123029	-2.33759	Δpkac DD	-	-	-
63868	-2.07206	Δpkac DD	-2.829	8.78886e-07	QM9414 * LL down vs QM9414 * DD
123071	-3.50757	Δpkac DD	-	-	-
74282	-5.08036	Δpkac DD	-6.11546	0.000676127	QM9414 * LL down vs QM9414 * DD
27689	-2.75359	Δpkac DD	-	-	-
121620	-3.48011	Δpkac DD	-	-	-
72259	-2.65539	Δpkac DD	-	-	-
59014	-4.48405	Δpkac DD	-	-	-
60089	-2.05965	Δpkac DD	-	-	-
105251	-2.38959	Δpkac DD	-	-	-
80206	-2.14949	Δpkac DD	-	-	-
68036	-2.127	Δpkac DD	-	-	-
121660	-2.00978	Δpkac DD	-	-	-
80784	-2.18852	Δpkac DD	-	-	-
77014	-3.31289	Δpkac DD	-	-	-
64794	-2.19905	Δpkac DD	-	-	-
82235	-3.51887	Δpkac DD	-	-	-
120877	-2.12132	Δpkac DD	2.9718	0.000304307	QM9414 * LL up vs QM9414 * DD
3362	-2.15233	Δpkac DD	-	-	-
79599	-2.32909	Δpkac DD	-	-	-
79568	-2.10264	Δpkac DD	-	-	-
27492	-2.06111	Δpkac DD	-	-	-
121814	-2.38305	Δpkac DD	-	-	-
123009	-2.01657	Δpkac DD	-	-	-
107507	-2.37635	Δpkac DD	-	-	-
79972	-2.35585	Δpkac DD	-	-	-
74118	-4.00437	Δpkac DD	-	-	-
80288	-3.49475	Δpkac DD	-	-	-
65965	-2.03956	Δpkac DD	-	-	-
123191	-6.39663	Δpkac DD	-	-	-
21294	-2.24186	Δpkac DD	-	-	-
4136	-2.17606	Δpkac DD	-	-	-
52375	-2.27583	Δpkac DD	-	-	-
77570	-2.00369	Δpkac DD	-	-	-
54071	-2.56968	Δpkac DD	-	-	-
73818	-2.2097	Δpkac DD	-	-	-
54589	-2.30395	Δpkac DD	-	-	-
22712	-2.08042	Δpkac DD	-	-	-
53318	-2.19775	Δpkac DD	-	-	-
46597	-2.17009	Δpkac DD	-	-	-
103179	-2.54524	Δpkac DD	2.89327	0.00121211	QM9414 * LL up vs QM9414 * DD
78866	-2.00771	Δpkac DD	-	-	-
21481	-2.18331	Δpkac DD	-	-	-
50212	-3.07548	Δpkac DD	-	-	-
105081	-2.0065	Δpkac DD	-	-	-
106314	-2.14667	Δpkac DD	-3.0383	0.000391289	QM9414 * LL down vs QM9414 * DD
120868	-2.07429	Δpkac DD	-	-	-
80437	-2.01002	Δpkac DD	-	-	-
74498	-2.10235	Δpkac DD	-	-	-
64784	-2.13738	Δpkac DD	-	-	-
4744	-3.35119	Δpkac DD	-	-	-
56117	-3.02071	Δpkac DD	-	-	-
123084	-2.1686	Δpkac DD	-4.05303	0.0276171	QM9414 * LL down vs QM9414 * DD
67366	-2.07756	Δpkac DD	-	-	-
4479	-3.13163	Δpkac DD	-	-	-
73678	-2.17098	Δpkac DD	-	-	-
58389	-2.78776	Δpkac DD	-	-	-
108145	-3.01049	Δpkac DD	-	-	-
48541	-2.01698	Δpkac DD	-	-	-
73618	-5.5093	Δpkac DD	-4.94219	0.0218577	QM9414 * LL down vs QM9414 * DD
65659	-2.03317	Δpkac DD	-	-	-
57263	-2.06272	Δpkac DD	-	-	-
108143	-6.0352	Δpkac DD	-2.68954	0.0075188	QM9414 * LL down vs QM9414 * DD
58790	-2.41137	Δpkac DD	-	-	-
22532	-2.6747	Δpkac DD	-	-	-
102497	-2.72486	Δpkac DD	-2.65102	0.000982956	QM9414 * LL down vs QM9414 * DD
81541	-2.49593	Δpkac DD	-	-	-
64874	-2.55565	Δpkac DD	-	-	-
64112	-2.1235	Δpkac DD	-	-	-
123900	-2.01277	Δpkac DD	-	-	-
21256	-2.39951	Δpkac DD	-	-	-
108232	-19.8928	Δpkac DD	-10.9987	0.00226679	QM9414 * LL down vs QM9414 * DD
53601	-2.01398	Δpkac DD	-	-	-
58366	-4.08623	Δpkac DD	-6.42125	0.00131279	QM9414 * LL down vs QM9414 * DD
123850	-2.74838	Δpkac DD	-	-	-
44230	-3.05325	Δpkac DD	-	-	-
121834	-2.1318	Δpkac DD	-	-	-
73623	-2.99578	Δpkac DD	-5.6966	0.00227478	QM9414 * LL down vs QM9414 * DD
29957	-2.28224	Δpkac DD	-	-	-
123946	-2.39394	Δpkac DD	-	-	-
103625	-2.01788	Δpkac DD	-	-	-
106769	-2.40584	Δpkac DD	-	-	-
2835	-2.2643	Δpkac DD	-	-	-
112018	-2.22468	Δpkac DD	-	-	-
108144	-3.90568	Δpkac DD	-	-	-
44362	-2.48969	Δpkac DD	-	-	-
68412	-2.16071	Δpkac DD	-	-	-
61551	-2.70781	Δpkac DD	-	-	-
123213	-2.09214	Δpkac DD	-	-	-
122929	-3.00175	Δpkac DD	-2.70051	0.00252785	QM9414 * LL down vs QM9414 * DD
73621	-3.53434	Δpkac DD	-4.49383	0.0324473	QM9414 * LL down vs QM9414 * DD
54227	-2.25631	Δpkac DD	-	-	-
106797	-2.39087	Δpkac DD	-2.84671	9.2413e-06	QM9414 * LL down vs QM9414 * DD
29642	-2.20686	Δpkac DD	-	-	-
54850	-2.84282	Δpkac DD	-	-	-
121226	-2.20348	Δpkac DD	-	-	-
43701	-4.71588	Δpkac DD	-5.02079	0.00142426	QM9414 * LL down vs QM9414 * DD
80026	-2.00552	Δpkac DD	-	-	-
108914	-2.00606	Δpkac DD	-	-	-
108586	-2.98063	Δpkac DD	3.75601	2.97426e-05	QM9414 * LL up vs QM9414 * DD
82246	-2.68765	Δpkac DD	-	-	-
81122	-3.04434	Δpkac DD	-2.08978	0.00503407	QM9414 * LL down vs QM9414 * DD
